# Supplementary material for: Construction of the first high-density SNP genetic map and identification of QTLs for the natural rubber content in Taraxacum kok-saghyz Rodin
Source: BMC Genomics. 2023 Jan 10;24:13. doi: 10.1186/s12864-022-09105-3 (PMC9830913; doi:10.1186/s12864-022-09105-3)
Supplement: Supplementary file 2 — Additional file 2: Table S1. Results of the resequencing of the parents and 127 F1 population. Table S2. The position of all the bin markers mapped on the map ChrA0/LG00: sequences assemble that is not integrated into a specific chromosome. Table S3. The genotype of all the markers mapped on the map. b: Recessive homozygous genotype (166) h: Dominant heterozygous genotype a: Dominant homozygous genotype. Table S4. Summary of genes in the region between qHRC-C6-1 and qHRC-C6-2. Table S4. Summary of genes in the region between qHRC-C6-1 and qHRC-C6-2. Table S6. The genetic effects of QTLs on NR content in the F1 population. Note: + represents the genotype of parent X51; - represents the genotype of parent 166. Table S7. Genotypes of six major QTLs in F1 population. [file 12864_2022_9105_MOESM2_ESM.xlsx]

## Sheet: cover
Construction of the first high-density SNP genetic map and identification of QTLs for the natural rubber content in Taraxacum kok-saghyz Rodin
Yushuang Yang1, Bi Qin1, Qiuhui Chen1, Qiuhai Nie2, Jichuan Zhang3, Liqun Zhang3, Shizhong Liu1,* (1Rubber Research Institute, Chinese Academy of Tropical Agricultural Science, Haikou 571101; 2Beijing Linglong Dandelion Technology and Development Ltd, Beijing, 101102; 3College of Materials and Engineering, Beijing University of Chemical Technology, Beijing 100029)
Supplementary Tables:
Table S1 Resequencing results of the parents and the 127 F1 population
Table S2 The position of all the bin markers mapped on the map
Table S3 The genotype of all the markers mapped on the map
Table S4 Summary of genes in the region between qHRC-C6-1 and qHRC-C6-2
Table S5 Summary of KEGG enrichment of genes in the region between qHRC-C6-1 and qHRC-C6-2
Table S6 The genetic effects of QTLs on the NR content in the F1 population
Table S7 Genotypes of the six QTLs in the F1 population

## Sheet: Table S1
Table S1 Results of the resequencing of the parents and 127 F1 population
SampleID	Clean_Reads	Clean_Base	Q20(%)	Q30(%)	GC(%)	Total_reads	Mapped(%)	Properly_mapped(%)	Ave_depth	Cov_ratio_1X(%)	Cov_ratio_5X(%)	Cov_ratio_10X(%)
R01(166)	68129852	20364538036	98.17	94.39	38.46	136259704	98.92	93.31	14	73.14	62.56	48.58
R02(X51)	70229304	20990293472	98.03	94.11	38.54	140458608	96.18	90.74	14	73.44	63.04	49.58
Average value	69179578	20677415754	98.1	94.25	38.5	138359156	97.55	92.025	14	73.29	62.8	49.08
R03	32966321	9848880902	97.99	94.1	38.39	65932642	98.6	92.38	7	69.23	47.39	24.79
R04	33173728	9905938244	98.13	94.36	38.15	66347456	98.97	93.47	7	69.12	47.55	25.15
R05	43804434	13100168464	97.66	93.64	38.41	87608868	98.76	89.56	9	71.2	55.22	34.76
R06	40266954	12019906460	97.91	94.08	38.87	80533908	96.69	88.95	8	71.02	52.35	30.42
R07	31215885	9329382504	98.07	94.22	38.44	62431770	99.21	93.64	7	68.32	45.07	22.6
R08	30141847	9008876948	97.52	93.18	38.5	60283694	98.79	90	7	68.48	44.84	21.83
R09	33570208	10041115890	97.88	93.85	38.42	67140416	98.76	91.94	7	69.41	47.46	24.6
R10	32565888	9732352484	97.27	92.4	38.43	65131776	98.68	92.95	7	68.89	46.64	24.1
R100	41346531	12378814850	97.44	93.41	37.99	82693062	95.44	85.65	8	71.46	52.99	30.76
R101	31591471	9432183792	96.95	92.05	38.19	63182942	98.35	92.88	6	68.88	44.93	21.74
R102	39560781	11834586236	97.4	93.34	38.08	79121562	97.64	87.85	8	70.77	51.32	28.56
R103	35076799	10508726728	97.44	93.16	38.14	70153598	98.58	89.19	7	71	50.45	26.77
R104	33826501	10130378848	97.45	93.16	38.14	67653002	98.64	90.61	7	69.94	48.08	24.29
R105	34539946	10346800838	97.9	93.94	37.86	69079892	98.94	92.22	7	69.74	48.93	25.84
R106	39133360	11723903252	98.15	94.56	38.17	78266720	98.63	89.55	8	70.69	52.62	30.95
R107	33546506	10053024244	98.12	94.45	38	67093012	98.96	89.86	7	69.91	48.24	25.06
R108	33879073	10140256300	97.52	93.41	38.46	67758146	98.45	86.93	7	67.8	47.16	24.65
R109	34837490	10436694130	98.12	94.54	38.02	69674980	98.51	89.8	8	70.05	49.66	27.05
R11	36517560	10912756624	98.02	94.08	38.34	73035120	98.57	92.81	8	69.67	50.7	29.08
R110	35205455	10548931820	98.17	94.58	37.99	70410910	98	89.18	8	69.65	50.18	27.73
R111	34622388	10369693098	98.23	94.7	37.84	69244776	99.02	91.29	8	66.97	48.17	26.6
R112	33188919	9939894924	97.31	92.88	38.2	66377838	98.89	89.45	7	69.51	47.76	24.07
R113	31898676	9549974734	97.64	93.5	38.04	63797352	98.54	90.06	7	69.8	47.77	24.28
R114	31066786	9302157366	97.46	93.19	37.91	62133572	98.73	89.68	7	69.31	46.1	22.41
R115	37235849	11150654138	97.26	92.87	38.33	74471698	97.94	86.94	8	71.48	52	28.78
R116	35350174	10585230468	97.23	92.82	38.27	70700348	98.2	87.66	8	70.54	50.5	27.25
R117	33672527	10074356742	96.51	91.62	38.62	67345054	96.21	83.19	7	70.2	46.78	23.08
R118	37526754	11235475768	97.84	93.95	38.07	75053508	98.77	89.04	8	70.79	52.17	30.39
R119	36654405	10962572942	97.23	92.83	38.33	73308810	97.05	87.34	8	70.4	50.09	27.2
R12	34033692	10179779130	98.06	94.15	38.3	68067384	99.1	93.44	7	69.65	48.15	25.24
R120	30698847	9190342728	97.68	93.68	38.21	61397694	98.08	89.77	7	69.04	46.24	22.69
R121	39734767	11892005216	97.41	93.16	37.96	79469534	98.39	87.75	9	71.58	53.98	32.23
R122	38474673	11486000270	96.9	92.33	38	76949346	95.41	83.28	7	71	49.98	26.9
R123	35697271	10675026430	96.69	91.91	38.26	71394542	98.09	85.39	8	71.04	50.53	27.27
R124	36995333	11064326390	96.71	91.92	38.36	73990666	96.67	84.81	7	71.35	50.65	27.17
R125	30862727	9245636824	97.55	93.34	38.26	61725454	99.39	90.27	7	69.94	46.92	22.99
R126	32990254	9855922484	97.05	92.11	38.13	65980508	98.64	91.28	7	70.17	48.23	24.5
R127	32246247	9656887472	97.24	92.7	38.11	64492494	98.14	89.54	7	70.49	48.82	24.78
R128	35633256	10665984554	97.28	92.9	38.14	71266512	98.29	88.2	7	71	50.49	26.91
R129	36527323	10939610168	97.57	93.33	38.08	73054646	96.61	88.89	8	70.85	51.57	28.72
R13	37008790	11050338148	98.01	94.03	38.47	74017580	99.19	93.82	8	69.72	50.09	27.98
R14	33140671	9897396866	97.87	93.8	38.67	66281342	98.6	92	7	69.1	46.8	24.4
R15	31840507	9525561116	97.99	94.02	38.49	63681014	99.16	92.79	7	68.54	46.57	23.88
R16	30443351	9108886788	97.91	93.8	38.44	60886702	98.81	92.73	6	68.78	44.61	21.32
R17	31505771	9429806014	97.95	93.9	38.22	63011542	98.89	92.49	7	69.31	46.71	23.64
R18	38773324	11555949922	97.76	93.74	38.38	77546648	98.48	90.63	8	70.67	51.04	28.69
R19	37577036	11244308518	98.41	95.16	38.29	75154072	99.13	92.89	8	70.77	51.94	30.06
R20	37612024	11256498146	98.41	95.15	38.42	75224048	99.13	92.91	8	70.18	51.3	29.54
R21	35584883	10650084184	98.32	94.96	38.39	71169766	99.12	92.1	8	70.26	50.1	27.67
R22	35312724	10550661184	98.4	95.17	38.56	70625448	99.28	93.63	8	69.38	48.89	26.89
R23	31410857	9396397030	98.38	95.08	38.37	62821714	99.04	92.77	7	68.99	46.31	23.43
R24	35285766	10564535688	98.12	94.54	38.4	70571532	98.98	90.16	8	70.43	50.17	27.44
R25	35761942	10698232232	98.37	95.08	38.29	71523884	98.31	92.15	8	70.13	49.96	27.45
R26	31983917	9565554952	98.28	94.88	38.35	63967834	98.91	91.63	7	69.12	46.56	23.62
R27	34760314	10398708636	98.34	95.04	38.33	69520628	98.95	92.09	8	70.05	49.84	27.31
R28	36357171	10865293172	98.36	95.08	38.53	72714342	99.06	92.2	8	69.85	49.91	27.91
R29	35756200	10695686258	98.08	94.59	38.43	71512400	98.5	89.7	8	70.35	50.13	27.57
R30	35543271	10619984378	98.44	95.25	38.5	71086542	99.3	93.52	8	68.68	48.47	26.49
R31	35441847	10598791830	98.37	95.11	38.42	70883694	99.19	92.45	8	69.86	49.76	27.56
R32	31796296	9512963944	98.28	94.9	38.44	63592592	98.52	91.76	7	68.45	44.96	22.19
R33	30692951	9186061448	98.27	94.86	38.43	61385902	98.83	91.56	7	68.8	45.08	21.99
R34	34894804	10437368052	98.22	94.81	38.28	69789608	98.72	90.82	7	70	49.08	26.24
R35	33007536	9876952558	97.84	93.73	38.43	66015072	98.56	91.86	7	69.69	48.36	25.51
R36	34869830	10433818684	98.26	94.87	38.34	69739660	99.19	92.42	7	69.94	48.77	25.74
R37	32322778	9677693628	98.3	94.95	38.42	64645556	99.04	91.41	7	69.69	48.02	25.02
R38	33133008	9905677418	98.39	95.15	38.86	66266016	97.51	91.07	7	69.18	47.72	25.41
R39	37076861	11080432938	98.35	95.03	38.37	74153722	98.78	93.02	8	68.8	49.61	28.21
R40	34734946	10386632586	98.32	95.02	38.45	69469892	98.59	91.3	8	69.71	49.87	27.53
R41	33749179	10104166142	98.35	95.07	38.67	67498358	97.68	90.39	7	69.88	48.48	25.85
R42	36458721	10888672602	98.43	95.24	38.48	72917442	99.1	93.06	8	69.44	50.7	29.36
R43	35245730	10528250180	98.25	94.91	38.36	70491460	98.89	91.39	8	70.3	50.59	28.23
R44	31801120	9493218514	98.11	94.65	38.37	63602240	97.89	89.83	7	68.65	45.21	22.59
R45	31379968	9383301140	98.13	94.72	38.41	62759936	98.77	90.82	7	68.59	46.79	24.08
R46	30635591	9156425076	98.17	94.89	38.45	61271182	98.37	91.16	7	68.67	45.55	22.91
R47	34607195	10344616076	98.21	94.9	38.39	69214390	98.97	92.23	7	69.58	48.64	26.5
R48	33722214	10098968920	98.18	94.75	38.33	67444428	98.96	91.07	7	70.11	48.32	25.26
R49	33998362	10164709574	98.25	94.91	38.43	67996724	98.68	91.37	7	69.93	48.9	26.48
R50	34594230	10350973102	98.28	94.98	38.27	69188460	98.88	91.91	8	69	48.67	26.7
R51	34165469	10225577740	98.03	94.45	38.28	68330938	98.98	90.78	8	70.88	50.43	27.41
R52	37692634	11264305358	97.74	94.05	38.35	75385268	98.51	88.62	8	71.02	51.78	29.3
R53	31166530	9320406620	98.2	94.84	38.37	62333060	98.83	91.47	7	68.67	45.54	22.81
R54	33767658	10086954358	98.03	94.61	38.26	67535316	98.7	90.83	7	69.48	48.38	25.88
R55	35653207	10669029630	98.04	94.51	38.4	71306414	99.03	91.31	8	70.06	50.64	28.1
R56	32848970	9819948464	97.85	93.76	38.33	65697940	98.86	90.99	7	69.74	48.15	25.53
R57	36187282	10816181954	97.7	93.56	38.27	72374564	98.8	91.05	8	70.54	50.47	27.84
R58	35249707	10520697344	97.77	93.73	38.43	70499414	97.52	90.35	7	70.28	49.72	26.97
R59	35694639	10676848414	97.64	93.35	38.13	71389278	98.94	91.46	8	70.87	51.3	28.74
R60	31243367	9349069854	97.64	93.47	38.24	62486734	98.97	90.48	7	68.87	46.66	23.72
R61	32519271	9724445950	97.76	93.66	38.19	65038542	99.14	92.57	7	68.49	46.94	24.5
R62	31456121	9404868682	97.8	93.82	38.32	62912242	98.7	92.01	7	68.15	45.39	22.87
R63	35942883	10759284710	97.49	93.25	38.14	71885766	98.75	90.28	8	69.94	50.17	27.44
R64	35398951	10587782492	97.86	93.92	38.24	70797902	99.02	91.59	7	70.28	48.81	25.57
R65	31912940	9547857596	97.69	93.48	38.2	63825880	98.87	91.45	7	68.67	45.85	22.75
R66	31055868	9294764402	97.54	93.09	38.29	62111736	99	90.64	7	69.08	45.71	22.57
R67	31551388	9438539860	97.7	93.51	38.27	63102776	98.99	91.23	7	69.01	46.36	23.14
R68	31309628	9371400668	97.63	93.42	38.3	62619256	98.97	91.12	7	69.87	46.32	22.54
R69	33402493	10000079710	97.8	93.67	38.3	66804986	98.84	91.32	7	70.23	48.56	25.07
R70	31546843	9418291242	97.69	93.56	38.28	63093686	98.87	91.47	7	68.68	46.19	23.48
R71	31280809	9367977064	97.77	93.62	38.35	62561618	98.99	91.28	7	69.57	45.85	22.43
R72	38200142	11426767732	97.61	93.41	38.41	76400284	98.1	90.24	8	71.24	51.81	28.8
R73	30309041	9076450074	97.69	93.37	38.33	60618082	98.52	91.21	7	68.39	45.43	22.28
R74	41097681	12289759480	97.91	93.84	38.25	82195362	99.21	92.54	8	71.46	53.58	31.75
R75	37429368	11183638150	97.56	93.28	38.31	74858736	98.92	90.22	8	71.22	50.97	27.61
R76	36644678	10950709882	97.6	93.57	38.37	73289356	98.52	89.86	8	69.69	49.45	27.23
R77	33623683	10038008126	97.77	93.65	38.45	67247366	98.77	91.89	7	69.4	48.12	25.28
R78	40876569	12217312236	97.68	93.49	38.32	81753138	98.88	91.12	9	70.96	53.55	32.48
R79	32120027	9603265602	97.75	93.62	38.38	64240054	99.06	91.21	7	69.62	47.16	23.87
R80	36164935	10815464166	97.88	93.81	38.28	72329870	98.98	91.8	8	71.05	51.44	28.74
R81	33157978	9913364742	97.82	93.69	38.68	66315956	97.96	91.11	7	68.63	46.43	23.53
R82	33607850	10043967850	97.9	93.85	38.32	67215700	99.05	92.37	7	68.13	47.34	25.19
R83	32637346	9751851040	97.95	93.98	38.2	65274692	99.01	92.87	7	69.37	47.14	24.14
R84	37684210	11278842224	97.99	94.05	37.24	75368420	98.69	93.14	8	70.15	51.34	29.46
R85	35999998	10768629292	97.55	93.13	38.35	71999996	98.83	90.43	7	70.25	49.44	26.59
R86	40507552	12133289244	98.02	94.36	38.27	81015104	98.91	89.38	8	71.08	52.83	31.15
R87	32633082	9772170990	97.94	94.25	38.19	65266164	98.56	88.64	7	68.2	47.32	24.68
R88	36849677	11041019444	97.58	93.37	37.85	73699354	98.93	90.78	8	70.79	51.81	29.21
R89	34019145	10188349462	98.05	94.36	37.72	68038290	94.18	85.49	7	69.54	46.45	23.43
R90	34437940	10306336152	97.87	94.15	38.25	68875880	98.71	89.24	8	67.62	48.01	26.46
R91	31126289	9322828172	97.57	93.42	38.12	62252578	98.42	89.97	7	69.77	45.94	22.19
R92	34558838	10337488916	98.16	94.69	38.19	69117676	98.98	90.71	7	69.14	48.78	26.51
R93	38164334	11423189516	97.02	92.48	38.29	76328668	98.61	86.89	8	70.49	51.3	28.74
R94	32403268	9705470012	98.17	94.67	38.3	64806536	98.68	89.54	7	69.52	46.73	23.71
R95	36805351	11022304762	97.88	94.1	38.09	73610702	98.82	87.52	8	70.67	50.97	28.46
R96	36570986	10954904010	98.37	95.02	37.91	73141972	99.05	92.02	8	70.25	50.67	28.18
R97	32793124	9822170966	98.24	94.72	37.98	65586248	99.02	90.21	7	70.02	47.45	24.25
R98	36076040	10811081326	98.23	94.69	37.88	72152080	98.95	91.14	8	69.77	50.38	28.05
R99	35953874	10771053348	97.83	93.97	38.37	71907748	98.36	87.91	8	69.82	50.07	27.84
Average value	3.54057e+07	1.05908e+10	97.8583	93.9707	38.2868	7.08113e+07	98.5377	90.6587	7.44094	69.857	49.1592	26.6812

## Sheet: Table S2
Table S2 The position of all the bin markers mapped on the map
ChrA0/LG00：sequences assemble that is not integrated into a specific chromosome
		Physical position		Genetic position
bin_marker ID	Chr	start	end	LG	pos
ChrA0_100124_110133	ChrA0	100124	110133	LG00	0
ChrA0_7971726_7973475	ChrA0	7971726	7973475	LG00	1e-06
ChrA0_11259436_11260713	ChrA0	11259436	11260713	LG00	2e-06
ChrA0_9520424_9522781	ChrA0	9520424	9522781	LG00	3e-06
ChrA0_3786806_3790634	ChrA0	3786806	3790634	LG00	4e-06
ChrA0_6468687_6485925	ChrA0	6468687	6485925	LG00	5e-06
ChrA0_9966728_9969280	ChrA0	9966728	9969280	LG00	6e-06
ChrA0_10957146_10959777	ChrA0	10957146	10959777	LG00	7e-06
ChrA0_11490677_11492511	ChrA0	11490677	11492511	LG00	8e-06
ChrA0_12027470_12028593	ChrA0	12027470	12028593	LG00	9e-06
ChrA0_12465191_12486421	ChrA0	12465191	12486421	LG00	1e-05
ChrA0_13439713_13443420	ChrA0	13439713	13443420	LG00	1.1e-05
ChrA0_14258612_14266090	ChrA0	14258612	14266090	LG00	1.2e-05
ChrA0_15120762_15121955	ChrA0	15120762	15121955	LG00	1.3e-05
ChrA0_15631501_15634861	ChrA0	15631501	15634861	LG00	1.4e-05
ChrA0_16607031_16608213	ChrA0	16607031	16608213	LG00	1.5e-05
ChrA0_19368927_19370509	ChrA0	19368927	19370509	LG00	1.6e-05
ChrA0_19683459_19687774	ChrA0	19683459	19687774	LG00	1.7e-05
ChrA0_19749585_19762705	ChrA0	19749585	19762705	LG00	1.8e-05
ChrA0_20827892_20839890	ChrA0	20827892	20839890	LG00	1.9e-05
ChrA0_21913999_21917626	ChrA0	21913999	21917626	LG00	2e-05
ChrA0_22704011_22726611	ChrA0	22704011	22726611	LG00	2.1e-05
ChrA0_23055462_23064896	ChrA0	23055462	23064896	LG00	2.2e-05
ChrA0_23989955_23991384	ChrA0	23989955	23991384	LG00	2.3e-05
ChrA0_9515175_9520424	ChrA0	9515175	9520424	LG00	0.394024
ChrA0_6459759_6468687	ChrA0	6459759	6468687	LG00	0.394025
ChrA0_10908852_10957146	ChrA0	10908852	10957146	LG00	0.394026
ChrA0_13424354_13439713	ChrA0	13424354	13439713	LG00	0.394027
ChrA0_14240579_14258612	ChrA0	14240579	14258612	LG00	0.394028
ChrA0_16594153_16607031	ChrA0	16594153	16607031	LG00	0.394029
ChrA0_19681830_19683459	ChrA0	19681830	19683459	LG00	0.39403
ChrA0_20822276_20827892	ChrA0	20822276	20827892	LG00	0.394031
ChrA0_21912872_21913999	ChrA0	21912872	21913999	LG00	0.394032
ChrA0_19367832_19368927	ChrA0	19367832	19368927	LG00	0.397033
ChrA0_19747117_19749585	ChrA0	19747117	19749585	LG00	0.554034
ChrA0_9963371_9966238	ChrA0	9963371	9966238	LG00	0.787035
ChrA0_10907081_10908852	ChrA0	10907081	10908852	LG00	0.787036
ChrA0_12460589_12465191	ChrA0	12460589	12465191	LG00	0.787037
ChrA0_14233901_14240579	ChrA0	14233901	14240579	LG00	0.787038
ChrA0_23983451_23989955	ChrA0	23983451	23989955	LG00	0.787039
ChrA0_15629707_15631501	ChrA0	15629707	15631501	LG00	0.94804
ChrA0_21911812_21912872	ChrA0	21911812	21912872	LG00	0.948041
ChrA0_15116166_15120283	ChrA0	15116166	15120283	LG00	1.11504
ChrA0_6451505_6459759	ChrA0	6451505	6459759	LG00	1.18104
ChrA0_9954861_9963371	ChrA0	9954861	9963371	LG00	1.18104
ChrA0_14206768_14233901	ChrA0	14206768	14233901	LG00	1.18104
ChrA0_11486899_11489073	ChrA0	11486899	11489073	LG00	1.26005
ChrA0_15115084_15116166	ChrA0	15115084	15116166	LG00	1.50905
ChrA0_14075371_14206768	ChrA0	14075371	14206768	LG00	1.57505
ChrA0_23981955_23983451	ChrA0	23981955	23983451	LG00	1.57505
ChrA0_10857293_10906221	ChrA0	10857293	10906221	LG00	1.58705
ChrA0_20819923_20821497	ChrA0	20819923	20821497	LG00	1.65405
ChrA0_21909488_21911799	ChrA0	21909488	21911799	LG00	1.73605
ChrA0_16579432_16592942	ChrA0	16579432	16592942	LG00	1.82405
ChrA0_6443358_6450820	ChrA0	6443358	6450820	LG00	1.96905
ChrA0_13383934_13424328	ChrA0	13383934	13424328	LG00	1.96905
ChrA0_14068663_14075371	ChrA0	14068663	14075371	LG00	1.96906
ChrA0_11478473_11486899	ChrA0	11478473	11486899	LG00	2.04806
ChrA0_19677536_19681766	ChrA0	19677536	19681766	LG00	2.04806
ChrA0_23043529_23055383	ChrA0	23043529	23055383	LG00	2.07706
ChrA0_3782958_3786389	ChrA0	3782958	3786389	LG00	2.12706
ChrA0_21897324_21909113	ChrA0	21897324	21909113	LG00	2.29006
ChrA0_6434419_6443358	ChrA0	6434419	6443358	LG00	2.36206
ChrA0_14011225_14068663	ChrA0	14011225	14068663	LG00	2.36206
ChrA0_19675401_19677536	ChrA0	19675401	19677536	LG00	2.44206
ChrA0_12024928_12027035	ChrA0	12024928	12027035	LG00	2.47207
ChrA0_3774090_3782958	ChrA0	3774090	3782958	LG00	2.52107
ChrA0_13380703_13383934	ChrA0	13380703	13383934	LG00	2.75607
ChrA0_13996052_14011225	ChrA0	13996052	14011225	LG00	2.75607
ChrA0_15113371_15114846	ChrA0	15113371	15114846	LG00	2.76907
ChrA0_9921242_9927712	ChrA0	9921242	9927712	LG00	2.92707
ChrA0_13341210_13380703	ChrA0	13341210	13380703	LG00	3.15007
ChrA0_13987904_13996052	ChrA0	13987904	13996052	LG00	3.15007
ChrA0_11473703_11475362	ChrA0	11473703	11475362	LG00	3.16307
ChrA0_15112077_15113371	ChrA0	15112077	15113371	LG00	3.16307
ChrA0_22656361_22672658	ChrA0	22656361	22672658	LG00	3.48307
ChrA0_12451179_12459500	ChrA0	12451179	12459500	LG00	3.62508
ChrA0_16578328_16579366	ChrA0	16578328	16579366	LG00	3.64808
ChrA0_22620034_22656361	ChrA0	22620034	22656361	LG00	3.87608
ChrA0_19740931_19747081	ChrA0	19740931	19747081	LG00	3.94808
ChrA0_15110902_15112022	ChrA0	15110902	15112022	LG00	3.95008
ChrA0_9920070_9921173	ChrA0	9920070	9921173	LG00	4.13708
ChrA0_22613162_22620034	ChrA0	22613162	22620034	LG00	4.27008
ChrA0_21896205_21897312	ChrA0	21896205	21897312	LG00	4.28808
ChrA0_19364837_19367322	ChrA0	19364837	19367322	LG00	4.58008
ChrA0_22608671_22613162	ChrA0	22608671	22613162	LG00	4.66409
ChrA0_19723917_19740895	ChrA0	19723917	19740895	LG00	4.73609
ChrA0_10848100_10855092	ChrA0	10848100	10855092	LG00	4.92809
ChrA0_22605650_22608671	ChrA0	22605650	22608671	LG00	5.05809
ChrA0_9148283_9157677	ChrA0	9148283	9157677	LG00	5.30409
ChrA0_22592829_22605650	ChrA0	22592829	22605650	LG00	5.45109
ChrA0_19347185_19364083	ChrA0	19347185	19364083	LG00	5.52809
ChrA0_20818738_20819913	ChrA0	20818738	20819913	LG00	5.69109
ChrA0_12022447_12024566	ChrA0	12022447	12024566	LG00	5.70609
ChrA0_19343748_19347185	ChrA0	19343748	19347185	LG00	5.92209
ChrA0_19712939_19723882	ChrA0	19712939	19723882	LG00	5.94609
ChrA0_15109318_15110729	ChrA0	15109318	15110729	LG00	6.0771
ChrA0_19327036_19343748	ChrA0	19327036	19343748	LG00	6.3151
ChrA0_23979862_23981205	ChrA0	23979862	23981205	LG00	6.3171
ChrA0_15103642_15109318	ChrA0	15103642	15109318	LG00	6.4711
ChrA0_20810351_20818738	ChrA0	20810351	20818738	LG00	6.4781
ChrA0_12018215_12022297	ChrA0	12018215	12022297	LG00	6.4941
ChrA0_10843869_10847102	ChrA0	10843869	10847102	LG00	6.6641
ChrA0_19323560_19327036	ChrA0	19323560	19327036	LG00	6.7091
ChrA0_23977382_23979862	ChrA0	23977382	23979862	LG00	6.7101
ChrA0_20804731_20810351	ChrA0	20804731	20810351	LG00	6.87211
ChrA0_10837384_10843869	ChrA0	10837384	10843869	LG00	7.05811
ChrA0_23974931_23977382	ChrA0	23974931	23977382	LG00	7.10711
ChrA0_9916500_9917981	ChrA0	9916500	9917981	LG00	7.42111
ChrA0_22585984_22592750	ChrA0	22585984	22592750	LG00	7.42111
ChrA0_19320935_19323560	ChrA0	19320935	19323560	LG00	7.49711
ChrA0_21894433_21895799	ChrA0	21894433	21895799	LG00	7.55011
ChrA0_10825200_10837384	ChrA0	10825200	10837384	LG00	7.84511
ChrA0_21892230_21894433	ChrA0	21892230	21894433	LG00	7.94311
ChrA0_9142355_9148188	ChrA0	9142355	9148188	LG00	8.22111
ChrA0_21890456_21892230	ChrA0	21890456	21892230	LG00	8.33712
ChrA0_22578393_22585161	ChrA0	22578393	22585161	LG00	8.36912
ChrA0_19306959_19320935	ChrA0	19306959	19320935	LG00	8.67812
ChrA0_21887978_21890456	ChrA0	21887978	21890456	LG00	8.73112
ChrA0_22567229_22578393	ChrA0	22567229	22578393	LG00	8.76612
ChrA0_9133022_9142260	ChrA0	9133022	9142260	LG00	9.00812
ChrA0_22559653_22567229	ChrA0	22559653	22567229	LG00	9.16012
ChrA0_12012586_12014988	ChrA0	12012586	12014988	LG00	9.43912
ChrA0_9127059_9133022	ChrA0	9127059	9133022	LG00	9.79612
ChrA0_3756870_3761128	ChrA0	3756870	3761128	LG00	11.0401
ChrA0_22534108_22559577	ChrA0	22534108	22559577	LG00	11.1291
ChrA0_8841859_8972432	ChrA0	8841859	8972432	LG00	11.6991
ChrA0_22522859_22534034	ChrA0	22522859	22534034	LG00	11.9171
ChrA0_22514206_22522859	ChrA0	22514206	22522859	LG00	12.3101
ChrA0_20774290_20775399	ChrA0	20774290	20775399	LG00	12.4581
ChrA0_20772939_20774290	ChrA0	20772939	20774290	LG00	12.8551
ChrA0_22466593_22486324	ChrA0	22466593	22486324	LG00	13.3471
ChrA0_8832406_8839666	ChrA0	8832406	8839666	LG00	13.3531
ChrA0_10822445_10825162	ChrA0	10822445	10825162	LG00	13.5521
ChrA0_12132546_12148334	ChrA0	12132546	12148334	LG00	13.6111
ChrA0_22459055_22466593	ChrA0	22459055	22466593	LG00	13.7401
ChrA0_8827475_8832406	ChrA0	8827475	8832406	LG00	13.7471
ChrA0_22446222_22459055	ChrA0	22446222	22459055	LG00	14.1341
ChrA0_12131396_12132498	ChrA0	12131396	12132498	LG00	14.3981
ChrA0_22412543_22446222	ChrA0	22412543	22446222	LG00	14.5281
ChrA0_8814381_8827475	ChrA0	8814381	8827475	LG00	14.5341
ChrA0_10819773_10822407	ChrA0	10819773	10822407	LG00	14.7331
ChrA0_12127522_12131396	ChrA0	12127522	12131396	LG00	14.7921
ChrA0_10815905_10819773	ChrA0	10815905	10819773	LG00	15.1271
ChrA0_12121027_12127522	ChrA0	12121027	12127522	LG00	15.1861
ChrA0_22402468_22412543	ChrA0	22402468	22412543	LG00	15.3151
ChrA0_22375394_22402468	ChrA0	22375394	22402468	LG00	15.7091
ChrA0_9893229_9896935	ChrA0	9893229	9896935	LG00	16.2001
ChrA0_12113242_12120709	ChrA0	12113242	12120709	LG00	16.3671
ChrA0_20769567_20771566	ChrA0	20769567	20771566	LG00	16.8791
ChrA0_21678319_21680202	ChrA0	21678319	21680202	LG00	18.1441
ChrA0_21650009_21678319	ChrA0	21650009	21678319	LG00	18.5382
ChrA0_21648127_21650009	ChrA0	21648127	21650009	LG00	19.3252
ChrA0_21634614_21648127	ChrA0	21634614	21648127	LG00	20.1132
ChrA0_22148524_22161859	ChrA0	22148524	22161859	LG00	20.3812
ChrA0_20702665_20714625	ChrA0	20702665	20714625	LG00	20.6692
ChrA0_22140638_22148524	ChrA0	22140638	22148524	LG00	20.7742
ChrA0_20693737_20702004	ChrA0	20693737	20702004	LG00	21.8512
ChrA0_11941987_11943161	ChrA0	11941987	11943161	LG00	22.0372
ChrA0_20678497_20693737	ChrA0	20678497	20693737	LG00	22.2442
ChrA0_21629899_21634547	ChrA0	21629899	21634547	LG00	22.5562
ChrA0_20664062_20678497	ChrA0	20664062	20678497	LG00	23.0322
ChrA0_11940471_11941967	ChrA0	11940471	11941967	LG00	23.0732
ChrA0_8586070_8608051	ChrA0	8586070	8608051	LG00	23.3782
ChrA0_20649800_20664062	ChrA0	20649800	20664062	LG00	23.8192
ChrA0_21624197_21629888	ChrA0	21624197	21629888	LG00	24.2922
ChrA0_21623126_21624197	ChrA0	21623126	21624197	LG00	25.9462
ChrA0_21614281_21623126	ChrA0	21614281	21623126	LG00	26.3402
ChrA0_21611567_21614281	ChrA0	21611567	21614281	LG00	26.7332
ChrA0_21607771_21611378	ChrA0	21607771	21611378	LG00	27.9152
ChrA0_8580517_8586010	ChrA0	8580517	8586010	LG00	28.1962
ChrA0_21598954_21607771	ChrA0	21598954	21607771	LG00	28.3082
ChrA0_7310803_7314055	ChrA0	7310803	7314055	LG00	47.9912
ChrA0_7257388_7270191	ChrA0	7257388	7270191	LG00	49.8062
ChrA0_7251152_7255970	ChrA0	7251152	7255970	LG00	50.3612
ChrA0_7255970_7257388	ChrA0	7255970	7257388	LG00	50.7542
ChrA0_7270191_7309207	ChrA0	7270191	7309207	LG00	51.3092
ChrA0_23241229_23243896	ChrA0	23241229	23243896	LG00	67.8732
ChrA0_23243896_23245412	ChrA0	23243896	23245412	LG00	68.2672
ChrA0_23247068_23248088	ChrA0	23247068	23248088	LG00	70.0002
ChrA0_23248088_23261932	ChrA0	23248088	23261932	LG00	70.8662
ChrA0_23261932_23266780	ChrA0	23261932	23266780	LG00	71.2602
ChrA0_23266780_23279014	ChrA0	23266780	23279014	LG00	72.1262
ChrA0_23279014_23286486	ChrA0	23279014	23286486	LG00	72.5202
ChrA0_23440807_23448680	ChrA0	23440807	23448680	LG00	87.2772
ChrA0_23522300_23525503	ChrA0	23522300	23525503	LG00	99.9982
ChrA0_23525503_23529343	ChrA0	23525503	23529343	LG00	100.392
ChrA0_23529343_23539130	ChrA0	23529343	23539130	LG00	100.786
ChrA0_23539139_23548429	ChrA0	23539139	23548429	LG00	102.601
ChrA0_23548429_23551666	ChrA0	23548429	23551666	LG00	102.995
ChrA0_23551666_23560987	ChrA0	23551666	23560987	LG00	103.861
ChrA0_25366876_25382245	ChrA0	25366876	25382245	LG00	124.965
ChrA0_25382245_25386680	ChrA0	25382245	25386680	LG00	125.358
ChrA0_637724_639883	ChrA0	637724	639883	LG00	139.503
ChrA0_639883_650894	ChrA0	639883	650894	LG00	140.058
ChrA0_650894_652072	ChrA0	650894	652072	LG00	142.659
ChrA0_652072_664301	ChrA0	652072	664301	LG00	143.055
ChrA0_664301_687170	ChrA0	664301	687170	LG00	143.449
ChrA0_688142_690643	ChrA0	688142	690643	LG00	144.315
ChrA0_690643_700658	ChrA0	690643	700658	LG00	144.709
ChrA0_700658_711301	ChrA0	700658	711301	LG00	147.945
ChrA0_711301_716411	ChrA0	711301	716411	LG00	148.811
ChrA0_716411_727054	ChrA0	716411	727054	LG00	149.205
ChrA0_727054_752261	ChrA0	727054	752261	LG00	149.599
ChrA0_18968985_18989362	ChrA0	18968985	18989362	LG00	160.724
ChrA0_18989362_18990405	ChrA0	18989362	18990405	LG00	161.117
ChrA0_27848286_27862570	ChrA0	27848286	27862570	LG00	174.583
ChrA0_27828658_27848286	ChrA0	27828658	27848286	LG00	174.977
ChrA0_27862570_27912515	ChrA0	27862570	27912515	LG00	175.843
ChrA0_18684195_18700002	ChrA0	18684195	18700002	LG00	187.465
ChrA0_18700002_18704055	ChrA0	18700002	18704055	LG00	188.02
ChrA0_18704055_18716904	ChrA0	18704055	18716904	LG00	188.413
ChrA0_18718266_18733452	ChrA0	18718266	18733452	LG00	191.409
ChrA0_16141967_16158118	ChrA0	16141967	16158118	LG00	205.896
ChrA0_16158118_16160729	ChrA0	16158118	16160729	LG00	206.762
ChrA0_16161451_16164850	ChrA0	16161451	16164850	LG00	208.971
ChrA0_16165954_16166965	ChrA0	16165954	16166965	LG00	211.022
ChrA0_16168587_16170168	ChrA0	16168587	16170168	LG00	219.611
ChrA0_16170168_16175596	ChrA0	16170168	16175596	LG00	220.165
ChrA0_16177102_16183114	ChrA0	16177102	16183114	LG00	220.965
ChrA0_19896300_19899429	ChrA0	19896300	19899429	LG00	246.121
ChrA0_19900758_19902131	ChrA0	19900758	19902131	LG00	248.643
ChrA0_19902437_19903672	ChrA0	19902437	19903672	LG00	250.771
ChrA0_21128950_21136401	ChrA0	21128950	21136401	LG00	267.966
ChrA0_21124231_21128950	ChrA0	21124231	21128950	LG00	268.914
ChrA0_21115993_21124231	ChrA0	21115993	21124231	LG00	269.311
ChrA0_21114913_21115993	ChrA0	21114913	21115993	LG00	271.044
ChrA0_21109005_21114913	ChrA0	21109005	21114913	LG00	271.441
ChrA0_21107104_21109005	ChrA0	21107104	21109005	LG00	271.837
ChrA0_21104040_21106701	ChrA0	21104040	21106701	LG00	273.098
ChrA0_21101882_21104040	ChrA0	21101882	21104040	LG00	273.494
ChrA0_17641965_17659914	ChrA0	17641965	17659914	LG00	287.303
ChrA0_17660355_17661462	ChrA0	17660355	17661462	LG00	288.563
ChrA0_17661612_17688116	ChrA0	17661612	17688116	LG00	289.429
ChrA0_17688131_17689530	ChrA0	17688131	17689530	LG00	290.85
ChrA0_17689530_17717690	ChrA0	17689530	17717690	LG00	291.716
ChrA0_17717690_17719667	ChrA0	17717690	17719667	LG00	292.11
ChrA0_4993957_5015320	ChrA0	4993957	5015320	LG00	305.576
ChrA0_5015384_5022722	ChrA0	5015384	5022722	LG00	306.442
ChrA0_5022722_5039167	ChrA0	5022722	5039167	LG00	306.836
ChrA0_5039167_5045725	ChrA0	5039167	5045725	LG00	308.49
ChrA0_5045725_5051573	ChrA0	5045725	5051573	LG00	308.884
ChrA0_5051573_5059420	ChrA0	5051573	5059420	LG00	309.277
ChrA0_5059420_5072826	ChrA0	5059420	5072826	LG00	309.671
ChrA0_5072826_5074254	ChrA0	5072826	5074254	LG00	310.065
ChrA0_5074254_5075359	ChrA0	5074254	5075359	LG00	310.458
ChrA0_5075396_5095725	ChrA0	5075396	5095725	LG00	311.246
ChrA1_18472107_18477388	ChrA1	18472107	18477388	LG01	0
ChrA1_20699099_20701491	ChrA1	20699099	20701491	LG01	1e-06
ChrA1_24738670_24745740	ChrA1	24738670	24745740	LG01	2e-06
ChrA1_29063028_29065282	ChrA1	29063028	29065282	LG01	3e-06
ChrA1_36553174_36555015	ChrA1	36553174	36555015	LG01	4e-06
ChrA1_42577106_42585242	ChrA1	42577106	42585242	LG01	5e-06
ChrA1_45289192_45292595	ChrA1	45289192	45292595	LG01	6e-06
ChrA1_50589051_50610552	ChrA1	50589051	50610552	LG01	7e-06
ChrA1_58689275_58707529	ChrA1	58689275	58707529	LG01	8e-06
ChrA1_63924156_63927681	ChrA1	63924156	63927681	LG01	9e-06
ChrA1_66005006_66006973	ChrA1	66005006	66006973	LG01	1e-05
ChrA1_66315376_66320807	ChrA1	66315376	66320807	LG01	1.1e-05
ChrA1_77066731_77077226	ChrA1	77066731	77077226	LG01	1.2e-05
ChrA1_77823187_77825846	ChrA1	77823187	77825846	LG01	1.3e-05
ChrA1_78289790_78291083	ChrA1	78289790	78291083	LG01	1.4e-05
ChrA1_91069972_91071176	ChrA1	91069972	91071176	LG01	1.5e-05
ChrA1_93371976_93373286	ChrA1	93371976	93373286	LG01	1.6e-05
ChrA1_97406842_97409392	ChrA1	97406842	97409392	LG01	1.7e-05
ChrA1_112689883_112699746	ChrA1	112689883	112699746	LG01	1.8e-05
ChrA1_137338803_137340079	ChrA1	137338803	137340079	LG01	1.9e-05
ChrA1_157309485_157320642	ChrA1	157309485	157320642	LG01	2e-05
ChrA1_157649341_157674067	ChrA1	157649341	157674067	LG01	2.1e-05
ChrA1_161569746_161573116	ChrA1	161569746	161573116	LG01	2.2e-05
ChrA1_162231957_162233785	ChrA1	162231957	162233785	LG01	2.3e-05
ChrA1_1840226_1848264	ChrA1	1840226	1848264	LG01	2.4e-05
ChrA1_2929806_2942885	ChrA1	2929806	2942885	LG01	2.5e-05
ChrA1_83192417_83206884	ChrA1	83192417	83206884	LG01	2.6e-05
ChrA1_5316746_5319444	ChrA1	5316746	5319444	LG01	2.7e-05
ChrA1_7113049_7123377	ChrA1	7113049	7123377	LG01	2.8e-05
ChrA1_8171034_8180730	ChrA1	8171034	8180730	LG01	2.9e-05
ChrA1_8321069_8322634	ChrA1	8321069	8322634	LG01	3e-05
ChrA1_9356869_9359019	ChrA1	9356869	9359019	LG01	3.1e-05
ChrA1_9944432_9973831	ChrA1	9944432	9973831	LG01	3.2e-05
ChrA1_10914755_10917316	ChrA1	10914755	10917316	LG01	3.3e-05
ChrA1_11591008_11595422	ChrA1	11591008	11595422	LG01	3.4e-05
ChrA1_11796478_11797947	ChrA1	11796478	11797947	LG01	3.5e-05
ChrA1_11858903_11862856	ChrA1	11858903	11862856	LG01	3.6e-05
ChrA1_13598812_13600106	ChrA1	13598812	13600106	LG01	3.7e-05
ChrA1_21131386_21135528	ChrA1	21131386	21135528	LG01	3.8e-05
ChrA1_23580485_23586424	ChrA1	23580485	23586424	LG01	3.9e-05
ChrA1_23737260_23738509	ChrA1	23737260	23738509	LG01	4e-05
ChrA1_25316665_25322331	ChrA1	25316665	25322331	LG01	4.1e-05
ChrA1_26358929_26366042	ChrA1	26358929	26366042	LG01	4.2e-05
ChrA1_28107469_28111808	ChrA1	28107469	28111808	LG01	4.3e-05
ChrA1_29919622_29923668	ChrA1	29919622	29923668	LG01	4.4e-05
ChrA1_31104813_31106293	ChrA1	31104813	31106293	LG01	4.5e-05
ChrA1_33269553_33271474	ChrA1	33269553	33271474	LG01	4.6e-05
ChrA1_33452311_33453486	ChrA1	33452311	33453486	LG01	4.7e-05
ChrA1_33928662_33931478	ChrA1	33928662	33931478	LG01	4.8e-05
ChrA1_41273375_41274475	ChrA1	41273375	41274475	LG01	4.9e-05
ChrA1_43735795_43739127	ChrA1	43735795	43739127	LG01	5e-05
ChrA1_44538833_44540119	ChrA1	44538833	44540119	LG01	5.1e-05
ChrA1_44767590_44770420	ChrA1	44767590	44770420	LG01	5.2e-05
ChrA1_45169996_45171505	ChrA1	45169996	45171505	LG01	5.3e-05
ChrA1_48992121_49000952	ChrA1	48992121	49000952	LG01	5.4e-05
ChrA1_49339971_49342253	ChrA1	49339971	49342253	LG01	5.5e-05
ChrA1_57412135_57413235	ChrA1	57412135	57413235	LG01	5.6e-05
ChrA1_57451967_57458630	ChrA1	57451967	57458630	LG01	5.7e-05
ChrA1_58311608_58314104	ChrA1	58311608	58314104	LG01	5.8e-05
ChrA1_59431029_59432511	ChrA1	59431029	59432511	LG01	5.9e-05
ChrA1_59631443_59644158	ChrA1	59631443	59644158	LG01	6e-05
ChrA1_60600328_60603857	ChrA1	60600328	60603857	LG01	6.1e-05
ChrA1_62727291_62741568	ChrA1	62727291	62741568	LG01	6.2e-05
ChrA1_64730815_64732001	ChrA1	64730815	64732001	LG01	6.3e-05
ChrA1_68534762_68556499	ChrA1	68534762	68556499	LG01	6.4e-05
ChrA1_68670861_68676007	ChrA1	68670861	68676007	LG01	6.5e-05
ChrA1_68878452_68881137	ChrA1	68878452	68881137	LG01	6.6e-05
ChrA1_69241064_69244649	ChrA1	69241064	69244649	LG01	6.7e-05
ChrA1_71816744_71820741	ChrA1	71816744	71820741	LG01	6.8e-05
ChrA1_73990343_73991990	ChrA1	73990343	73991990	LG01	6.9e-05
ChrA1_75790124_75809220	ChrA1	75790124	75809220	LG01	7e-05
ChrA1_76218355_76219572	ChrA1	76218355	76219572	LG01	7.1e-05
ChrA1_76327326_76330185	ChrA1	76327326	76330185	LG01	7.2e-05
ChrA1_79428617_79447736	ChrA1	79428617	79447736	LG01	7.3e-05
ChrA1_80953261_80955408	ChrA1	80953261	80955408	LG01	7.4e-05
ChrA1_81135714_81136843	ChrA1	81135714	81136843	LG01	7.5e-05
ChrA1_84965285_84967930	ChrA1	84965285	84967930	LG01	7.6e-05
ChrA1_85398826_85426678	ChrA1	85398826	85426678	LG01	7.7e-05
ChrA1_86891329_86892724	ChrA1	86891329	86892724	LG01	7.8e-05
ChrA1_87755651_87757188	ChrA1	87755651	87757188	LG01	7.9e-05
ChrA1_88074580_88077030	ChrA1	88074580	88077030	LG01	8e-05
ChrA1_88751356_88757389	ChrA1	88751356	88757389	LG01	8.1e-05
ChrA1_89488206_89489239	ChrA1	89488206	89489239	LG01	8.2e-05
ChrA1_90620660_90626850	ChrA1	90620660	90626850	LG01	8.3e-05
ChrA1_90890474_90897328	ChrA1	90890474	90897328	LG01	8.4e-05
ChrA1_91288829_91292000	ChrA1	91288829	91292000	LG01	8.5e-05
ChrA1_91798293_91801875	ChrA1	91798293	91801875	LG01	8.6e-05
ChrA1_92810476_92812369	ChrA1	92810476	92812369	LG01	8.7e-05
ChrA1_93480384_93497003	ChrA1	93480384	93497003	LG01	8.8e-05
ChrA1_95116838_95118462	ChrA1	95116838	95118462	LG01	8.9e-05
ChrA1_95880589_95883530	ChrA1	95880589	95883530	LG01	9e-05
ChrA1_97707170_97709398	ChrA1	97707170	97709398	LG01	9.1e-05
ChrA1_98556775_98563334	ChrA1	98556775	98563334	LG01	9.2e-05
ChrA1_99432368_99444825	ChrA1	99432368	99444825	LG01	9.3e-05
ChrA1_100215988_100249694	ChrA1	100215988	100249694	LG01	9.4e-05
ChrA1_100725278_100729064	ChrA1	100725278	100729064	LG01	9.5e-05
ChrA1_101624066_101632560	ChrA1	101624066	101632560	LG01	9.6e-05
ChrA1_105137563_105140571	ChrA1	105137563	105140571	LG01	9.7e-05
ChrA1_109927669_109939047	ChrA1	109927669	109939047	LG01	9.8e-05
ChrA1_110485944_110497517	ChrA1	110485944	110497517	LG01	9.9e-05
ChrA1_111061085_111073339	ChrA1	111061085	111073339	LG01	0.0001
ChrA1_114588662_114604894	ChrA1	114588662	114604894	LG01	0.000101
ChrA1_115985380_115989564	ChrA1	115985380	115989564	LG01	0.000102
ChrA1_118958183_118960660	ChrA1	118958183	118960660	LG01	0.000103
ChrA1_119480409_119491427	ChrA1	119480409	119491427	LG01	0.000104
ChrA1_120396097_120400624	ChrA1	120396097	120400624	LG01	0.000105
ChrA1_120672621_120686689	ChrA1	120672621	120686689	LG01	0.000106
ChrA1_121552303_121571541	ChrA1	121552303	121571541	LG01	0.000107
ChrA1_122228222_122236734	ChrA1	122228222	122236734	LG01	0.000108
ChrA1_123387563_123389296	ChrA1	123387563	123389296	LG01	0.000109
ChrA1_124853615_124861925	ChrA1	124853615	124861925	LG01	0.00011
ChrA1_125486005_125488334	ChrA1	125486005	125488334	LG01	0.000111
ChrA1_127184721_127201510	ChrA1	127184721	127201510	LG01	0.000112
ChrA1_128379381_128383221	ChrA1	128379381	128383221	LG01	0.000113
ChrA1_130210048_130216916	ChrA1	130210048	130216916	LG01	0.000114
ChrA1_133635957_133651986	ChrA1	133635957	133651986	LG01	0.000115
ChrA1_140798351_140817018	ChrA1	140798351	140817018	LG01	0.000116
ChrA1_142288840_142292156	ChrA1	142288840	142292156	LG01	0.000117
ChrA1_143464257_143465372	ChrA1	143464257	143465372	LG01	0.000118
ChrA1_147226179_147244548	ChrA1	147226179	147244548	LG01	0.000119
ChrA1_147629246_147630860	ChrA1	147629246	147630860	LG01	0.00012
ChrA1_147929191_147930208	ChrA1	147929191	147930208	LG01	0.000121
ChrA1_148948133_148954810	ChrA1	148948133	148954810	LG01	0.000122
ChrA1_151533062_151552461	ChrA1	151533062	151552461	LG01	0.000123
ChrA1_157897702_157900447	ChrA1	157897702	157900447	LG01	0.000124
ChrA1_160522249_160540381	ChrA1	160522249	160540381	LG01	0.000125
ChrA1_160950637_160953837	ChrA1	160950637	160953837	LG01	0.000126
ChrA1_161932029_161935351	ChrA1	161932029	161935351	LG01	0.000127
ChrA1_1830656_1840226	ChrA1	1830656	1840226	LG01	0.394128
ChrA1_2942885_2946460	ChrA1	2942885	2946460	LG01	0.394129
ChrA1_83188774_83192417	ChrA1	83188774	83192417	LG01	0.39413
ChrA1_5311880_5316746	ChrA1	5311880	5316746	LG01	0.394131
ChrA1_7123377_7143015	ChrA1	7123377	7143015	LG01	0.394132
ChrA1_9353867_9356869	ChrA1	9353867	9356869	LG01	0.394133
ChrA1_13595470_13598812	ChrA1	13595470	13598812	LG01	0.394134
ChrA1_23555095_23580485	ChrA1	23555095	23580485	LG01	0.394135
ChrA1_26349236_26358929	ChrA1	26349236	26358929	LG01	0.394136
ChrA1_29918437_29919622	ChrA1	29918437	29919622	LG01	0.394137
ChrA1_33923640_33928662	ChrA1	33923640	33928662	LG01	0.394138
ChrA1_41271758_41273375	ChrA1	41271758	41273375	LG01	0.394139
ChrA1_43734573_43735795	ChrA1	43734573	43735795	LG01	0.39414
ChrA1_48980999_48992121	ChrA1	48980999	48992121	LG01	0.394141
ChrA1_59425667_59431029	ChrA1	59425667	59431029	LG01	0.394142
ChrA1_62720440_62727291	ChrA1	62720440	62727291	LG01	0.394143
ChrA1_68533327_68534762	ChrA1	68533327	68534762	LG01	0.394144
ChrA1_79416236_79428617	ChrA1	79416236	79428617	LG01	0.394145
ChrA1_80946329_80953261	ChrA1	80946329	80953261	LG01	0.394146
ChrA1_90587626_90620660	ChrA1	90587626	90620660	LG01	0.394147
ChrA1_91283280_91288829	ChrA1	91283280	91288829	LG01	0.394148
ChrA1_93474085_93480384	ChrA1	93474085	93480384	LG01	0.394149
ChrA1_95115330_95116838	ChrA1	95115330	95116838	LG01	0.39415
ChrA1_98551398_98556775	ChrA1	98551398	98556775	LG01	0.394151
ChrA1_99424260_99432368	ChrA1	99424260	99432368	LG01	0.394152
ChrA1_100703323_100725278	ChrA1	100703323	100725278	LG01	0.394153
ChrA1_101620866_101624066	ChrA1	101620866	101624066	LG01	0.394154
ChrA1_115969705_115985380	ChrA1	115969705	115985380	LG01	0.394155
ChrA1_119478895_119480409	ChrA1	119478895	119480409	LG01	0.394156
ChrA1_120667147_120672621	ChrA1	120667147	120672621	LG01	0.394157
ChrA1_122222160_122228222	ChrA1	122222160	122228222	LG01	0.394158
ChrA1_124849448_124853615	ChrA1	124849448	124853615	LG01	0.394159
ChrA1_127164712_127184721	ChrA1	127164712	127184721	LG01	0.39416
ChrA1_142272752_142288840	ChrA1	142272752	142288840	LG01	0.394161
ChrA1_143462414_143464257	ChrA1	143462414	143464257	LG01	0.394162
ChrA1_147218049_147226179	ChrA1	147218049	147226179	LG01	0.394163
ChrA1_148954810_148958788	ChrA1	148954810	148958788	LG01	0.394164
ChrA1_160515492_160522249	ChrA1	160515492	160522249	LG01	0.394165
ChrA1_60603857_60605458	ChrA1	60603857	60605458	LG01	0.397166
ChrA1_75782632_75790124	ChrA1	75782632	75790124	LG01	0.397167
ChrA1_85396278_85398826	ChrA1	85396278	85398826	LG01	0.397168
ChrA1_110466004_110485944	ChrA1	110466004	110485944	LG01	0.397169
ChrA1_111059401_111061085	ChrA1	111059401	111061085	LG01	0.39717
ChrA1_9938078_9943824	ChrA1	9938078	9943824	LG01	0.554171
ChrA1_31103578_31104813	ChrA1	31103578	31104813	LG01	0.554172
ChrA1_92809211_92810476	ChrA1	92809211	92810476	LG01	0.554173
ChrA1_140797223_140798302	ChrA1	140797223	140798302	LG01	0.554174
ChrA1_1827976_1830656	ChrA1	1827976	1830656	LG01	0.787175
ChrA1_83180928_83188774	ChrA1	83180928	83188774	LG01	0.787176
ChrA1_8162380_8171034	ChrA1	8162380	8171034	LG01	0.787177
ChrA1_13594080_13595470	ChrA1	13594080	13595470	LG01	0.787178
ChrA1_28106010_28107462	ChrA1	28106010	28107462	LG01	0.787179
ChrA1_29914388_29918437	ChrA1	29914388	29918437	LG01	0.78718
ChrA1_33919296_33923640	ChrA1	33919296	33923640	LG01	0.787181
ChrA1_45167326_45169992	ChrA1	45167326	45169992	LG01	0.787182
ChrA1_59423088_59425667	ChrA1	59423088	59425667	LG01	0.787183
ChrA1_62715513_62720440	ChrA1	62715513	62720440	LG01	0.787184
ChrA1_68664778_68670512	ChrA1	68664778	68670512	LG01	0.787185
ChrA1_80944692_80946329	ChrA1	80944692	80946329	LG01	0.787186
ChrA1_91281698_91283280	ChrA1	91281698	91283280	LG01	0.787187
ChrA1_100213568_100215988	ChrA1	100213568	100215988	LG01	0.787188
ChrA1_100698041_100703323	ChrA1	100698041	100703323	LG01	0.787189
ChrA1_121530788_121552303	ChrA1	121530788	121552303	LG01	0.78719
ChrA1_122216193_122222160	ChrA1	122216193	122222160	LG01	0.787191
ChrA1_124848315_124849448	ChrA1	124848315	124849448	LG01	0.787192
ChrA1_125481741_125486005	ChrA1	125481741	125486005	LG01	0.787193
ChrA1_147198475_147218049	ChrA1	147198475	147218049	LG01	0.787194
ChrA1_147625104_147629246	ChrA1	147625104	147629246	LG01	0.787195
ChrA1_148958788_148962855	ChrA1	148958788	148962855	LG01	0.787196
ChrA1_2946460_2948703	ChrA1	2946460	2948703	LG01	0.791197
ChrA1_7143015_7149973	ChrA1	7143015	7149973	LG01	0.791198
ChrA1_85379902_85396278	ChrA1	85379902	85396278	LG01	0.794199
ChrA1_64729371_64730677	ChrA1	64729371	64730677	LG01	0.8002
ChrA1_123383705_123387563	ChrA1	123383705	123387563	LG01	0.800201
ChrA1_57409706_57411245	ChrA1	57409706	57411245	LG01	0.869202
ChrA1_9925632_9938078	ChrA1	9925632	9938078	LG01	0.948203
ChrA1_84961220_84964739	ChrA1	84961220	84964739	LG01	0.948204
ChrA1_92807736_92809211	ChrA1	92807736	92809211	LG01	0.948205
ChrA1_140778473_140797223	ChrA1	140778473	140797223	LG01	0.948206
ChrA1_33262253_33264179	ChrA1	33262253	33264179	LG01	1.03621
ChrA1_8146483_8162380	ChrA1	8146483	8162380	LG01	1.18121
ChrA1_23552444_23554967	ChrA1	23552444	23554967	LG01	1.18121
ChrA1_28104910_28106010	ChrA1	28104910	28106010	LG01	1.18121
ChrA1_29911543_29914388	ChrA1	29911543	29914388	LG01	1.18121
ChrA1_33913016_33919296	ChrA1	33913016	33919296	LG01	1.18121
ChrA1_43730496_43734335	ChrA1	43730496	43734335	LG01	1.18121
ChrA1_44763791_44766354	ChrA1	44763791	44766354	LG01	1.18121
ChrA1_73987826_73990343	ChrA1	73987826	73990343	LG01	1.18121
ChrA1_90581937_90587445	ChrA1	90581937	90587445	LG01	1.18122
ChrA1_93455493_93473791	ChrA1	93455493	93473791	LG01	1.18122
ChrA1_99420172_99424260	ChrA1	99420172	99424260	LG01	1.18122
ChrA1_120656129_120667147	ChrA1	120656129	120667147	LG01	1.18122
ChrA1_124823685_124848315	ChrA1	124823685	124848315	LG01	1.18122
ChrA1_143454984_143462096	ChrA1	143454984	143462096	LG01	1.18122
ChrA1_147193226_147198475	ChrA1	147193226	147198475	LG01	1.18122
ChrA1_160482602_160515492	ChrA1	160482602	160515492	LG01	1.18122
ChrA1_160948823_160950637	ChrA1	160948823	160950637	LG01	1.18122
ChrA1_80942544_80944692	ChrA1	80942544	80944692	LG01	1.18423
ChrA1_110455091_110465985	ChrA1	110455091	110465985	LG01	1.18423
ChrA1_147623341_147625104	ChrA1	147623341	147625104	LG01	1.18423
ChrA1_2948703_2955797	ChrA1	2948703	2955797	LG01	1.18723
ChrA1_85371789_85379902	ChrA1	85371789	85379902	LG01	1.19123
ChrA1_119441178_119478848	ChrA1	119441178	119478848	LG01	1.19423
ChrA1_25310882_25315685	ChrA1	25310882	25315685	LG01	1.21023
ChrA1_21129640_21131296	ChrA1	21129640	21131296	LG01	1.26023
ChrA1_109925793_109927417	ChrA1	109925793	109927417	LG01	1.26023
ChrA1_9912082_9925632	ChrA1	9912082	9925632	LG01	1.34223
ChrA1_49337074_49339475	ChrA1	49337074	49339475	LG01	1.34224
ChrA1_92788210_92807736	ChrA1	92788210	92807736	LG01	1.34224
ChrA1_140773411_140778473	ChrA1	140773411	140778473	LG01	1.34224
ChrA1_7149973_7155445	ChrA1	7149973	7155445	LG01	1.34524
ChrA1_76324116_76327326	ChrA1	76324116	76327326	LG01	1.42124
ChrA1_68860641_68861771	ChrA1	68860641	68861771	LG01	1.50924
ChrA1_11857719_11858794	ChrA1	11857719	11858794	LG01	1.57524
ChrA1_23548023_23552444	ChrA1	23548023	23552444	LG01	1.57524
ChrA1_33910542_33913016	ChrA1	33910542	33913016	LG01	1.57524
ChrA1_45165625_45167266	ChrA1	45165625	45167266	LG01	1.57524
ChrA1_62710425_62715513	ChrA1	62710425	62715513	LG01	1.57525
ChrA1_68655312_68664756	ChrA1	68655312	68664756	LG01	1.57525
ChrA1_87751795_87755622	ChrA1	87751795	87755622	LG01	1.57525
ChrA1_88747528_88751335	ChrA1	88747528	88751335	LG01	1.57525
ChrA1_93442838_93455493	ChrA1	93442838	93455493	LG01	1.57525
ChrA1_99415847_99420172	ChrA1	99415847	99420172	LG01	1.57525
ChrA1_100209164_100213568	ChrA1	100209164	100213568	LG01	1.57525
ChrA1_100676301_100697844	ChrA1	100676301	100697844	LG01	1.57525
ChrA1_120653385_120656129	ChrA1	120653385	120656129	LG01	1.57525
ChrA1_160476922_160482602	ChrA1	160476922	160482602	LG01	1.57525
ChrA1_85365543_85371789	ChrA1	85365543	85371789	LG01	1.58425
ChrA1_64728240_64729371	ChrA1	64728240	64729371	LG01	1.58826
ChrA1_125478159_125480280	ChrA1	125478159	125480280	LG01	1.58826
ChrA1_109924562_109925793	ChrA1	109924562	109925793	LG01	1.65426
ChrA1_140763601_140773411	ChrA1	140763601	140773411	LG01	1.73526
ChrA1_90871934_90890474	ChrA1	90871934	90890474	LG01	1.73626
ChrA1_92786927_92788210	ChrA1	92786927	92788210	LG01	1.73926
ChrA1_68855596_68860641	ChrA1	68855596	68860641	LG01	1.90326
ChrA1_1804114_1826814	ChrA1	1804114	1826814	LG01	1.96926
ChrA1_33908531_33910542	ChrA1	33908531	33910542	LG01	1.96926
ChrA1_120650022_120653385	ChrA1	120650022	120653385	LG01	1.96927
ChrA1_127160068_127164712	ChrA1	127160068	127164712	LG01	1.96927
ChrA1_143453110_143454453	ChrA1	143453110	143454453	LG01	1.96927
ChrA1_160475338_160476922	ChrA1	160475338	160476922	LG01	1.96927
ChrA1_160937827_160947895	ChrA1	160937827	160947895	LG01	1.96927
ChrA1_8317021_8320359	ChrA1	8317021	8320359	LG01	1.97027
ChrA1_23736134_23737260	ChrA1	23736134	23737260	LG01	1.97027
ChrA1_9351420_9352894	ChrA1	9351420	9352894	LG01	2.04827
ChrA1_86888911_86890047	ChrA1	86888911	86890047	LG01	2.04827
ChrA1_157895876_157897507	ChrA1	157895876	157897507	LG01	2.05027
ChrA1_10892928_10913952	ChrA1	10892928	10913952	LG01	2.07728
ChrA1_9908574_9912082	ChrA1	9908574	9912082	LG01	2.12928
ChrA1_120393009_120396031	ChrA1	120393009	120396031	LG01	2.20928
ChrA1_49334274_49337047	ChrA1	49334274	49337047	LG01	2.29028
ChrA1_60597049_60599961	ChrA1	60597049	60599961	LG01	2.30028
ChrA1_33899861_33908531	ChrA1	33899861	33908531	LG01	2.36228
ChrA1_160917508_160937827	ChrA1	160917508	160937827	LG01	2.36228
ChrA1_8314402_8317021	ChrA1	8314402	8317021	LG01	2.36328
ChrA1_87741344_87751795	ChrA1	87741344	87751795	LG01	2.36328
ChrA1_127157189_127160068	ChrA1	127157189	127160068	LG01	2.36328
ChrA1_160470504_160475338	ChrA1	160470504	160475338	LG01	2.36529
ChrA1_80940891_80942528	ChrA1	80940891	80942528	LG01	2.36629
ChrA1_85358850_85365543	ChrA1	85358850	85365543	LG01	2.37229
ChrA1_25309597_25310882	ChrA1	25309597	25310882	LG01	2.39129
ChrA1_147191583_147193161	ChrA1	147191583	147193161	LG01	2.44129
ChrA1_83177286_83180928	ChrA1	83177286	83180928	LG01	2.44229
ChrA1_86883816_86888911	ChrA1	86883816	86888911	LG01	2.44229
ChrA1_57448815_57451855	ChrA1	57448815	57451855	LG01	2.44329
ChrA1_105135149_105137438	ChrA1	105135149	105137438	LG01	2.52229
ChrA1_118955105_118958161	ChrA1	118955105	118958161	LG01	2.52229
ChrA1_90866781_90871934	ChrA1	90866781	90871934	LG01	2.52429
ChrA1_97700180_97707065	ChrA1	97700180	97707065	LG01	2.5253
ChrA1_9907031_9908574	ChrA1	9907031	9908574	LG01	2.5263
ChrA1_110436151_110455076	ChrA1	110436151	110455076	LG01	2.5263
ChrA1_57407930_57409156	ChrA1	57407930	57409156	LG01	2.5753
ChrA1_120387940_120393009	ChrA1	120387940	120393009	LG01	2.6033
ChrA1_130195190_130208867	ChrA1	130195190	130208867	LG01	2.6043
ChrA1_49320911_49334274	ChrA1	49320911	49334274	LG01	2.6843
ChrA1_92763582_92786927	ChrA1	92763582	92786927	LG01	2.6873
ChrA1_29906493_29911520	ChrA1	29906493	29911520	LG01	2.6903
ChrA1_68645677_68655141	ChrA1	68645677	68655141	LG01	2.6903
ChrA1_1802143_1804114	ChrA1	1802143	1804114	LG01	2.75631
ChrA1_33860687_33899861	ChrA1	33860687	33899861	LG01	2.75631
ChrA1_87722647_87741344	ChrA1	87722647	87741344	LG01	2.75631
ChrA1_100188210_100209097	ChrA1	100188210	100209097	LG01	2.75631
ChrA1_120636836_120649710	ChrA1	120636836	120649710	LG01	2.75631
ChrA1_85317988_85358850	ChrA1	85317988	85358850	LG01	2.76931
ChrA1_143445006_143453104	ChrA1	143445006	143453104	LG01	2.76931
ChrA1_11768619_11777854	ChrA1	11768619	11777854	LG01	2.77131
ChrA1_81133165_81134904	ChrA1	81133165	81134904	LG01	2.83831
ChrA1_111058292_111059352	ChrA1	111058292	111059352	LG01	2.84031
ChrA1_10876166_10892928	ChrA1	10876166	10892928	LG01	2.86432
ChrA1_109920669_109924562	ChrA1	109920669	109924562	LG01	2.91432
ChrA1_98547976_98551130	ChrA1	98547976	98551130	LG01	2.91632
ChrA1_97695211_97700180	ChrA1	97695211	97700180	LG01	2.91932
ChrA1_64727146_64728240	ChrA1	64727146	64728240	LG01	2.93032
ChrA1_105126985_105135149	ChrA1	105126985	105135149	LG01	3.07632
ChrA1_92760780_92763582	ChrA1	92760780	92763582	LG01	3.08032
ChrA1_60585782_60596835	ChrA1	60585782	60596835	LG01	3.08832
ChrA1_1790302_1802143	ChrA1	1790302	1802143	LG01	3.15032
ChrA1_87721077_87722647	ChrA1	87721077	87722647	LG01	3.15033
ChrA1_93440283_93441873	ChrA1	93440283	93441873	LG01	3.15033
ChrA1_100183664_100188210	ChrA1	100183664	100188210	LG01	3.15033
ChrA1_130183725_130195190	ChrA1	130183725	130195190	LG01	3.15833
ChrA1_11763033_11768619	ChrA1	11763033	11768619	LG01	3.16533
ChrA1_147184154_147191583	ChrA1	147184154	147191583	LG01	3.22933
ChrA1_73985660_73987044	ChrA1	73985660	73987044	LG01	3.23033
ChrA1_5309248_5311350	ChrA1	5309248	5311350	LG01	3.23133
ChrA1_29902065_29906493	ChrA1	29902065	29906493	LG01	3.24533
ChrA1_71821346_71825559	ChrA1	71821346	71825559	LG01	3.26233
ChrA1_97693291_97695211	ChrA1	97693291	97695211	LG01	3.31534
ChrA1_99404931_99406219	ChrA1	99404931	99406219	LG01	3.35934
ChrA1_76215455_76217356	ChrA1	76215455	76217356	LG01	3.39434
ChrA1_59618107_59631250	ChrA1	59618107	59631250	LG01	3.44234
ChrA1_123381536_123383692	ChrA1	123381536	123383692	LG01	3.45234
ChrA1_92757054_92760780	ChrA1	92757054	92760780	LG01	3.47434
ChrA1_60577162_60585782	ChrA1	60577162	60585782	LG01	3.48134
ChrA1_160434675_160465133	ChrA1	160434675	160465133	LG01	3.48134
ChrA1_93437541_93440283	ChrA1	93437541	93440283	LG01	3.54434
ChrA1_11757267_11763033	ChrA1	11757267	11763033	LG01	3.56234
ChrA1_147171647_147184154	ChrA1	147171647	147184154	LG01	3.62235
ChrA1_8312646_8314150	ChrA1	8312646	8314150	LG01	3.70535
ChrA1_58298636_58300126	ChrA1	58298636	58300126	LG01	3.72035
ChrA1_120381215_120387940	ChrA1	120381215	120387940	LG01	3.78435
ChrA1_125476198_125477487	ChrA1	125476198	125477487	LG01	3.79735
ChrA1_59614218_59618107	ChrA1	59614218	59618107	LG01	3.83635
ChrA1_89486880_89487964	ChrA1	89486880	89487964	LG01	3.86935
ChrA1_60575440_60577162	ChrA1	60575440	60577162	LG01	3.87535
ChrA1_160431723_160434675	ChrA1	160431723	160434675	LG01	3.87735
ChrA1_7179863_7181243	ChrA1	7179863	7181243	LG01	3.91835
ChrA1_1788416_1790192	ChrA1	1788416	1790192	LG01	3.93736
ChrA1_49317566_49320114	ChrA1	49317566	49320114	LG01	3.94436
ChrA1_143439336_143444988	ChrA1	143439336	143444988	LG01	3.95036
ChrA1_11752190_11757267	ChrA1	11752190	11757267	LG01	3.95636
ChrA1_25303505_25309585	ChrA1	25303505	25309585	LG01	3.96736
ChrA1_151433109_151461349	ChrA1	151433109	151461349	LG01	4.03736
ChrA1_2955797_2969018	ChrA1	2955797	2969018	LG01	4.10736
ChrA1_58296810_58298636	ChrA1	58296810	58298636	LG01	4.11436
ChrA1_99403452_99404931	ChrA1	99403452	99404931	LG01	4.15936
ChrA1_90858131_90865767	ChrA1	90858131	90865767	LG01	4.17836
ChrA1_120372964_120381215	ChrA1	120372964	120381215	LG01	4.17837
ChrA1_128371906_128376562	ChrA1	128371906	128376562	LG01	4.18337
ChrA1_160425026_160431723	ChrA1	160425026	160431723	LG01	4.27137
ChrA1_68643499_68645537	ChrA1	68643499	68645537	LG01	4.34437
ChrA1_11733546_11752190	ChrA1	11733546	11752190	LG01	4.34937
ChrA1_147160808_147171422	ChrA1	147160808	147171422	LG01	4.41037
ChrA1_73982711_73985660	ChrA1	73982711	73985660	LG01	4.41137
ChrA1_151432033_151433109	ChrA1	151432033	151433109	LG01	4.43137
ChrA1_7181243_7185772	ChrA1	7181243	7185772	LG01	4.47237
ChrA1_86875476_86883048	ChrA1	86875476	86883048	LG01	4.49037
ChrA1_87717267_87718900	ChrA1	87717267	87718900	LG01	4.49238
ChrA1_8310902_8312394	ChrA1	8310902	8312394	LG01	4.49338
ChrA1_161896673_161930780	ChrA1	161896673	161930780	LG01	4.50038
ChrA1_157884086_157888657	ChrA1	157884086	157888657	LG01	4.53238
ChrA1_128369077_128371906	ChrA1	128369077	128371906	LG01	4.57738
ChrA1_69234461_69241064	ChrA1	69234461	69241064	LG01	4.58038
ChrA1_147924160_147928418	ChrA1	147924160	147928418	LG01	4.58038
ChrA1_125474757_125476198	ChrA1	125474757	125476198	LG01	4.58438
ChrA1_160422063_160425026	ChrA1	160422063	160425026	LG01	4.66538
ChrA1_90821554_90857773	ChrA1	90821554	90857773	LG01	4.73238
ChrA1_147136525_147160808	ChrA1	147136525	147160808	LG01	4.80438
ChrA1_73976438_73982711	ChrA1	73976438	73982711	LG01	4.80539
ChrA1_92754560_92757054	ChrA1	92754560	92757054	LG01	4.81639
ChrA1_151430491_151432033	ChrA1	151430491	151432033	LG01	4.82539
ChrA1_7185772_7190541	ChrA1	7185772	7190541	LG01	4.86939
ChrA1_86871488_86875476	ChrA1	86871488	86875476	LG01	4.88439
ChrA1_5299337_5309002	ChrA1	5299337	5309002	LG01	4.88639
ChrA1_8301876_8310902	ChrA1	8301876	8310902	LG01	4.88639
ChrA1_125462020_125474757	ChrA1	125462020	125474757	LG01	4.98139
ChrA1_147619362_147621872	ChrA1	147619362	147621872	LG01	5.05339
ChrA1_49316351_49317566	ChrA1	49316351	49317566	LG01	5.1254
ChrA1_92748032_92754560	ChrA1	92748032	92754560	LG01	5.2134
ChrA1_100661514_100675369	ChrA1	100661514	100675369	LG01	5.2164
ChrA1_151414017_151430491	ChrA1	151414017	151430491	LG01	5.2184
ChrA1_5287078_5299337	ChrA1	5287078	5299337	LG01	5.2794
ChrA1_87715755_87717231	ChrA1	87715755	87717231	LG01	5.2804
ChrA1_8296049_8301876	ChrA1	8296049	8301876	LG01	5.2834
ChrA1_9347719_9350595	ChrA1	9347719	9350595	LG01	5.2834
ChrA1_157889153_157894367	ChrA1	157889153	157894367	LG01	5.3324
ChrA1_105123041_105126255	ChrA1	105123041	105126255	LG01	5.3344
ChrA1_147606434_147619362	ChrA1	147606434	147619362	LG01	5.4474
ChrA1_160417991_160422063	ChrA1	160417991	160422063	LG01	5.45241
ChrA1_2970593_2971853	ChrA1	2970593	2971853	LG01	5.52841
ChrA1_83162828_83166418	ChrA1	83162828	83166418	LG01	5.60841
ChrA1_100659813_100661514	ChrA1	100659813	100661514	LG01	5.61041
ChrA1_87713894_87715755	ChrA1	87713894	87715755	LG01	5.67341
ChrA1_111055545_111056793	ChrA1	111055545	111056793	LG01	5.67741
ChrA1_143433452_143439095	ChrA1	143433452	143439095	LG01	5.77441
ChrA1_147604350_147606434	ChrA1	147604350	147606434	LG01	5.84141
ChrA1_100657577_100659813	ChrA1	100657577	100659813	LG01	6.00341
ChrA1_151411400_151414017	ChrA1	151411400	151414017	LG01	6.00641
ChrA1_160412822_160417343	ChrA1	160412822	160417343	LG01	6.00742
ChrA1_75779585_75782564	ChrA1	75779585	75782564	LG01	6.06342
ChrA1_5281821_5286348	ChrA1	5281821	5286348	LG01	6.06742
ChrA1_9344904_9347719	ChrA1	9344904	9347719	LG01	6.07042
ChrA1_111050624_111055545	ChrA1	111050624	111055545	LG01	6.07142
ChrA1_11730371_11731513	ChrA1	11730371	11731513	LG01	6.08542
ChrA1_123380362_123381437	ChrA1	123380362	123381437	LG01	6.10442
ChrA1_99346843_99356261	ChrA1	99346843	99356261	LG01	6.14142
ChrA1_120365415_120372008	ChrA1	120365415	120372008	LG01	6.17642
ChrA1_128366905_128368278	ChrA1	128366905	128368278	LG01	6.23142
ChrA1_69231181_69234461	ChrA1	69231181	69234461	LG01	6.23443
ChrA1_59612291_59614209	ChrA1	59612291	59614209	LG01	6.30843
ChrA1_2971853_2985152	ChrA1	2971853	2985152	LG01	6.39443
ChrA1_160408753_160412822	ChrA1	160408753	160412822	LG01	6.40043
ChrA1_5277980_5281821	ChrA1	5277980	5281821	LG01	6.46043
ChrA1_87703152_87713894	ChrA1	87703152	87713894	LG01	6.46143
ChrA1_9342098_9344904	ChrA1	9342098	9344904	LG01	6.46443
ChrA1_7190541_7196208	ChrA1	7190541	7196208	LG01	6.49643
ChrA1_92742847_92748032	ChrA1	92742847	92748032	LG01	6.55543
ChrA1_128365899_128366905	ChrA1	128365899	128366905	LG01	6.62544
ChrA1_69228532_69231181	ChrA1	69228532	69231181	LG01	6.62844
ChrA1_123365257_123380343	ChrA1	123365257	123380343	LG01	6.65944
ChrA1_151408593_151411400	ChrA1	151408593	151411400	LG01	6.79344
ChrA1_87690507_87703152	ChrA1	87690507	87703152	LG01	6.85544
ChrA1_8290857_8295320	ChrA1	8290857	8295320	LG01	6.85944
ChrA1_7196208_7198994	ChrA1	7196208	7198994	LG01	6.89344
ChrA1_105117770_105122603	ChrA1	105117770	105122603	LG01	6.96044
ChrA1_60551888_60559667	ChrA1	60551888	60559667	LG01	6.96244
ChrA1_120356955_120365328	ChrA1	120356955	120365328	LG01	6.97644
ChrA1_128357615_128365899	ChrA1	128357615	128365899	LG01	7.01844
ChrA1_87688259_87690507	ChrA1	87688259	87690507	LG01	7.24845
ChrA1_33828317_33831794	ChrA1	33828317	33831794	LG01	7.26945
ChrA1_147919725_147923901	ChrA1	147919725	147923901	LG01	7.27245
ChrA1_91660591_91666939	ChrA1	91660591	91666939	LG01	7.30845
ChrA1_9318445_9341741	ChrA1	9318445	9341741	LG01	7.41245
ChrA1_147602782_147604350	ChrA1	147602782	147604350	LG01	7.57745
ChrA1_151380249_151408593	ChrA1	151380249	151408593	LG01	7.58145
ChrA1_123364164_123365217	ChrA1	123364164	123365217	LG01	7.60745
ChrA1_160394960_160408105	ChrA1	160394960	160408105	LG01	7.66045
ChrA1_105113215_105117394	ChrA1	105113215	105117394	LG01	7.74845
ChrA1_128346627_128357615	ChrA1	128346627	128357615	LG01	7.80646
ChrA1_62461452_62464532	ChrA1	62461452	62464532	LG01	7.92146
ChrA1_147589854_147602782	ChrA1	147589854	147602782	LG01	7.97446
ChrA1_8287182_8290496	ChrA1	8287182	8290496	LG01	8.04046
ChrA1_88068704_88073795	ChrA1	88068704	88073795	LG01	8.05046
ChrA1_160388410_160394960	ChrA1	160388410	160394960	LG01	8.05446
ChrA1_91658942_91660458	ChrA1	91658942	91660458	LG01	8.09646
ChrA1_9854903_9878048	ChrA1	9854903	9878048	LG01	8.15346
ChrA1_21127506_21129186	ChrA1	21127506	21129186	LG01	8.15446
ChrA1_128332549_128346627	ChrA1	128332549	128346627	LG01	8.19947
ChrA1_130055520_130071627	ChrA1	130055520	130071627	LG01	8.29747
ChrA1_33256273_33258709	ChrA1	33256273	33258709	LG01	8.30447
ChrA1_147587871_147589854	ChrA1	147587871	147589854	LG01	8.36747
ChrA1_123348491_123363617	ChrA1	123348491	123363617	LG01	8.39447
ChrA1_88063099_88068704	ChrA1	88063099	88068704	LG01	8.44447
ChrA1_160370338_160388410	ChrA1	160370338	160388410	LG01	8.44847
ChrA1_23447662_23456986	ChrA1	23447662	23456986	LG01	8.48147
ChrA1_7198994_7202112	ChrA1	7198994	7202112	LG01	8.51947
ChrA1_71827468_71829024	ChrA1	71827468	71829024	LG01	8.55947
ChrA1_44505038_44506861	ChrA1	44505038	44506861	LG01	8.68148
ChrA1_130054337_130055520	ChrA1	130054337	130055520	LG01	8.69148
ChrA1_151376409_151380081	ChrA1	151376409	151380081	LG01	8.69648
ChrA1_147585304_147587871	ChrA1	147585304	147587871	LG01	8.76148
ChrA1_123347348_123348491	ChrA1	123347348	123348491	LG01	8.78848
ChrA1_87684967_87688212	ChrA1	87684967	87688212	LG01	8.82448
ChrA1_11553744_11555134	ChrA1	11553744	11555134	LG01	8.84448
ChrA1_23445182_23447662	ChrA1	23445182	23447662	LG01	9.03648
ChrA1_9315586_9318445	ChrA1	9315586	9318445	LG01	9.03948
ChrA1_130047582_130054337	ChrA1	130047582	130054337	LG01	9.08548
ChrA1_151375260_151376409	ChrA1	151375260	151376409	LG01	9.08948
ChrA1_95811160_95814647	ChrA1	95811160	95814647	LG01	9.10449
ChrA1_87667401_87684967	ChrA1	87667401	87684967	LG01	9.21749
ChrA1_88052516_88063099	ChrA1	88052516	88063099	LG01	9.23149
ChrA1_7202121_7205479	ChrA1	7202121	7205479	LG01	9.31949
ChrA1_147914994_147919454	ChrA1	147914994	147919454	LG01	9.32049
ChrA1_43709958_43728332	ChrA1	43709958	43728332	LG01	9.39349
ChrA1_23436383_23445182	ChrA1	23436383	23445182	LG01	9.43349
ChrA1_44493304_44505038	ChrA1	44493304	44505038	LG01	9.46949
ChrA1_151373039_151375260	ChrA1	151373039	151375260	LG01	9.48349
ChrA1_147577043_147584890	ChrA1	147577043	147584890	LG01	9.5495
ChrA1_76175382_76176707	ChrA1	76175382	76176707	LG01	9.5805
ChrA1_87648118_87667401	ChrA1	87648118	87667401	LG01	9.6115
ChrA1_147910604_147914994	ChrA1	147910604	147914994	LG01	9.7145
ChrA1_25249955_25252261	ChrA1	25249955	25252261	LG01	9.7535
ChrA1_128326558_128332549	ChrA1	128326558	128332549	LG01	9.7755
ChrA1_105097895_105113215	ChrA1	105097895	105113215	LG01	9.7965
ChrA1_133536141_133544745	ChrA1	133536141	133544745	LG01	9.8395
ChrA1_44489648_44493304	ChrA1	44489648	44493304	LG01	9.8635
ChrA1_130044161_130047582	ChrA1	130044161	130047582	LG01	9.8725
ChrA1_7205479_7211392	ChrA1	7205479	7211392	LG01	9.8745
ChrA1_95807638_95811070	ChrA1	95807638	95811070	LG01	9.89251
ChrA1_147575847_147577043	ChrA1	147575847	147577043	LG01	9.94251
ChrA1_71829128_71838643	ChrA1	71829128	71838643	LG01	10.0685
ChrA1_9830720_9853248	ChrA1	9830720	9853248	LG01	10.1225
ChrA1_43686477_43709911	ChrA1	43686477	43709911	LG01	10.1935
ChrA1_7211392_7215548	ChrA1	7211392	7215548	LG01	10.2705
ChrA1_9314111_9315229	ChrA1	9314111	9315229	LG01	10.3815
ChrA1_33234678_33256250	ChrA1	33234678	33256250	LG01	10.4345
ChrA1_11546335_11553735	ChrA1	11546335	11553735	LG01	10.4985
ChrA1_9805779_9830720	ChrA1	9805779	9830720	LG01	10.5165
ChrA1_43681086_43686477	ChrA1	43681086	43686477	LG01	10.5875
ChrA1_91655470_91658636	ChrA1	91655470	91658636	LG01	10.6185
ChrA1_7215548_7219038	ChrA1	7215548	7219038	LG01	10.6675
ChrA1_25248502_25249767	ChrA1	25248502	25249767	LG01	10.7015
ChrA1_9291954_9314111	ChrA1	9291954	9314111	LG01	10.7745
ChrA1_62454298_62461379	ChrA1	62454298	62461379	LG01	10.8375
ChrA1_71838643_71840200	ChrA1	71838643	71840200	LG01	10.8555
ChrA1_9801352_9805779	ChrA1	9801352	9805779	LG01	10.9105
ChrA1_147573149_147575723	ChrA1	147573149	147575723	LG01	10.9795
ChrA1_43662680_43681086	ChrA1	43662680	43681086	LG01	10.9815
ChrA1_33232540_33234678	ChrA1	33232540	33234678	LG01	10.9885
ChrA1_83137147_83141660	ChrA1	83137147	83141660	LG01	10.9965
ChrA1_8279629_8287182	ChrA1	8279629	8287182	LG01	11.0485
ChrA1_7219038_7221345	ChrA1	7219038	7221345	LG01	11.0615
ChrA1_133530970_133536141	ChrA1	133530970	133536141	LG01	11.0995
ChrA1_114438366_114468579	ChrA1	114438366	114468579	LG01	11.1385
ChrA1_9788202_9801352	ChrA1	9788202	9801352	LG01	11.3035
ChrA1_83135652_83137147	ChrA1	83135652	83137147	LG01	11.3895
ChrA1_120354375_120355905	ChrA1	120354375	120355905	LG01	11.4105
ChrA1_9288724_9291940	ChrA1	9288724	9291940	LG01	11.5625
ChrA1_76171810_76175103	ChrA1	76171810	76175103	LG01	11.6285
ChrA1_147081512_147084447	ChrA1	147081512	147084447	LG01	11.6305
ChrA1_84868199_84873514	ChrA1	84868199	84873514	LG01	11.6315
ChrA1_25242780_25248502	ChrA1	25242780	25248502	LG01	11.6495
ChrA1_120353217_120354375	ChrA1	120353217	120354375	LG01	11.8045
ChrA1_130041546_130043632	ChrA1	130041546	130043632	LG01	11.8425
ChrA1_7222671_7225665	ChrA1	7222671	7225665	LG01	11.8615
ChrA1_91652928_91654907	ChrA1	91652928	91654907	LG01	11.8785
ChrA1_133526197_133530729	ChrA1	133526197	133530729	LG01	11.8995
ChrA1_9287601_9288724	ChrA1	9287601	9288724	LG01	11.9555
ChrA1_147065665_147081512	ChrA1	147065665	147081512	LG01	12.0275
ChrA1_71840200_71844915	ChrA1	71840200	71844915	LG01	12.0375
ChrA1_43660119_43662680	ChrA1	43660119	43662680	LG01	12.1625
ChrA1_83134421_83135652	ChrA1	83134421	83135652	LG01	12.1775
ChrA1_120340181_120353217	ChrA1	120340181	120353217	LG01	12.1975
ChrA1_30942229_30953512	ChrA1	30942229	30953512	LG01	12.2906
ChrA1_62446875_62448214	ChrA1	62446875	62448214	LG01	12.3466
ChrA1_114415241_114438366	ChrA1	114415241	114438366	LG01	12.3486
ChrA1_9283793_9287601	ChrA1	9283793	9287601	LG01	12.3496
ChrA1_147028636_147065665	ChrA1	147028636	147065665	LG01	12.4206
ChrA1_71844915_71856090	ChrA1	71844915	71856090	LG01	12.4306
ChrA1_133524652_133526197	ChrA1	133524652	133526197	LG01	12.4536
ChrA1_83113811_83134421	ChrA1	83113811	83134421	LG01	12.5716
ChrA1_143411739_143412822	ChrA1	143411739	143412822	LG01	12.6816
ChrA1_114410809_114415241	ChrA1	114410809	114415241	LG01	12.7426
ChrA1_59276398_59289372	ChrA1	59276398	59289372	LG01	12.7566
ChrA1_97686429_97692055	ChrA1	97686429	97692055	LG01	12.7986
ChrA1_147021670_147028636	ChrA1	147021670	147028636	LG01	12.8146
ChrA1_71856090_71857918	ChrA1	71856090	71857918	LG01	12.8246
ChrA1_133522846_133524652	ChrA1	133522846	133524652	LG01	12.8476
ChrA1_161833883_161836766	ChrA1	161833883	161836766	LG01	12.8586
ChrA1_98464929_98474881	ChrA1	98464929	98474881	LG01	12.9016
ChrA1_68443263_68444514	ChrA1	68443263	68444514	LG01	12.9476
ChrA1_43629097_43660119	ChrA1	43629097	43660119	LG01	12.9496
ChrA1_83107803_83113811	ChrA1	83107803	83113811	LG01	12.9646
ChrA1_141981782_141983301	ChrA1	141981782	141983301	LG01	13.1056
ChrA1_114407508_114410809	ChrA1	114407508	114410809	LG01	13.1356
ChrA1_9281107_9283524	ChrA1	9281107	9283524	LG01	13.1376
ChrA1_60549051_60550723	ChrA1	60549051	60550723	LG01	13.1376
ChrA1_120338238_120339958	ChrA1	120338238	120339958	LG01	13.1456
ChrA1_71857918_71859978	ChrA1	71857918	71859978	LG01	13.2186
ChrA1_33356462_33357654	ChrA1	33356462	33357654	LG01	13.2266
ChrA1_133521174_133522846	ChrA1	133521174	133522846	LG01	13.2416
ChrA1_43627712_43629097	ChrA1	43627712	43629097	LG01	13.3466
ChrA1_83088177_83107803	ChrA1	83088177	83107803	LG01	13.3586
ChrA1_141980616_141981782	ChrA1	141980616	141981782	LG01	13.4986
ChrA1_114403071_114407508	ChrA1	114403071	114407508	LG01	13.5296
ChrA1_120335241_120338238	ChrA1	120335241	120338238	LG01	13.5396
ChrA1_146974020_147021225	ChrA1	146974020	147021225	LG01	13.6026
ChrA1_33355393_33356462	ChrA1	33355393	33356462	LG01	13.6206
ChrA1_133517916_133521174	ChrA1	133517916	133521174	LG01	13.6346
ChrA1_86857441_86861588	ChrA1	86857441	86861588	LG01	13.7196
ChrA1_68444639_68445866	ChrA1	68444639	68445866	LG01	13.7356
ChrA1_97679163_97686052	ChrA1	97679163	97686052	LG01	13.7466
ChrA1_83086377_83088177	ChrA1	83086377	83088177	LG01	13.7526
ChrA1_161832353_161833825	ChrA1	161832353	161833825	LG01	13.8066
ChrA1_7225665_7228468	ChrA1	7225665	7228468	LG01	13.8596
ChrA1_30932483_30942032	ChrA1	30932483	30942032	LG01	13.8656
ChrA1_9279658_9281107	ChrA1	9279658	9281107	LG01	13.9246
ChrA1_120326938_120335241	ChrA1	120326938	120335241	LG01	13.9336
ChrA1_146968766_146974020	ChrA1	146968766	146974020	LG01	13.9956
ChrA1_71859978_71864659	ChrA1	71859978	71864659	LG01	14.0056
ChrA1_83084083_83086377	ChrA1	83084083	83086377	LG01	14.1456
ChrA1_98456892_98464929	ChrA1	98456892	98464929	LG01	14.1616
ChrA1_43593514_43627465	ChrA1	43593514	43627465	LG01	14.2946
ChrA1_120325864_120326938	ChrA1	120325864	120326938	LG01	14.3276
ChrA1_60547261_60548659	ChrA1	60547261	60548659	LG01	14.3476
ChrA1_100655286_100657522	ChrA1	100655286	100657522	LG01	14.3486
ChrA1_79085007_79096872	ChrA1	79085007	79096872	LG01	14.3826
ChrA1_33353675_33355393	ChrA1	33353675	33355393	LG01	14.4076
ChrA1_59264818_59276398	ChrA1	59264818	59276398	LG01	14.4106
ChrA1_148812776_148814583	ChrA1	148812776	148814583	LG01	14.4546
ChrA1_83082751_83084083	ChrA1	83082751	83084083	LG01	14.5396
ChrA1_71864659_71866879	ChrA1	71864659	71866879	LG01	14.7936
ChrA1_33351829_33353675	ChrA1	33351829	33353675	LG01	14.8016
ChrA1_59257502_59264818	ChrA1	59257502	59264818	LG01	14.8046
ChrA1_7228468_7239108	ChrA1	7228468	7239108	LG01	14.8076
ChrA1_23150551_23151601	ChrA1	23150551	23151601	LG01	14.8206
ChrA1_1491035_1495571	ChrA1	1491035	1495571	LG01	15.1486
ChrA1_146966216_146968756	ChrA1	146966216	146968756	LG01	15.1776
ChrA1_33350115_33351829	ChrA1	33350115	33351829	LG01	15.1956
ChrA1_23147904_23150551	ChrA1	23147904	23150551	LG01	15.2146
ChrA1_148808688_148812723	ChrA1	148808688	148812723	LG01	15.2416
ChrA1_10745336_10746854	ChrA1	10745336	10746854	LG01	15.2506
ChrA1_97671117_97677927	ChrA1	97671117	97677927	LG01	15.3216
ChrA1_98453006_98456843	ChrA1	98453006	98456843	LG01	15.4226
ChrA1_69148984_69162871	ChrA1	69148984	69162871	LG01	15.4886
ChrA1_1469311_1491035	ChrA1	1469311	1491035	LG01	15.5456
ChrA1_141977797_141979346	ChrA1	141977797	141979346	LG01	15.5476
ChrA1_71867027_71873231	ChrA1	71867027	71873231	LG01	15.5806
ChrA1_7239134_7241416	ChrA1	7239134	7241416	LG01	15.6076
ChrA1_2986410_2989245	ChrA1	2986410	2989245	LG01	15.6676
ChrA1_23144282_23147904	ChrA1	23144282	23147904	LG01	15.7686
ChrA1_83078852_83082389	ChrA1	83078852	83082389	LG01	15.7996
ChrA1_98451906_98453006	ChrA1	98451906	98453006	LG01	15.8156
ChrA1_133512537_133516374	ChrA1	133512537	133516374	LG01	15.8446
ChrA1_73888651_73919284	ChrA1	73888651	73919284	LG01	16.0266
ChrA1_147567736_147571556	ChrA1	147567736	147571556	LG01	16.0356
ChrA1_97657525_97671117	ChrA1	97657525	97671117	LG01	16.1216
ChrA1_7241937_7249483	ChrA1	7241937	7249483	LG01	16.1626
ChrA1_23141602_23144282	ChrA1	23141602	23144282	LG01	16.1626
ChrA1_98443012_98451906	ChrA1	98443012	98451906	LG01	16.2096
ChrA1_1464232_1469311	ChrA1	1464232	1469311	LG01	16.3456
ChrA1_115790153_115792427	ChrA1	115790153	115792427	LG01	16.3506
ChrA1_2989245_2990571	ChrA1	2989245	2990571	LG01	16.4556
ChrA1_25213120_25214288	ChrA1	25213120	25214288	LG01	16.4806
ChrA1_97649782_97657525	ChrA1	97649782	97657525	LG01	16.5156
ChrA1_76154222_76156557	ChrA1	76154222	76156557	LG01	16.5386
ChrA1_98435597_98443012	ChrA1	98435597	98443012	LG01	16.6036
ChrA1_83077564_83078852	ChrA1	83077564	83078852	LG01	16.6656
ChrA1_1442324_1464232	ChrA1	1442324	1464232	LG01	16.7396
ChrA1_71873231_71876150	ChrA1	71873231	71876150	LG01	16.7626
ChrA1_73882072_73888651	ChrA1	73882072	73888651	LG01	16.8136
ChrA1_2990571_3005300	ChrA1	2990571	3005300	LG01	16.8486
ChrA1_161829744_161832076	ChrA1	161829744	161832076	LG01	17.0397
ChrA1_83069275_83077564	ChrA1	83069275	83077564	LG01	17.0597
ChrA1_23139992_23141460	ChrA1	23139992	23141460	LG01	17.1107
ChrA1_1441144_1442324	ChrA1	1441144	1442324	LG01	17.2937
ChrA1_86851685_86854478	ChrA1	86851685	86854478	LG01	17.3607
ChrA1_98433720_98435180	ChrA1	98433720	98435180	LG01	17.3907
ChrA1_71877658_71882233	ChrA1	71877658	71882233	LG01	17.5497
ChrA1_86850065_86851685	ChrA1	86850065	86851685	LG01	17.7537
ChrA1_43400600_43409121	ChrA1	43400600	43409121	LG01	17.7687
ChrA1_98430924_98433720	ChrA1	98430924	98433720	LG01	17.7847
ChrA1_33191496_33193304	ChrA1	33191496	33193304	LG01	17.8317
ChrA1_83062371_83069275	ChrA1	83062371	83069275	LG01	17.9257
ChrA1_95753284_95765245	ChrA1	95753284	95765245	LG01	17.9267
ChrA1_71876150_71877658	ChrA1	71876150	71877658	LG01	17.9437
ChrA1_25211715_25212845	ChrA1	25211715	25212845	LG01	18.0557
ChrA1_43409121_43416789	ChrA1	43409121	43416789	LG01	18.1647
ChrA1_98429463_98430924	ChrA1	98429463	98430924	LG01	18.1787
ChrA1_87543316_87558963	ChrA1	87543316	87558963	LG01	18.3647
ChrA1_73880684_73881736	ChrA1	73880684	73881736	LG01	18.3887
ChrA1_133507854_133512090	ChrA1	133507854	133512090	LG01	18.4477
ChrA1_25210277_25211715	ChrA1	25210277	25211715	LG01	18.4497
ChrA1_91631044_91632885	ChrA1	91631044	91632885	LG01	18.4807
ChrA1_82969910_83061756	ChrA1	82969910	83061756	LG01	18.7927
ChrA1_86835106_86850065	ChrA1	86835106	86850065	LG01	18.9357
ChrA1_1437610_1440747	ChrA1	1437610	1440747	LG01	18.9477
ChrA1_33189765_33191447	ChrA1	33189765	33191447	LG01	19.0127
ChrA1_95743617_95752455	ChrA1	95743617	95752455	LG01	19.1077
ChrA1_73877077_73880684	ChrA1	73877077	73880684	LG01	19.1767
ChrA1_82954007_82969910	ChrA1	82954007	82969910	LG01	19.1857
ChrA1_7250090_7255464	ChrA1	7250090	7255464	LG01	19.3177
ChrA1_86829617_86835106	ChrA1	86829617	86835106	LG01	19.3327
ChrA1_43395904_43400555	ChrA1	43395904	43400555	LG01	19.3747
ChrA1_33187588_33189765	ChrA1	33187588	33189765	LG01	19.4067
ChrA1_147761904_147763155	ChrA1	147761904	147763155	LG01	19.5267
ChrA1_25208830_25210270	ChrA1	25208830	25210270	LG01	19.6307
ChrA1_86827935_86829617	ChrA1	86827935	86829617	LG01	19.7257
ChrA1_43392939_43395904	ChrA1	43392939	43395904	LG01	19.7687
ChrA1_147759444_147761904	ChrA1	147759444	147761904	LG01	19.9207
ChrA1_73866021_73873146	ChrA1	73866021	73873146	LG01	19.9767
ChrA1_82882543_82954007	ChrA1	82882543	82954007	LG01	20.0527
ChrA1_86826624_86827935	ChrA1	86826624	86827935	LG01	20.1227
ChrA1_33185277_33187588	ChrA1	33185277	33187588	LG01	20.1947
ChrA1_151152834_151153867	ChrA1	151152834	151153867	LG01	20.2917
ChrA1_86825236_86826624	ChrA1	86825236	86826624	LG01	20.5197
ChrA1_33182399_33185277	ChrA1	33182399	33185277	LG01	20.5907
ChrA1_151153867_151156999	ChrA1	151153867	151156999	LG01	20.6857
ChrA1_82873951_82882543	ChrA1	82873951	82882543	LG01	20.8397
ChrA1_86821583_86825236	ChrA1	86821583	86825236	LG01	20.9137
ChrA1_95729695_95742485	ChrA1	95729695	95742485	LG01	21.1557
ChrA1_87539939_87542755	ChrA1	87539939	87542755	LG01	21.2847
ChrA1_151147406_151152834	ChrA1	151147406	151152834	LG01	21.4727
ChrA1_95724884_95729695	ChrA1	95724884	95729695	LG01	21.5527
ChrA1_9086505_9109366	ChrA1	9086505	9109366	LG01	21.5547
ChrA1_146937020_146944962	ChrA1	146937020	146944962	LG01	21.6197
ChrA1_87538241_87539939	ChrA1	87538241	87539939	LG01	21.6787
ChrA1_33181120_33182399	ChrA1	33181120	33182399	LG01	21.7727
ChrA1_151145232_151147406	ChrA1	151145232	151147406	LG01	21.8667
ChrA1_30925631_30927073	ChrA1	30925631	30927073	LG01	21.8997
ChrA1_95723181_95724884	ChrA1	95723181	95724884	LG01	21.9467
ChrA1_9078923_9086505	ChrA1	9078923	9086505	LG01	21.9487
ChrA1_86814195_86821073	ChrA1	86814195	86821073	LG01	22.1237
ChrA1_9075123_9078923	ChrA1	9075123	9078923	LG01	22.7367
ChrA1_1433273_1436248	ChrA1	1433273	1436248	LG01	22.8657
ChrA1_95720297_95722867	ChrA1	95720297	95722867	LG01	22.8947
ChrA1_86803662_86813700	ChrA1	86803662	86813700	LG01	22.9237
ChrA1_11388762_11391902	ChrA1	11388762	11391902	LG01	23.0517
ChrA1_30922666_30925631	ChrA1	30922666	30925631	LG01	23.0807
ChrA1_9072679_9075123	ChrA1	9072679	9075123	LG01	23.2907
ChrA1_86800044_86803106	ChrA1	86800044	86803106	LG01	23.4777
ChrA1_91628883_91630724	ChrA1	91628883	91630724	LG01	23.5497
ChrA1_146913711_146935869	ChrA1	146913711	146935869	LG01	23.5887
ChrA1_9068878_9072679	ChrA1	9068878	9072679	LG01	23.6847
ChrA1_11384410_11388762	ChrA1	11384410	11388762	LG01	23.8397
ChrA1_120277283_120291449	ChrA1	120277283	120291449	LG01	23.9747
ChrA1_146908640_146913711	ChrA1	146908640	146913711	LG01	23.9827
ChrA1_1424819_1432544	ChrA1	1424819	1432544	LG01	24.0467
ChrA1_95717176_95720072	ChrA1	95717176	95720072	LG01	24.2367
ChrA1_91625709_91628796	ChrA1	91625709	91628796	LG01	24.3377
ChrA1_30918758_30922037	ChrA1	30918758	30922037	LG01	24.3407
ChrA1_1416449_1424816	ChrA1	1416449	1424816	LG01	24.8347
ChrA1_87536109_87537378	ChrA1	87536109	87537378	LG01	24.9497
ChrA1_97577215_97579701	ChrA1	97577215	97579701	LG01	25.2687
ChrA1_87535037_87536109	ChrA1	87535037	87536109	LG01	25.3467
ChrA1_1409750_1416449	ChrA1	1409750	1416449	LG01	25.6217
ChrA1_1405498_1409750	ChrA1	1405498	1409750	LG01	26.0157
ChrA1_9064114_9067920	ChrA1	9064114	9067920	LG01	26.1277
ChrA1_87532328_87535011	ChrA1	87532328	87535011	LG01	26.1467
ChrA1_115727106_115729510	ChrA1	115727106	115729510	LG01	26.3537
ChrA1_95712338_95717171	ChrA1	95712338	95717171	LG01	26.3667
ChrA1_33175595_33179956	ChrA1	33175595	33179956	LG01	26.4317
ChrA1_97573128_97575850	ChrA1	97573128	97575850	LG01	26.6107
ChrA1_115725785_115727106	ChrA1	115725785	115727106	LG01	26.7477
ChrA1_95709745_95712338	ChrA1	95709745	95712338	LG01	26.7607
ChrA1_1397149_1405498	ChrA1	1397149	1405498	LG01	26.8027
ChrA1_91621425_91625706	ChrA1	91621425	91625706	LG01	26.8877
ChrA1_87527161_87532328	ChrA1	87527161	87532328	LG01	26.9467
ChrA1_97549076_97573128	ChrA1	97549076	97573128	LG01	27.0047
ChrA1_9060973_9063252	ChrA1	9060973	9063252	LG01	27.0757
ChrA1_33170017_33175099	ChrA1	33170017	33175099	LG01	27.2187
ChrA1_115724191_115725785	ChrA1	115724191	115725785	LG01	27.5347
ChrA1_95705351_95708860	ChrA1	95705351	95708860	LG01	27.5478
ChrA1_115722939_115724191	ChrA1	115722939	115724191	LG01	27.9288
ChrA1_95704059_95705351	ChrA1	95704059	95705351	LG01	27.9418
ChrA1_95702218_95704059	ChrA1	95702218	95704059	LG01	28.7298
ChrA1_97540121_97548353	ChrA1	97540121	97548353	LG01	28.7888
ChrA1_95698709_95702218	ChrA1	95698709	95702218	LG01	29.1228
ChrA1_3042389_3044166	ChrA1	3042389	3044166	LG01	29.1518
ChrA1_97531593_97540121	ChrA1	97531593	97540121	LG01	29.1828
ChrA1_115719727_115722782	ChrA1	115719727	115722782	LG01	29.4378
ChrA1_3044166_3064121	ChrA1	3044166	3064121	LG01	29.5448
ChrA1_9059014_9060181	ChrA1	9059014	9060181	LG01	29.9918
ChrA1_9047525_9059014	ChrA1	9047525	9059014	LG01	30.3858
ChrA1_3064301_3080078	ChrA1	3064301	3080078	LG01	30.7268
ChrA1_3080078_3084320	ChrA1	3080078	3084320	LG01	31.1228
ChrA1_69984658_70044705	ChrA1	69984658	70044705	LG01	31.4128
ChrA1_120077767_120127477	ChrA1	120077767	120127477	LG01	31.5248
ChrA1_3084354_3085375	ChrA1	3084354	3085375	LG01	31.9108
ChrA1_95696155_95698469	ChrA1	95696155	95698469	LG01	31.9608
ChrA1_120065480_120077767	ChrA1	120065480	120077767	LG01	32.0788
ChrA1_69972134_69984572	ChrA1	69972134	69984572	LG01	32.5938
ChrA1_33156242_33158513	ChrA1	33156242	33158513	LG01	32.6068
ChrA1_120052064_120065455	ChrA1	120052064	120065455	LG01	32.8668
ChrA1_69970314_69972134	ChrA1	69970314	69972134	LG01	32.9878
ChrA1_91511232_91516340	ChrA1	91511232	91516340	LG01	33.4608
ChrA1_3162320_3170097	ChrA1	3162320	3170097	LG01	33.5148
ChrA1_91516340_91518408	ChrA1	91516340	91518408	LG01	33.8548
ChrA1_3170311_3171665	ChrA1	3170311	3171665	LG01	33.9118
ChrA1_120040455_120052064	ChrA1	120040455	120052064	LG01	34.0478
ChrA1_1304378_1308564	ChrA1	1304378	1308564	LG01	34.1018
ChrA1_120029932_120040455	ChrA1	120029932	120040455	LG01	34.4418
ChrA1_3171665_3173085	ChrA1	3171665	3173085	LG01	34.4658
ChrA1_1299731_1304378	ChrA1	1299731	1304378	LG01	34.4958
ChrA1_95593658_95595885	ChrA1	95593658	95595885	LG01	35.6018
ChrA1_1292289_1299347	ChrA1	1292289	1299347	LG01	35.6768
ChrA1_95586151_95593658	ChrA1	95586151	95593658	LG01	36.1558
ChrA1_115717620_115719727	ChrA1	115717620	115719727	LG01	36.4638
ChrA1_69943899_69944935	ChrA1	69943899	69944935	LG01	36.5498
ChrA1_115714617_115717620	ChrA1	115714617	115717620	LG01	37.2518
ChrA1_6409702_6431594	ChrA1	6409702	6431594	LG01	37.6578
ChrA1_115712498_115714602	ChrA1	115712498	115714602	LG01	38.0518
ChrA1_69935286_69940869	ChrA1	69935286	69940869	LG01	38.0588
ChrA1_82670424_82672447	ChrA1	82670424	82672447	LG01	38.7318
ChrA1_6443722_6445251	ChrA1	6443722	6445251	LG01	38.8388
ChrA1_95584535_95585596	ChrA1	95584535	95585596	LG01	39.1548
ChrA1_82665300_82670024	ChrA1	82665300	82670024	LG01	39.5188
ChrA1_6431594_6443722	ChrA1	6431594	6443722	LG01	39.6268
ChrA1_82657234_82665300	ChrA1	82657234	82665300	LG01	39.9128
ChrA1_33136009_33137809	ChrA1	33136009	33137809	LG01	41.6038
ChrA1_3271174_3280705	ChrA1	3271174	3280705	LG01	42.5808
ChrA1_3281753_3301193	ChrA1	3281753	3301193	LG01	44.6288
ChrA1_95528098_95533961	ChrA1	95528098	95533961	LG01	45.5168
ChrA1_6302435_6306128	ChrA1	6302435	6306128	LG01	46.9508
ChrA1_6299516_6302435	ChrA1	6299516	6302435	LG01	48.6058
ChrA1_95522784_95528098	ChrA1	95522784	95528098	LG01	48.9108
ChrA1_6294872_6299516	ChrA1	6294872	6299516	LG01	49.0018
ChrA1_95518059_95522784	ChrA1	95518059	95522784	LG01	49.6988
ChrA1_6291254_6294642	ChrA1	6291254	6294642	LG01	49.7898
ChrA1_672611_740011	ChrA1	672611	740011	LG01	50.8638
ChrA1_6286381_6290933	ChrA1	6286381	6290933	LG01	50.9708
ChrA1_115706345_115709042	ChrA1	115706345	115709042	LG01	51.0978
ChrA1_115703974_115706345	ChrA1	115703974	115706345	LG01	51.8848
ChrA1_749796_797890	ChrA1	749796	797890	LG01	51.9008
ChrA1_115694601_115703974	ChrA1	115694601	115703974	LG01	52.2788
ChrA1_115687256_115694601	ChrA1	115687256	115694601	LG01	52.6728
ChrA1_6261151_6284895	ChrA1	6261151	6284895	LG01	52.7068
ChrA1_82544522_82545754	ChrA1	82544522	82545754	LG01	54.5408
ChrA1_797983_807246	ChrA1	797983	807246	LG01	55.2408
ChrA1_6152077_6160686	ChrA1	6152077	6160686	LG01	56.3478
ChrA1_82542389_82543754	ChrA1	82542389	82543754	LG01	56.4438
ChrA1_6160686_6162091	ChrA1	6160686	6162091	LG01	56.7448
ChrA1_82540721_82542388	ChrA1	82540721	82542388	LG01	57.6258
ChrA1_115668741_115670550	ChrA1	115668741	115670550	LG01	58.3788
ChrA1_115665186_115668741	ChrA1	115665186	115668741	LG01	58.9328
ChrA1_115663110_115665186	ChrA1	115663110	115665186	LG01	59.7208
ChrA1_807476_813479	ChrA1	807476	813479	LG01	59.7538
ChrA1_115654703_115663110	ChrA1	115654703	115663110	LG01	60.5078
ChrA1_813509_830530	ChrA1	813509	830530	LG01	60.5418
ChrA1_82500517_82501901	ChrA1	82500517	82501901	LG01	60.7128
ChrA1_830530_836530	ChrA1	830530	836530	LG01	60.9358
ChrA1_115652251_115654570	ChrA1	115652251	115654570	LG01	61.2958
ChrA1_836530_865395	ChrA1	836530	865395	LG01	61.3318
ChrA1_115650710_115652251	ChrA1	115650710	115652251	LG01	61.6898
ChrA1_865395_885371	ChrA1	865395	885371	LG01	61.7258
ChrA1_115641076_115650710	ChrA1	115641076	115650710	LG01	62.0828
ChrA1_885371_893629	ChrA1	885371	893629	LG01	62.1198
ChrA1_34416503_34434666	ChrA1	34416503	34434666	LG01	62.2408
ChrA1_893629_896943	ChrA1	893629	896943	LG01	62.5138
ChrA1_2236486_2238651	ChrA1	2236486	2238651	LG01	62.6138
ChrA1_34405374_34416503	ChrA1	34405374	34416503	LG01	62.6348
ChrA1_115633733_115641076	ChrA1	115633733	115641076	LG01	62.8708
ChrA1_34434666_34436443	ChrA1	34434666	34436443	LG01	63.4218
ChrA1_82483066_82484523	ChrA1	82483066	82484523	LG01	63.8948
ChrA1_935227_949115	ChrA1	935227	949115	LG01	64.0228
ChrA1_949115_952902	ChrA1	949115	952902	LG01	64.4158
ChrA1_82481664_82483066	ChrA1	82481664	82483066	LG01	64.7648
ChrA1_952902_958664	ChrA1	952902	958664	LG01	64.8098
ChrA1_2232399_2235689	ChrA1	2232399	2235689	LG01	65.0568
ChrA1_115617586_115633115	ChrA1	115617586	115633115	LG01	65.3138
ChrA1_958824_962611	ChrA1	958824	962611	LG01	65.5978
ChrA1_115611647_115617586	ChrA1	115611647	115617586	LG01	65.7098
ChrA1_962611_977378	ChrA1	962611	977378	LG01	65.9908
ChrA1_977378_988056	ChrA1	977378	988056	LG01	67.2509
ChrA1_988056_996292	ChrA1	988056	996292	LG01	69.6939
ChrA1_82449594_82450864	ChrA1	82449594	82450864	LG01	69.7939
ChrA1_2144873_2169215	ChrA1	2144873	2169215	LG01	73.0809
ChrA1_2137287_2144873	ChrA1	2137287	2144873	LG01	73.4769
ChrA1_2128644_2137287	ChrA1	2128644	2137287	LG01	73.8709
ChrA1_2120487_2128639	ChrA1	2120487	2128639	LG01	74.4249
ChrA1_82426964_82432495	ChrA1	82426964	82432495	LG01	74.5449
ChrA1_2113677_2120487	ChrA1	2113677	2120487	LG01	74.8219
ChrA1_996593_997676	ChrA1	996593	997676	LG01	76.6709
ChrA1_997676_998809	ChrA1	997676	998809	LG01	77.4589
ChrA1_2106535_2113111	ChrA1	2106535	2113111	LG01	77.5049
ChrA1_998809_999991	ChrA1	998809	999991	LG01	77.8529
ChrA1_2101330_2105621	ChrA1	2101330	2105621	LG01	82.8829
ChrA1_80552830_80564301	ChrA1	80552830	80564301	LG01	83.7949
ChrA1_80542978_80552830	ChrA1	80542978	80552830	LG01	84.1889
ChrA1_80541020_80542978	ChrA1	80541020	80542978	LG01	84.5829
ChrA1_1205625_1209514	ChrA1	1205625	1209514	LG01	85.1199
ChrA1_80537417_80538431	ChrA1	80537417	80538431	LG01	85.3699
ChrA1_80538431_80541020	ChrA1	80538431	80541020	LG01	85.7639
ChrA1_80666359_80667459	ChrA1	80666359	80667459	LG01	97.3859
ChrA1_7518912_7521253	ChrA1	7518912	7521253	LG01	101.279
ChrA1_7515047_7518859	ChrA1	7515047	7518859	LG01	102.46
ChrA1_7521253_7525066	ChrA1	7521253	7525066	LG01	107.358
ChrA1_7525066_7535938	ChrA1	7525066	7535938	LG01	107.752
ChrA1_7535938_7537448	ChrA1	7535938	7537448	LG01	109.721
ChrA1_138826639_138833081	ChrA1	138826639	138833081	LG01	109.846
ChrA1_7537448_7541260	ChrA1	7537448	7541260	LG01	110.509
ChrA1_7541260_7544323	ChrA1	7541260	7544323	LG01	110.902
ChrA1_7695217_7696556	ChrA1	7695217	7696556	LG01	118.05
ChrA1_139064263_139068567	ChrA1	139064263	139068567	LG01	122.735
ChrA1_139068567_139081477	ChrA1	139068567	139081477	LG01	123.522
ChrA1_139081477_139110160	ChrA1	139081477	139110160	LG01	123.916
ChrA1_7732529_7734486	ChrA1	7732529	7734486	LG01	129.852
ChrA1_7734544_7744136	ChrA1	7734544	7744136	LG01	132.061
ChrA1_7744136_7745569	ChrA1	7744136	7745569	LG01	132.455
ChrA1_7745592_7749901	ChrA1	7745592	7749901	LG01	134.503
ChrA1_7749901_7762746	ChrA1	7749901	7762746	LG01	135.845
ChrA1_108075181_108094021	ChrA1	108075181	108094021	LG01	143.356
ChrA1_108094021_108111910	ChrA1	108094021	108111910	LG01	143.75
ChrA1_108062074_108074534	ChrA1	108062074	108074534	LG01	146.758
ChrA1_108030633_108032019	ChrA1	108030633	108032019	LG01	154.244
ChrA1_108029559_108030633	ChrA1	108029559	108030633	LG01	154.638
ChrA1_108019458_108029559	ChrA1	108019458	108029559	LG01	155.425
ChrA1_108003854_108019458	ChrA1	108003854	108019458	LG01	155.979
ChrA1_107594119_107595519	ChrA1	107594119	107595519	LG01	172.034
ChrA1_107593002_107594119	ChrA1	107593002	107594119	LG01	172.821
ChrA1_107564876_107592896	ChrA1	107564876	107592896	LG01	173.609
ChrA1_107559219_107564876	ChrA1	107559219	107564876	LG01	174.002
ChrA1_131905544_131907501	ChrA1	131905544	131907501	LG01	196.515
ChrA1_131902542_131905046	ChrA1	131902542	131905046	LG01	198.169
ChrA1_131706340_131710375	ChrA1	131706340	131710375	LG01	212.927
ChrA1_131697978_131706340	ChrA1	131697978	131706340	LG01	213.32
ChrA1_131688295_131697978	ChrA1	131688295	131697978	LG01	213.714
ChrA1_131686115_131688295	ChrA1	131686115	131688295	LG01	214.108
ChrA1_131683648_131685824	ChrA1	131683648	131685824	LG01	215.368
ChrA1_131669395_131683639	ChrA1	131669395	131683639	LG01	216.628
ChrA1_131517455_131529205	ChrA1	131517455	131529205	LG01	226.032
ChrA1_131490740_131497369	ChrA1	131490740	131497369	LG01	226.898
ChrA1_131497369_131517455	ChrA1	131497369	131517455	LG01	227.292
ChrA1_91984047_91991055	ChrA1	91984047	91991055	LG01	246.626
ChrA1_91969237_91977302	ChrA1	91969237	91977302	LG01	247.493
ChrA1_91977302_91984047	ChrA1	91977302	91984047	LG01	247.886
ChrA1_102777942_102804084	ChrA1	102777942	102804084	LG01	265.425
ChrA1_102804084_102836615	ChrA1	102804084	102836615	LG01	265.822
ChrA1_102836615_102838732	ChrA1	102836615	102838732	LG01	266.216
ChrA1_102838883_102840881	ChrA1	102838883	102840881	LG01	267.476
ChrA1_102840881_102842504	ChrA1	102840881	102842504	LG01	267.87
ChrA1_102842504_102843768	ChrA1	102842504	102843768	LG01	268.736
ChrA1_102844637_102848871	ChrA1	102844637	102848871	LG01	269.996
ChrA1_102848871_102851005	ChrA1	102848871	102851005	LG01	270.39
ChrA1_102851217_102854609	ChrA1	102851217	102854609	LG01	270.944
ChrA1_18597097_18601085	ChrA1	18597097	18601085	LG01	295.406
ChrA1_18593915_18597097	ChrA1	18593915	18597097	LG01	295.799
ChrA1_18601111_18607594	ChrA1	18601111	18607594	LG01	297.454
ChrA1_18607620_18615865	ChrA1	18607620	18615865	LG01	298.32
ChrA1_151967128_151969492	ChrA1	151967128	151969492	LG01	314.885
ChrA1_151951927_151966998	ChrA1	151951927	151966998	LG01	316.473
ChrA1_143323557_143335401	ChrA1	143323557	143335401	LG01	333.834
ChrA1_143362142_143367222	ChrA1	143362142	143367222	LG01	338.493
ChrA1_143335401_143362129	ChrA1	143335401	143362129	LG01	342.756
ChrA1_143297343_143322567	ChrA1	143297343	143322567	LG01	346.622
ChrA1_126426051_126445137	ChrA1	126426051	126445137	LG01	363.19
ChrA1_126445137_126454971	ChrA1	126445137	126454971	LG01	363.584
ChrA1_126454971_126460105	ChrA1	126454971	126460105	LG01	363.977
ChrA1_135835370_135838785	ChrA1	135835370	135838785	LG01	383.773
ChrA1_135839102_135842778	ChrA1	135839102	135842778	LG01	385.115
ChrA1_135842778_135844375	ChrA1	135842778	135844375	LG01	385.902
ChrA1_135844375_135846743	ChrA1	135844375	135846743	LG01	386.296
ChrA1_135846743_135849677	ChrA1	135846743	135849677	LG01	386.69
ChrA1_135849677_135856823	ChrA1	135849677	135856823	LG01	387.083
ChrA1_135856823_135858474	ChrA1	135856823	135858474	LG01	387.477
ChrA1_135858525_135865143	ChrA1	135858525	135865143	LG01	389.686
ChrA1_135865143_135867352	ChrA1	135865143	135867352	LG01	390.946
ChrA1_135867352_135869169	ChrA1	135867352	135869169	LG01	391.34
ChrA1_135869169_135873970	ChrA1	135869169	135873970	LG01	391.734
ChrA1_135874021_135875787	ChrA1	135874021	135875787	LG01	392.521
ChrA1_135875838_135884665	ChrA1	135875838	135884665	LG01	393.309
ChrA1_136029319_136037080	ChrA1	136029319	136037080	LG01	406.356
ChrA1_136037505_136047236	ChrA1	136037505	136047236	LG01	408.878
ChrA1_136048476_136052327	ChrA1	136048476	136052327	LG01	412.744
ChrA1_136052327_136055925	ChrA1	136052327	136055925	LG01	413.138
ChrA1_130460897_130478664	ChrA1	130460897	130478664	LG01	427.71
ChrA1_130454409_130460897	ChrA1	130454409	130460897	LG01	428.104
ChrA1_130451107_130454409	ChrA1	130451107	130454409	LG01	428.497
ChrA1_130397546_130451107	ChrA1	130397546	130451107	LG01	429.363
ChrA1_130391160_130397546	ChrA1	130391160	130397546	LG01	429.757
ChrA1_102261531_102264093	ChrA1	102261531	102264093	LG01	448.457
ChrA1_153454851_153457642	ChrA1	153454851	153457642	LG01	463.72
ChrA1_153457891_153468538	ChrA1	153457891	153468538	LG01	464.508
ChrA1_153468538_153469834	ChrA1	153468538	153469834	LG01	464.901
ChrA1_153469834_153474418	ChrA1	153469834	153474418	LG01	465.295
ChrA1_153475757_153556297	ChrA1	153475757	153556297	LG01	466.243
ChrA1_153474418_153475757	ChrA1	153474418	153475757	LG01	466.637
ChrA1_153451107_153454851	ChrA1	153451107	153454851	LG01	469.159
ChrA1_153449570_153451107	ChrA1	153449570	153451107	LG01	469.552
ChrA1_153448185_153449456	ChrA1	153448185	153449456	LG01	470.419
ChrA1_153430735_153448185	ChrA1	153430735	153448185	LG01	470.816
ChrA1_153421461_153430735	ChrA1	153421461	153430735	LG01	471.764
ChrA1_153420247_153421461	ChrA1	153420247	153421461	LG01	472.157
ChrA1_153414420_153420247	ChrA1	153414420	153420247	LG01	472.551
ChrA1_153413012_153414420	ChrA1	153413012	153414420	LG01	472.945
ChrA1_153403774_153408120	ChrA1	153403774	153408120	LG01	473.811
ChrA1_153408120_153413012	ChrA1	153408120	153413012	LG01	474.205
ChrA1_142675656_142711470	ChrA1	142675656	142711470	LG01	488.095
ChrA1_142666098_142675656	ChrA1	142666098	142675656	LG01	490.222
ChrA1_142663140_142666098	ChrA1	142663140	142666098	LG01	490.616
ChrA1_142656543_142663140	ChrA1	142656543	142663140	LG01	491.482
ChrA1_142649440_142656543	ChrA1	142649440	142656543	LG01	491.876
ChrA1_142645899_142648551	ChrA1	142645899	142648551	LG01	493.136
ChrA1_142623953_142632947	ChrA1	142623953	142632947	LG01	494.002
ChrA1_142616358_142623953	ChrA1	142616358	142623953	LG01	495.735
ChrA1_142632947_142645899	ChrA1	142632947	142645899	LG01	497.862
ChrA1_17585141_17601759	ChrA1	17585141	17601759	LG01	504.756
ChrA1_17580804_17584504	ChrA1	17580804	17584504	LG01	505.622
ChrA1_17579099_17580804	ChrA1	17579099	17580804	LG01	506.016
ChrA1_17565154_17579099	ChrA1	17565154	17579099	LG01	506.882
ChrA1_17563824_17565154	ChrA1	17563824	17565154	LG01	507.276
ChrA1_17526951_17563824	ChrA1	17526951	17563824	LG01	507.669
ChrA1_17519389_17526951	ChrA1	17519389	17526951	LG01	508.063
ChrA1_17482330_17519389	ChrA1	17482330	17519389	LG01	509.323
ChrA1_17450485_17482330	ChrA1	17450485	17482330	LG01	509.717
ChrA1_17447548_17450108	ChrA1	17447548	17450108	LG01	515.175
ChrA1_17445177_17446848	ChrA1	17445177	17446848	LG01	518.566
ChrA1_17442585_17445177	ChrA1	17442585	17445177	LG01	518.959
ChrA1_17426761_17442585	ChrA1	17426761	17442585	LG01	519.353
ChrA1_17421091_17425076	ChrA1	17421091	17425076	LG01	521.402
ChrA1_17414135_17421049	ChrA1	17414135	17421049	LG01	522.189
ChrA1_17409114_17414135	ChrA1	17409114	17414135	LG01	522.977
ChrA1_65418206_65448884	ChrA1	65418206	65448884	LG01	544.174
ChrA1_65394257_65418206	ChrA1	65394257	65418206	LG01	544.568
ChrA1_65448884_65450262	ChrA1	65448884	65450262	LG01	545.355
ChrA1_65450262_65455137	ChrA1	65450262	65455137	LG01	546.155
ChrA1_65455137_65457462	ChrA1	65455137	65457462	LG01	546.549
ChrA1_65457462_65458572	ChrA1	65457462	65458572	LG01	546.943
ChrA1_65460698_65484455	ChrA1	65460698	65484455	LG01	547.497
ChrA1_65500366_65503463	ChrA1	65500366	65503463	LG01	549.312
ChrA1_65525875_65534977	ChrA1	65525875	65534977	LG01	550.099
ChrA1_65503463_65525875	ChrA1	65503463	65525875	LG01	550.493
ChrA1_65484503_65500366	ChrA1	65484503	65500366	LG01	552.147
ChrA1_65458572_65460698	ChrA1	65458572	65460698	LG01	553.095
ChrA1_114949538_114951362	ChrA1	114949538	114951362	LG01	573.351
ChrA1_114916760_114928151	ChrA1	114916760	114928151	LG01	575.333
ChrA1_114912504_114916760	ChrA1	114912504	114916760	LG01	575.727
ChrA1_114928755_114949538	ChrA1	114928755	114949538	LG01	576.527
ChrA1_155398960_155400442	ChrA1	155398960	155400442	LG01	593.531
ChrA1_155387063_155398960	ChrA1	155387063	155398960	LG01	593.928
ChrA1_155369696_155387063	ChrA1	155369696	155387063	LG01	594.483
ChrA1_155365024_155369663	ChrA1	155365024	155369663	LG01	595.27
ChrA1_155363468_155365024	ChrA1	155363468	155365024	LG01	595.664
ChrA1_155358685_155362834	ChrA1	155358685	155362834	LG01	599.384
ChrA1_155357336_155358685	ChrA1	155357336	155358685	LG01	600.332
ChrA1_155175994_155180940	ChrA1	155175994	155180940	LG01	613.727
ChrA1_155172243_155175005	ChrA1	155172243	155175005	LG01	615.302
ChrA1_155170679_155172110	ChrA1	155170679	155172110	LG01	616.09
ChrA1_155167837_155170679	ChrA1	155167837	155170679	LG01	616.484
ChrA1_155165596_155167837	ChrA1	155165596	155167837	LG01	616.877
ChrA1_155157945_155165596	ChrA1	155157945	155165596	LG01	618.453
ChrA1_155116023_155121396	ChrA1	155116023	155121396	LG01	623.273
ChrA1_155113148_155115972	ChrA1	155113148	155115972	LG01	624.06
ChrA1_155121396_155124198	ChrA1	155121396	155124198	LG01	625.664
ChrA1_111799181_111821946	ChrA1	111799181	111821946	LG01	642.155
ChrA1_111821946_111828844	ChrA1	111821946	111828844	LG01	642.955
ChrA1_111444190_111451731	ChrA1	111444190	111451731	LG01	653.258
ChrA1_111427961_111444190	ChrA1	111427961	111444190	LG01	653.652
ChrA1_111421440_111427961	ChrA1	111421440	111427961	LG01	654.439
ChrA1_111393874_111421440	ChrA1	111393874	111421440	LG01	654.833
ChrA1_111340887_111393874	ChrA1	111340887	111393874	LG01	655.227
ChrA1_111242714_111340887	ChrA1	111242714	111340887	LG01	655.62
ChrA1_111203025_111209688	ChrA1	111203025	111209688	LG01	660.849
ChrA1_111199719_111203025	ChrA1	111199719	111203025	LG01	661.636
ChrA1_111198646_111199671	ChrA1	111198646	111199671	LG01	662.424
ChrA1_111195572_111198624	ChrA1	111195572	111198624	LG01	663.211
ChrA1_111192500_111195550	ChrA1	111192500	111195550	LG01	663.999
ChrA1_104246497_104252722	ChrA1	104246497	104252722	LG01	684.636
ChrA1_104252722_104262972	ChrA1	104252722	104262972	LG01	685.03
ChrA1_104262972_104267281	ChrA1	104262972	104267281	LG01	685.423
ChrA1_104267281_104269803	ChrA1	104267281	104269803	LG01	685.817
ChrA1_116691211_116695402	ChrA1	116691211	116695402	LG01	703.456
ChrA1_116763069_116764493	ChrA1	116763069	116764493	LG01	710.845
ChrA1_116764493_116772662	ChrA1	116764493	116772662	LG01	711.632
ChrA1_116772662_116787761	ChrA1	116772662	116787761	LG01	712.026
ChrA1_116787761_116805532	ChrA1	116787761	116805532	LG01	712.42
ChrA1_116844641_116857657	ChrA1	116844641	116857657	LG01	716.298
ChrA1_116857657_116869859	ChrA1	116857657	116869859	LG01	716.692
ChrA1_105575420_105593539	ChrA1	105575420	105593539	LG01	735.939
ChrA1_105560413_105571784	ChrA1	105560413	105571784	LG01	738.382
ChrA1_105571784_105575420	ChrA1	105571784	105575420	LG01	738.776
ChrA1_105593539_105594980	ChrA1	105593539	105594980	LG01	741.218
ChrA1_105594980_105597264	ChrA1	105594980	105597264	LG01	741.612
ChrA1_105597264_105598877	ChrA1	105597264	105598877	LG01	742.006
ChrA1_105598877_105601560	ChrA1	105598877	105601560	LG01	742.4
ChrA1_105601560_105605067	ChrA1	105601560	105605067	LG01	742.793
ChrA1_105605067_105624627	ChrA1	105605067	105624627	LG01	743.187
ChrA1_105624627_105628524	ChrA1	105624627	105628524	LG01	743.584
ChrA1_105628524_105632449	ChrA1	105628524	105632449	LG01	743.981
ChrA1_105632474_105636279	ChrA1	105632474	105636279	LG01	744.535
ChrA1_105636516_105640483	ChrA1	105636516	105640483	LG01	745.483
ChrA1_105640483_105652622	ChrA1	105640483	105652622	LG01	745.877
ChrA1_105653254_105664307	ChrA1	105653254	105664307	LG01	748.49
ChrA1_105843768_105851078	ChrA1	105843768	105851078	LG01	755.718
ChrA1_105991230_105994934	ChrA1	105991230	105994934	LG01	765.213
ChrA1_106014212_106018604	ChrA1	106014212	106018604	LG01	767.432
ChrA1_106018730_106023157	ChrA1	106018730	106023157	LG01	770.826
ChrA1_106023212_106029683	ChrA1	106023212	106029683	LG01	771.381
ChrA1_106029700_106035336	ChrA1	106029700	106035336	LG01	772.329
ChrA1_106035336_106037033	ChrA1	106035336	106037033	LG01	772.723
ChrA1_106037033_106041824	ChrA1	106037033	106041824	LG01	773.116
ChrA1_106041824_106044617	ChrA1	106041824	106044617	LG01	774.064
ChrA1_106044617_106049085	ChrA1	106044617	106049085	LG01	774.619
ChrA1_106049085_106051950	ChrA1	106049085	106051950	LG01	775.173
ChrA1_106051950_106054724	ChrA1	106051950	106054724	LG01	775.727
ChrA1_106054724_106056418	ChrA1	106054724	106056418	LG01	776.124
ChrA1_106294788_106296317	ChrA1	106294788	106296317	LG01	784.845
ChrA1_106296317_106298258	ChrA1	106296317	106298258	LG01	785.633
ChrA1_106299002_106300972	ChrA1	106299002	106300972	LG01	787.997
ChrA1_106300972_106305752	ChrA1	106300972	106305752	LG01	788.391
ChrA1_106305752_106307088	ChrA1	106305752	106307088	LG01	788.784
ChrA1_106307605_106308681	ChrA1	106307605	106308681	LG01	789.966
ChrA1_106317473_106320710	ChrA1	106317473	106320710	LG01	793.198
ChrA1_106309581_106317470	ChrA1	106309581	106317470	LG01	793.986
ChrA1_81820195_81821583	ChrA1	81820195	81821583	LG01	809.692
ChrA1_81637458_81638995	ChrA1	81637458	81638995	LG01	825.139
ChrA1_81639449_81641888	ChrA1	81639449	81641888	LG01	826.087
ChrA1_81644698_81647600	ChrA1	81644698	81647600	LG01	833.235
ChrA1_81666584_81672058	ChrA1	81666584	81672058	LG01	837.843
ChrA1_81657006_81666584	ChrA1	81657006	81666584	LG01	838.237
ChrA1_51083581_51085426	ChrA1	51083581	51085426	LG01	856.411
ChrA1_51085426_51087987	ChrA1	51085426	51087987	LG01	857.199
ChrA1_51087987_51134120	ChrA1	51087987	51134120	LG01	857.592
ChrA1_51134120_51137245	ChrA1	51134120	51137245	LG01	857.986
ChrA1_51213490_51217354	ChrA1	51213490	51217354	LG01	863.693
ChrA1_51217354_51222952	ChrA1	51217354	51222952	LG01	864.48
ChrA1_51222952_51227696	ChrA1	51222952	51227696	LG01	865.268
ChrA1_51227696_51242295	ChrA1	51227696	51242295	LG01	866.055
ChrA1_51242295_51252517	ChrA1	51242295	51252517	LG01	866.843
ChrA1_51252517_51267145	ChrA1	51252517	51267145	LG01	867.236
ChrA1_51267145_51271690	ChrA1	51267145	51271690	LG01	868.418
ChrA1_51271690_51282764	ChrA1	51271690	51282764	LG01	868.811
ChrA1_51282764_51310897	ChrA1	51282764	51310897	LG01	869.205
ChrA1_51310897_51315253	ChrA1	51310897	51315253	LG01	869.599
ChrA1_51315253_51320188	ChrA1	51315253	51320188	LG01	869.992
ChrA1_51553742_51555366	ChrA1	51553742	51555366	LG01	886.211
ChrA1_51556881_51566543	ChrA1	51556881	51566543	LG01	887.011
ChrA1_51566543_51568756	ChrA1	51566543	51568756	LG01	887.959
ChrA1_51568756_51578418	ChrA1	51568756	51578418	LG01	888.353
ChrA1_51578418_51581412	ChrA1	51578418	51581412	LG01	891.034
ChrA1_51581412_51583699	ChrA1	51581412	51583699	LG01	891.428
ChrA1_51583699_51591500	ChrA1	51583699	51591500	LG01	891.822
ChrA1_51591500_51603406	ChrA1	51591500	51603406	LG01	892.215
ChrA1_51603406_51606400	ChrA1	51603406	51606400	LG01	892.609
ChrA1_51606400_51613349	ChrA1	51606400	51613349	LG01	893.397
ChrA1_51613349_51617592	ChrA1	51613349	51617592	LG01	893.79
ChrA1_51617592_51626133	ChrA1	51617592	51626133	LG01	894.187
ChrA1_51626314_51628585	ChrA1	51626314	51628585	LG01	896.185
ChrA1_51628685_51633210	ChrA1	51628685	51633210	LG01	897.891
ChrA1_51633210_51634755	ChrA1	51633210	51634755	LG01	898.287
ChrA1_51726050_51727415	ChrA1	51726050	51727415	LG01	906.392
ChrA1_51727436_51731130	ChrA1	51727436	51731130	LG01	908.443
ChrA1_51731154_51735602	ChrA1	51731154	51735602	LG01	909.23
ChrA1_51735602_51740331	ChrA1	51735602	51740331	LG01	910.03
ChrA1_51740331_51762347	ChrA1	51740331	51762347	LG01	911.24
ChrA1_51762347_51775379	ChrA1	51762347	51775379	LG01	912.028
ChrA1_51896846_51903712	ChrA1	51896846	51903712	LG01	923.497
ChrA1_51974144_51976004	ChrA1	51974144	51976004	LG01	934.676
ChrA1_51976157_51977478	ChrA1	51976157	51977478	LG01	935.712
ChrA1_51977478_51983344	ChrA1	51977478	51983344	LG01	936.5
ChrA1_52019273_52021172	ChrA1	52019273	52021172	LG01	941.887
ChrA1_52017341_52019273	ChrA1	52017341	52019273	LG01	942.687
ChrA1_36780994_36815920	ChrA1	36780994	36815920	LG01	957.434
ChrA1_36815920_36819295	ChrA1	36815920	36819295	LG01	958.222
ChrA1_36819295_36857305	ChrA1	36819295	36857305	LG01	958.616
ChrA1_36857305_36859386	ChrA1	36857305	36859386	LG01	959.009
ChrA1_37030668_37038010	ChrA1	37030668	37038010	LG01	970.894
ChrA1_37038010_37040376	ChrA1	37038010	37040376	LG01	971.288
ChrA1_37040376_37049835	ChrA1	37040376	37049835	LG01	971.682
ChrA1_37049852_37056053	ChrA1	37049852	37056053	LG01	973.651
ChrA1_37079028_37080958	ChrA1	37079028	37080958	LG01	976.439
ChrA1_37082763_37084887	ChrA1	37082763	37084887	LG01	978.043
ChrA1_37085747_37092235	ChrA1	37085747	37092235	LG01	979.079
ChrA1_37166077_37170791	ChrA1	37166077	37170791	LG01	987.355
ChrA1_37170791_37178320	ChrA1	37170791	37178320	LG01	988.143
ChrA1_37178320_37181287	ChrA1	37178320	37181287	LG01	988.536
ChrA1_37181287_37184771	ChrA1	37181287	37184771	LG01	988.93
ChrA1_37184771_37195216	ChrA1	37184771	37195216	LG01	989.324
ChrA1_37274927_37295769	ChrA1	37274927	37295769	LG01	1005.29
ChrA1_37295769_37305663	ChrA1	37295769	37305663	LG01	1005.69
ChrA1_37306284_37340253	ChrA1	37306284	37340253	LG01	1006.24
ChrA1_37340327_37352687	ChrA1	37340327	37352687	LG01	1007.03
ChrA1_37353382_37365729	ChrA1	37353382	37365729	LG01	1008.37
ChrA1_37420798_37437665	ChrA1	37420798	37437665	LG01	1014.71
ChrA1_37437665_37438974	ChrA1	37437665	37438974	LG01	1015.11
ChrA1_37438974_37441794	ChrA1	37438974	37441794	LG01	1015.5
ChrA1_37442075_37455757	ChrA1	37442075	37455757	LG01	1017.55
ChrA1_37455820_37459848	ChrA1	37455820	37459848	LG01	1018.73
ChrA1_37584292_37585800	ChrA1	37584292	37585800	LG01	1025.48
ChrA1_37586122_37587218	ChrA1	37586122	37587218	LG01	1026.27
ChrA1_37587218_37593331	ChrA1	37587218	37593331	LG01	1026.66
ChrA1_37593331_37596438	ChrA1	37593331	37596438	LG01	1027.05
ChrA1_37596438_37601434	ChrA1	37596438	37601434	LG01	1027.45
ChrA1_37601434_37604380	ChrA1	37601434	37604380	LG01	1027.84
ChrA1_37604569_37616891	ChrA1	37604569	37616891	LG01	1032.66
ChrA1_37616891_37636870	ChrA1	37616891	37636870	LG01	1033.06
ChrA1_37636870_37659122	ChrA1	37636870	37659122	LG01	1033.45
ChrA1_37659122_37660561	ChrA1	37659122	37660561	LG01	1033.85
ChrA1_37660609_37667324	ChrA1	37660609	37667324	LG01	1034.63
ChrA1_37911755_37914727	ChrA1	37911755	37914727	LG01	1051.3
ChrA1_37914727_37916404	ChrA1	37914727	37916404	LG01	1051.7
ChrA1_37916404_37919617	ChrA1	37916404	37919617	LG01	1052.91
ChrA1_37919695_37920890	ChrA1	37919695	37920890	LG01	1053.77
ChrA1_37930050_37931835	ChrA1	37930050	37931835	LG01	1055.64
ChrA1_37931835_37941755	ChrA1	37931835	37941755	LG01	1057.29
ChrA1_37921487_37930050	ChrA1	37921487	37930050	LG01	1059.42
ChrA1_65188443_65197350	ChrA1	65188443	65197350	LG01	1081.26
ChrA1_65022100_65030697	ChrA1	65022100	65030697	LG01	1090.35
ChrA1_65014746_65021643	ChrA1	65014746	65021643	LG01	1091.61
ChrA1_65012598_65014746	ChrA1	65012598	65014746	LG01	1092
ChrA1_64994247_65012598	ChrA1	64994247	65012598	LG01	1092.4
ChrA1_64992282_64994247	ChrA1	64992282	64994247	LG01	1092.79
ChrA1_64990986_64992282	ChrA1	64990986	64992282	LG01	1093.19
ChrA1_70831031_70852229	ChrA1	70831031	70852229	LG01	1102.26
ChrA1_70852229_70860697	ChrA1	70852229	70860697	LG01	1102.66
ChrA1_85984027_85988662	ChrA1	85984027	85988662	LG01	1112.71
ChrA1_85988662_85990023	ChrA1	85988662	85990023	LG01	1113.11
ChrA1_85977049_85983784	ChrA1	85977049	85983784	LG01	1115.23
ChrA1_85970598_85976601	ChrA1	85970598	85976601	LG01	1116.1
ChrA1_74783370_74789628	ChrA1	74783370	74789628	LG01	1132.32
ChrA1_74990876_75000571	ChrA1	74990876	75000571	LG01	1137.56
ChrA1_75000571_75009531	ChrA1	75000571	75009531	LG01	1138.36
ChrA1_75010299_75021539	ChrA1	75010299	75021539	LG01	1139.48
ChrA1_75021539_75033510	ChrA1	75021539	75033510	LG01	1139.87
ChrA1_75276553_75278043	ChrA1	75276553	75278043	LG01	1146.3
ChrA1_75463440_75471205	ChrA1	75463440	75471205	LG01	1156.85
ChrA1_140153422_140184451	ChrA1	140153422	140184451	LG01	1168.56
ChrA1_140200452_140236423	ChrA1	140200452	140236423	LG01	1170.68
ChrA1_140190064_140200452	ChrA1	140190064	140200452	LG01	1171.08
ChrA1_140184451_140190064	ChrA1	140184451	140190064	LG01	1171.47
ChrA1_127548958_127555916	ChrA1	127548958	127555916	LG01	1183.26
ChrA1_127559692_127563886	ChrA1	127559692	127563886	LG01	1185.24
ChrA1_127555916_127559630	ChrA1	127555916	127559630	LG01	1185.8
ChrA1_127545359_127547809	ChrA1	127545359	127547809	LG01	1189.9
ChrA1_127538100_127539833	ChrA1	127538100	127539833	LG01	1192.19
ChrA1_127539833_127545344	ChrA1	127539833	127545344	LG01	1192.58
ChrA1_18030728_18032413	ChrA1	18030728	18032413	LG01	1202.81
ChrA1_18032413_18034174	ChrA1	18032413	18034174	LG01	1203.2
ChrA1_18035012_18042650	ChrA1	18035012	18042650	LG01	1204.07
ChrA1_18043251_18049450	ChrA1	18043251	18049450	LG01	1205.96
ChrA1_18049452_18058247	ChrA1	18049452	18058247	LG01	1208.09
ChrA1_18064053_18072871	ChrA1	18064053	18072871	LG01	1211.09
ChrA1_18058247_18064022	ChrA1	18058247	18064022	LG01	1213.21
ChrA1_152961281_152974179	ChrA1	152961281	152974179	LG01	1224.34
ChrA1_152956795_152961281	ChrA1	152956795	152961281	LG01	1224.73
ChrA1_13248396_13281836	ChrA1	13248396	13281836	LG01	1234.3
ChrA1_13218038_13248396	ChrA1	13218038	13248396	LG01	1234.69
ChrA1_13207762_13218038	ChrA1	13207762	13218038	LG01	1235.08
ChrA1_13181999_13185922	ChrA1	13181999	13185922	LG01	1236.34
ChrA1_13185922_13204576	ChrA1	13185922	13204576	LG01	1236.74
ChrA1_13204576_13207762	ChrA1	13204576	13207762	LG01	1237.13
ChrA1_68229649_68232401	ChrA1	68229649	68232401	LG01	1251.45
ChrA1_68232401_68233671	ChrA1	68232401	68233671	LG01	1251.84
ChrA1_68220001_68229649	ChrA1	68220001	68229649	LG01	1252.71
ChrA1_68171381_68174866	ChrA1	68171381	68174866	LG01	1260.34
ChrA1_108644212_108645312	ChrA1	108644212	108645312	LG01	1279.95
ChrA1_108496899_108502569	ChrA1	108496899	108502569	LG01	1294.62
ChrA1_108492695_108496899	ChrA1	108492695	108496899	LG01	1295.01
ChrA1_108489277_108490322	ChrA1	108489277	108490322	LG01	1304.57
ChrA1_108485034_108488354	ChrA1	108485034	108488354	LG01	1305.83
ChrA1_108468139_108485034	ChrA1	108468139	108485034	LG01	1306.23
ChrA1_108455533_108468139	ChrA1	108455533	108468139	LG01	1306.62
ChrA1_108454366_108455533	ChrA1	108454366	108455533	LG01	1307.02
ChrA1_108445828_108454366	ChrA1	108445828	108454366	LG01	1307.41
ChrA1_108404562_108445828	ChrA1	108404562	108445828	LG01	1307.8
ChrA1_108401302_108403376	ChrA1	108401302	108403376	LG01	1309.06
ChrA1_108399378_108401302	ChrA1	108399378	108401302	LG01	1309.46
ChrA1_108352291_108358370	ChrA1	108352291	108358370	LG01	1313.41
ChrA1_108350290_108352291	ChrA1	108350290	108352291	LG01	1319.58
ChrA1_108344890_108350290	ChrA1	108344890	108350290	LG01	1321.23
ChrA1_108334416_108342242	ChrA1	108334416	108342242	LG01	1323.75
ChrA1_108342242_108344395	ChrA1	108342242	108344395	LG01	1324.15
ChrA1_145426498_145428192	ChrA1	145426498	145428192	LG01	1343.95
ChrA1_145429085_145430637	ChrA1	145429085	145430637	LG01	1345.61
ChrA1_145540959_145550767	ChrA1	145540959	145550767	LG01	1358.67
ChrA1_145550767_145562914	ChrA1	145550767	145562914	LG01	1359.06
ChrA1_145562914_145570870	ChrA1	145562914	145570870	LG01	1359.61
ChrA1_145570870_145574356	ChrA1	145570870	145574356	LG01	1360.01
ChrA1_145574356_145579405	ChrA1	145574356	145579405	LG01	1360.4
ChrA1_145579405_145581275	ChrA1	145579405	145581275	LG01	1360.79
ChrA1_145581275_145583757	ChrA1	145581275	145583757	LG01	1361.19
ChrA1_145584112_145588124	ChrA1	145584112	145588124	LG01	1362.05
ChrA1_145588868_145597273	ChrA1	145588868	145597273	LG01	1363.79
ChrA1_145597273_145599106	ChrA1	145597273	145599106	LG01	1364.18
ChrA1_145599106_145645271	ChrA1	145599106	145645271	LG01	1364.58
ChrA1_145645271_145646832	ChrA1	145645271	145646832	LG01	1364.97
ChrA1_145646832_145653067	ChrA1	145646832	145653067	LG01	1365.84
ChrA1_145703654_145704674	ChrA1	145703654	145704674	LG01	1375.98
ChrA1_145704674_145711592	ChrA1	145704674	145711592	LG01	1376.38
ChrA1_145854895_145855912	ChrA1	145854895	145855912	LG01	1390.11
ChrA1_145856051_145857140	ChrA1	145856051	145857140	LG01	1391.29
ChrA1_145858182_145860280	ChrA1	145858182	145860280	LG01	1392.95
ChrA1_145870900_145877084	ChrA1	145870900	145877084	LG01	1398.34
ChrA1_145877788_145878851	ChrA1	145877788	145878851	LG01	1399.12
ChrA1_145880359_145889118	ChrA1	145880359	145889118	LG01	1406.18
ChrA1_82351310_82353516	ChrA1	82351310	82353516	LG01	1426.17
ChrA1_82314182_82315402	ChrA1	82314182	82315402	LG01	1437.82
ChrA1_82312167_82313387	ChrA1	82312167	82313387	LG01	1439.5
ChrA1_82307904_82311593	ChrA1	82307904	82311593	LG01	1441.58
ChrA1_82287787_82307904	ChrA1	82287787	82307904	LG01	1441.97
ChrA1_82284550_82287787	ChrA1	82284550	82287787	LG01	1443.32
ChrA1_82278168_82284550	ChrA1	82278168	82284550	LG01	1444.1
ChrA1_82274933_82278168	ChrA1	82274933	82278168	LG01	1450.73
ChrA1_82171408_82178020	ChrA1	82171408	82178020	LG01	1465.26
ChrA1_82164840_82171408	ChrA1	82164840	82171408	LG01	1466.04
ChrA1_82151545_82164806	ChrA1	82151545	82164806	LG01	1466.83
ChrA1_82146590_82148044	ChrA1	82146590	82148044	LG01	1474.9
ChrA1_82141985_82146304	ChrA1	82141985	82146304	LG01	1478.14
ChrA1_82134623_82141985	ChrA1	82134623	82141985	LG01	1478.93
ChrA1_82084999_82088361	ChrA1	82084999	82088361	LG01	1482.73
ChrA1_82083684_82084999	ChrA1	82083684	82084999	LG01	1483.83
ChrA1_97982826_97991802	ChrA1	97982826	97991802	LG01	1498.58
ChrA1_53445603_53446709	ChrA1	53445603	53446709	LG01	1503.72
ChrA1_53410436_53411925	ChrA1	53410436	53411925	LG01	1506.25
ChrA1_53406981_53409954	ChrA1	53406981	53409954	LG01	1510.36
ChrA1_53334591_53338227	ChrA1	53334591	53338227	LG01	1515.73
ChrA1_53328200_53334591	ChrA1	53328200	53334591	LG01	1516.52
ChrA1_53321244_53328200	ChrA1	53321244	53328200	LG01	1517.31
ChrA1_53181696_53185703	ChrA1	53181696	53185703	LG01	1522.87
ChrA1_53178256_53181159	ChrA1	53178256	53181159	LG01	1523.35
ChrA1_53110251_53116967	ChrA1	53110251	53116967	LG01	1529.61
ChrA1_53102712_53110251	ChrA1	53102712	53110251	LG01	1530.01
ChrA1_53096008_53102575	ChrA1	53096008	53102575	LG01	1531.67
ChrA1_53094324_53095792	ChrA1	53094324	53095792	LG01	1533.64
ChrA1_53092452_53093916	ChrA1	53092452	53093916	LG01	1534.85
ChrA1_53083642_53091427	ChrA1	53083642	53091427	LG01	1539.66
ChrA1_53017063_53020377	ChrA1	53017063	53020377	LG01	1550.06
ChrA1_53008202_53016170	ChrA1	53008202	53016170	LG01	1551.64
ChrA1_53004876_53007068	ChrA1	53004876	53007068	LG01	1562.13
ChrA1_52998686_53004876	ChrA1	52998686	53004876	LG01	1562.52
ChrA1_52996493_52998669	ChrA1	52996493	52998669	LG01	1563.31
ChrA1_52993196_52996236	ChrA1	52993196	52996236	LG01	1565.83
ChrA1_52991020_52993196	ChrA1	52991020	52993196	LG01	1566.95
ChrA1_52972376_52991020	ChrA1	52972376	52991020	LG01	1567.35
ChrA1_52956195_52972376	ChrA1	52956195	52972376	LG01	1567.74
ChrA1_52948163_52956164	ChrA1	52948163	52956164	LG01	1568.61
ChrA1_150534587_150542728	ChrA1	150534587	150542728	LG01	1586.8
ChrA1_150522654_150534587	ChrA1	150522654	150534587	LG01	1587.19
ChrA1_150508586_150522654	ChrA1	150508586	150522654	LG01	1587.59
ChrA1_150496657_150508586	ChrA1	150496657	150508586	LG01	1588.45
ChrA1_150481597_150484037	ChrA1	150481597	150484037	LG01	1589.32
ChrA1_150484037_150496657	ChrA1	150484037	150496657	LG01	1589.71
ChrA1_131149622_131167390	ChrA1	131149622	131167390	LG01	1603.28
ChrA1_131172972_131174836	ChrA1	131172972	131174836	LG01	1604.54
ChrA1_131167390_131172972	ChrA1	131167390	131172972	LG01	1604.93
ChrA1_131148011_131149622	ChrA1	131148011	131149622	LG01	1606.98
ChrA1_131135574_131137201	ChrA1	131135574	131137201	LG01	1608.19
ChrA1_130917693_130926945	ChrA1	130917693	130926945	LG01	1622.77
ChrA1_25594712_25611062	ChrA1	25594712	25611062	LG01	1637.1
ChrA1_25611062_25616419	ChrA1	25611062	25616419	LG01	1637.5
ChrA1_25616481_25621077	ChrA1	25616481	25621077	LG01	1638.05
ChrA1_25623055_25624243	ChrA1	25623055	25624243	LG01	1640.18
ChrA1_25624243_25628601	ChrA1	25624243	25628601	LG01	1640.57
ChrA1_25738580_25745056	ChrA1	25738580	25745056	LG01	1646.88
ChrA1_25756165_25778320	ChrA1	25756165	25778320	LG01	1648.14
ChrA1_25745065_25756165	ChrA1	25745065	25756165	LG01	1648.53
ChrA1_26237469_26239708	ChrA1	26237469	26239708	LG01	1663.62
ChrA1_26239754_26241145	ChrA1	26239754	26241145	LG01	1664.41
ChrA1_26241145_26242169	ChrA1	26241145	26242169	LG01	1665.2
ChrA1_26243047_26244048	ChrA1	26243047	26244048	LG01	1668.27
ChrA1_90271921_90273009	ChrA1	90271921	90273009	LG01	1687.7
ChrA1_90273009_90274196	ChrA1	90273009	90274196	LG01	1688.1
ChrA1_90274196_90275799	ChrA1	90274196	90275799	LG01	1688.49
ChrA1_90275878_90283388	ChrA1	90275878	90283388	LG01	1689.28
ChrA1_90283463_90294011	ChrA1	90283463	90294011	LG01	1690.54
ChrA1_94588874_94603147	ChrA1	94588874	94603147	LG01	1712.67
ChrA1_94571708_94588874	ChrA1	94571708	94588874	LG01	1713.06
ChrA1_94569136_94571708	ChrA1	94569136	94571708	LG01	1713.46
ChrA1_94559305_94569136	ChrA1	94559305	94569136	LG01	1713.85
ChrA1_94555910_94559240	ChrA1	94555910	94559240	LG01	1714.64
ChrA1_94554615_94555910	ChrA1	94554615	94555910	LG01	1715.43
ChrA1_61161269_61162981	ChrA1	61161269	61162981	LG01	1731.04
ChrA1_61154914_61157921	ChrA1	61154914	61157921	LG01	1731.59
ChrA1_61143941_61154622	ChrA1	61143941	61154622	LG01	1732.14
ChrA1_61157921_61161269	ChrA1	61157921	61161269	LG01	1733.09
ChrA1_61569524_61573437	ChrA1	61569524	61573437	LG01	1745.06
ChrA1_61633704_61636822	ChrA1	61633704	61636822	LG01	1760.87
ChrA1_61637560_61651719	ChrA1	61637560	61651719	LG01	1762.05
ChrA1_61652180_61655573	ChrA1	61652180	61655573	LG01	1764.66
ChrA1_61655573_61670193	ChrA1	61655573	61670193	LG01	1765.44
ChrA1_56088134_56096311	ChrA1	56088134	56096311	LG01	1784.34
ChrA1_56096410_56104571	ChrA1	56096410	56104571	LG01	1785.29
ChrA1_56172412_56173518	ChrA1	56172412	56173518	LG01	1798.19
ChrA1_56173631_56175463	ChrA1	56173631	56175463	LG01	1798.98
ChrA1_56175535_56177500	ChrA1	56175535	56177500	LG01	1800.56
ChrA1_56177500_56181160	ChrA1	56177500	56181160	LG01	1800.95
ChrA1_56181190_56183066	ChrA1	56181190	56183066	LG01	1801.74
ChrA1_56299947_56301788	ChrA1	56299947	56301788	LG01	1810.01
ChrA1_56301788_56305047	ChrA1	56301788	56305047	LG01	1810.41
ChrA1_56305741_56307984	ChrA1	56305741	56307984	LG01	1813.17
ChrA1_21951583_21954994	ChrA1	21951583	21954994	LG01	1837.93
ChrA1_21954994_21958450	ChrA1	21954994	21958450	LG01	1838.32
ChrA1_22177002_22178997	ChrA1	22177002	22178997	LG01	1850.62
ChrA1_22178997_22180009	ChrA1	22178997	22180009	LG01	1851.02
ChrA1_22180009_22189476	ChrA1	22180009	22189476	LG01	1851.41
ChrA1_22189476_22196128	ChrA1	22189476	22196128	LG01	1851.8
ChrA1_22266704_22285350	ChrA1	22266704	22285350	LG01	1862.36
ChrA1_22264645_22266033	ChrA1	22264645	22266033	LG01	1863.23
ChrA1_12587406_12633648	ChrA1	12587406	12633648	LG01	1878.33
ChrA1_12633648_12671984	ChrA1	12633648	12671984	LG01	1879.2
ChrA1_12671984_12685705	ChrA1	12671984	12685705	LG01	1879.59
ChrA1_12685705_12687166	ChrA1	12685705	12687166	LG01	1879.98
ChrA1_12687166_12691655	ChrA1	12687166	12691655	LG01	1881.24
ChrA1_12692181_12698000	ChrA1	12692181	12698000	LG01	1887.9
ChrA1_12698000_12699444	ChrA1	12698000	12699444	LG01	1888.69
ChrA1_12699444_12700541	ChrA1	12699444	12700541	LG01	1890.73
ChrA1_12700541_12701740	ChrA1	12700541	12701740	LG01	1891.13
ChrA1_12701985_12703114	ChrA1	12701985	12703114	LG01	1892.78
ChrA1_133193233_133194916	ChrA1	133193233	133194916	LG01	1917.65
ChrA1_133191453_133193233	ChrA1	133191453	133193233	LG01	1918.44
ChrA1_133190089_133191213	ChrA1	133190089	133191213	LG01	1919.7
ChrA1_133188832_133190089	ChrA1	133188832	133190089	LG01	1920.49
ChrA1_133151247_133153848	ChrA1	133151247	133153848	LG01	1922.96
ChrA1_133127443_133151247	ChrA1	133127443	133151247	LG01	1923.35
ChrA1_133124626_133127434	ChrA1	133124626	133127434	LG01	1923.91
ChrA1_132964324_132976425	ChrA1	132964324	132976425	LG01	1932.9
ChrA1_132942124_132964324	ChrA1	132942124	132964324	LG01	1933.29
ChrA1_132927769_132942124	ChrA1	132927769	132942124	LG01	1933.69
ChrA1_132924405_132927769	ChrA1	132924405	132927769	LG01	1934.08
ChrA1_132916635_132924397	ChrA1	132916635	132924397	LG01	1934.87
ChrA1_132909014_132916635	ChrA1	132909014	132916635	LG01	1935.66
ChrA1_127019926_127022629	ChrA1	127019926	127022629	LG01	1957.22
ChrA1_127022893_127025375	ChrA1	127022893	127025375	LG01	1958.01
ChrA1_127018705_127019926	ChrA1	127018705	127019926	LG01	1959.66
ChrA1_127004986_127018705	ChrA1	127004986	127018705	LG01	1960.22
ChrA1_127001228_127004986	ChrA1	127001228	127004986	LG01	1960.61
ChrA1_126991361_127001228	ChrA1	126991361	127001228	LG01	1961.01
ChrA1_126983651_126991361	ChrA1	126983651	126991361	LG01	1963.05
ChrA1_126980243_126983284	ChrA1	126980243	126983284	LG01	1963.84
ChrA1_126942043_126955729	ChrA1	126942043	126955729	LG01	1968.13
ChrA1_126940213_126941834	ChrA1	126940213	126941834	LG01	1969.39
ChrA1_126916214_126940213	ChrA1	126916214	126940213	LG01	1970.26
ChrA1_126900817_126916214	ChrA1	126900817	126916214	LG01	1971.13
ChrA1_126861886_126900817	ChrA1	126861886	126900817	LG01	1971.52
ChrA1_23887760_23889903	ChrA1	23887760	23889903	LG01	1994.52
ChrA1_23889903_23895528	ChrA1	23889903	23895528	LG01	1995.3
ChrA1_23896290_23900379	ChrA1	23896290	23900379	LG01	1996.09
ChrA1_23900379_23901926	ChrA1	23900379	23901926	LG01	1997.35
ChrA1_23901926_23910509	ChrA1	23901926	23910509	LG01	1999.01
ChrA1_23910683_23925052	ChrA1	23910683	23925052	LG01	1999.87
ChrA1_109235085_109270771	ChrA1	109235085	109270771	LG01	2015.84
ChrA1_109270771_109272436	ChrA1	109270771	109272436	LG01	2016.23
ChrA1_109272713_109303793	ChrA1	109272713	109303793	LG01	2018.36
ChrA1_109303793_109305315	ChrA1	109303793	109305315	LG01	2019.62
ChrA1_146208330_146210941	ChrA1	146208330	146210941	LG01	2036.28
ChrA1_146193643_146205857	ChrA1	146193643	146205857	LG01	2037.54
ChrA1_146205857_146208330	ChrA1	146205857	146208330	LG01	2037.93
ChrA1_146212143_146216833	ChrA1	146212143	146216833	LG01	2045.76
ChrA1_146216833_146218789	ChrA1	146216833	146218789	LG01	2046.32
ChrA1_146218789_146234115	ChrA1	146218789	146234115	LG01	2046.71
ChrA1_146234115_146237724	ChrA1	146234115	146237724	LG01	2047.1
ChrA1_146237724_146243517	ChrA1	146237724	146243517	LG01	2048.52
ChrA1_146243517_146249451	ChrA1	146243517	146249451	LG01	2049.78
ChrA1_146249451_146263061	ChrA1	146249451	146263061	LG01	2050.18
ChrA1_146263061_146275293	ChrA1	146263061	146275293	LG01	2050.96
ChrA1_146321430_146330866	ChrA1	146321430	146330866	LG01	2054.21
ChrA1_146330866_146332839	ChrA1	146330866	146332839	LG01	2054.6
ChrA1_146333645_146335561	ChrA1	146333645	146335561	LG01	2060.14
ChrA1_4614512_4618974	ChrA1	4614512	4618974	LG01	2089.91
ChrA1_4613341_4614512	ChrA1	4613341	4614512	LG01	2090.31
ChrA1_4618974_4627031	ChrA1	4618974	4627031	LG01	2091.1
ChrA1_4627031_4631326	ChrA1	4627031	4631326	LG01	2091.49
ChrA1_4631326_4642970	ChrA1	4631326	4642970	LG01	2093.46
ChrA1_4643450_4646801	ChrA1	4643450	4646801	LG01	2099.47
ChrA1_4646801_4656333	ChrA1	4646801	4656333	LG01	2099.87
ChrA1_4820948_4831992	ChrA1	4820948	4831992	LG01	2108.38
ChrA1_4833805_4836113	ChrA1	4833805	4836113	LG01	2115.84
ChrA1_4836113_4837666	ChrA1	4836113	4837666	LG01	2116.4
ChrA1_4837859_4848777	ChrA1	4837859	4848777	LG01	2117.97
ChrA1_4848970_4850523	ChrA1	4848970	4850523	LG01	2122.47
ChrA1_4850792_4852749	ChrA1	4850792	4852749	LG01	2124.13
ChrA1_4852985_4857703	ChrA1	4852985	4857703	LG01	2125.86
ChrA1_4919812_4950575	ChrA1	4919812	4950575	LG01	2136.42
ChrA1_4950575_4961921	ChrA1	4950575	4961921	LG01	2137.68
ChrA1_4961921_4964336	ChrA1	4961921	4964336	LG01	2138.55
ChrA1_4964336_4967229	ChrA1	4964336	4967229	LG01	2139.81
ChrA1_77416446_77423229	ChrA1	77416446	77423229	LG01	2155.94
ChrA1_77412856_77416446	ChrA1	77412856	77416446	LG01	2156.33
ChrA1_77423229_77432267	ChrA1	77423229	77432267	LG01	2157.2
ChrA1_77432284_77438194	ChrA1	77432284	77438194	LG01	2158.07
ChrA1_77438194_77439439	ChrA1	77438194	77439439	LG01	2158.46
ChrA1_77480993_77482933	ChrA1	77480993	77482933	LG01	2164.97
ChrA1_55025782_55027465	ChrA1	55025782	55027465	LG01	2194.98
ChrA1_55027645_55029754	ChrA1	55027645	55029754	LG01	2197.19
ChrA1_55029754_55031201	ChrA1	55029754	55031201	LG01	2199.63
ChrA1_55031201_55033298	ChrA1	55031201	55033298	LG01	2200.03
ChrA1_55033313_55036622	ChrA1	55033313	55036622	LG01	2201.21
ChrA1_55036720_55040759	ChrA1	55036720	55040759	LG01	2201.99
ChrA1_55040853_55042542	ChrA1	55040853	55042542	LG01	2205.47
ChrA1_55042542_55049718	ChrA1	55042542	55049718	LG01	2205.86
ChrA1_55049718_55051174	ChrA1	55049718	55051174	LG01	2210.3
ChrA1_55051174_55055289	ChrA1	55051174	55055289	LG01	2212.34
ChrA1_55058767_55078148	ChrA1	55058767	55078148	LG01	2212.9
ChrA1_55055289_55058767	ChrA1	55055289	55058767	LG01	2213.29
ChrA1_55078148_55081887	ChrA1	55078148	55081887	LG01	2214.08
ChrA1_55290888_55293763	ChrA1	55290888	55293763	LG01	2227.06
ChrA1_55453529_55458842	ChrA1	55453529	55458842	LG01	2240.1
ChrA1_55458847_55461674	ChrA1	55458847	55461674	LG01	2241.28
ChrA1_55461674_55462967	ChrA1	55461674	55462967	LG01	2241.68
ChrA1_55462967_55472347	ChrA1	55462967	55472347	LG01	2243.65
ChrA1_106710147_106712449	ChrA1	106710147	106712449	LG01	2270.19
ChrA1_106704887_106707125	ChrA1	106704887	106707125	LG01	2271.7
ChrA1_106700790_106704887	ChrA1	106700790	106704887	LG01	2272.09
ChrA1_106707125_106710147	ChrA1	106707125	106710147	LG01	2273.04
ChrA1_106712534_106713553	ChrA1	106712534	106713553	LG01	2277.31
ChrA1_106830246_106836048	ChrA1	106830246	106836048	LG01	2291.3
ChrA1_106824315_106830246	ChrA1	106824315	106830246	LG01	2291.69
ChrA1_106836048_106846051	ChrA1	106836048	106846051	LG01	2295.35
ChrA1_106846203_106847499	ChrA1	106846203	106847499	LG01	2303.86
ChrA1_106847590_106852485	ChrA1	106847590	106852485	LG01	2305.2
ChrA1_106852485_106861424	ChrA1	106852485	106861424	LG01	2306
ChrA1_106861492_106866386	ChrA1	106861492	106866386	LG01	2306.79
ChrA1_106866386_106900599	ChrA1	106866386	106900599	LG01	2307.18
ChrA1_106966698_106974513	ChrA1	106966698	106974513	LG01	2310.35
ChrA1_106974540_106975946	ChrA1	106974540	106975946	LG01	2311.14
ChrA1_106975946_106977805	ChrA1	106975946	106977805	LG01	2311.53
ChrA1_106977805_106980636	ChrA1	106977805	106980636	LG01	2311.93
ChrA1_107002434_107004020	ChrA1	107002434	107004020	LG01	2318.75
ChrA1_107004027_107007112	ChrA1	107004027	107007112	LG01	2322.54
ChrA1_107007112_107010715	ChrA1	107007112	107010715	LG01	2322.93
ChrA1_107011026_107017037	ChrA1	107011026	107017037	LG01	2324.19
ChrA1_134968682_134970001	ChrA1	134968682	134970001	LG01	2339.71
ChrA1_134970001_134974226	ChrA1	134970001	134974226	LG01	2341.84
ChrA1_134974226_134976084	ChrA1	134974226	134976084	LG01	2342.23
ChrA1_134976084_134978292	ChrA1	134976084	134978292	LG01	2342.63
ChrA1_134978292_134981564	ChrA1	134978292	134981564	LG01	2343.02
ChrA1_134981564_134983866	ChrA1	134981564	134983866	LG01	2343.41
ChrA1_134984876_134993829	ChrA1	134984876	134993829	LG01	2348.63
ChrA1_103237766_103239697	ChrA1	103237766	103239697	LG01	2365.02
ChrA1_103236217_103237766	ChrA1	103236217	103237766	LG01	2365.42
ChrA1_103233154_103236217	ChrA1	103233154	103236217	LG01	2365.81
ChrA1_103124754_103162399	ChrA1	103124754	103162399	LG01	2379.63
ChrA1_103162399_103163421	ChrA1	103162399	103163421	LG01	2380.02
ChrA1_103032106_103034909	ChrA1	103032106	103034909	LG01	2399.28
ChrA1_102906301_102909252	ChrA1	102906301	102909252	LG01	2407.64
ChrA1_102902811_102906301	ChrA1	102902811	102906301	LG01	2408.03
ChrA1_102899594_102902455	ChrA1	102899594	102902455	LG01	2408.82
ChrA1_102880356_102885160	ChrA1	102880356	102885160	LG01	2411.12
ChrA1_102877523_102879400	ChrA1	102877523	102879400	LG01	2412.3
ChrA1_102875027_102876906	ChrA1	102875027	102876906	LG01	2413.48
ChrA1_102872975_102875027	ChrA1	102872975	102875027	LG01	2413.87
ChrA1_55940075_55965115	ChrA1	55940075	55965115	LG01	2433.58
ChrA1_55824289_55826040	ChrA1	55824289	55826040	LG01	2447.92
ChrA1_55817459_55824289	ChrA1	55817459	55824289	LG01	2450.37
ChrA1_55815546_55817459	ChrA1	55815546	55817459	LG01	2450.76
ChrA1_55813883_55815064	ChrA1	55813883	55815064	LG01	2453.2
ChrA1_55811795_55812890	ChrA1	55811795	55812890	LG01	2455.33
ChrA1_55803019_55804616	ChrA1	55803019	55804616	LG01	2460.82
ChrA1_55794957_55802594	ChrA1	55794957	55802594	LG01	2465.71
ChrA1_55792942_55794957	ChrA1	55792942	55794957	LG01	2466.11
ChrA1_40734800_40735882	ChrA1	40734800	40735882	LG01	2490.08
ChrA1_40719061_40733086	ChrA1	40719061	40733086	LG01	2491.42
ChrA1_40716077_40719061	ChrA1	40716077	40719061	LG01	2491.81
ChrA1_40709246_40716077	ChrA1	40709246	40716077	LG01	2492.2
ChrA1_40700526_40708572	ChrA1	40700526	40708572	LG01	2492.76
ChrA1_40697521_40699748	ChrA1	40697521	40699748	LG01	2500.87
ChrA1_40684103_40697521	ChrA1	40684103	40697521	LG01	2501.27
ChrA1_40563599_40578752	ChrA1	40563599	40578752	LG01	2506.18
ChrA1_40558166_40563599	ChrA1	40558166	40563599	LG01	2506.57
ChrA1_40551944_40557463	ChrA1	40551944	40557463	LG01	2507.05
ChrA1_89884884_89892183	ChrA1	89884884	89892183	LG01	2515.16
ChrA1_89892183_89894527	ChrA1	89892183	89894527	LG01	2515.55
ChrA1_89896278_89898598	ChrA1	89896278	89898598	LG01	2516.65
ChrA1_89898598_89911599	ChrA1	89898598	89911599	LG01	2517.05
ChrA1_89914643_89923625	ChrA1	89914643	89923625	LG01	2518.15
ChrA1_89911599_89913686	ChrA1	89911599	89913686	LG01	2518.94
ChrA1_89894527_89896278	ChrA1	89894527	89896278	LG01	2520.04
ChrA1_89655715_89659237	ChrA1	89655715	89659237	LG01	2528.39
ChrA1_156181961_156184144	ChrA1	156181961	156184144	LG01	2544.96
ChrA1_156184144_156190955	ChrA1	156184144	156190955	LG01	2545.83
ChrA1_156190955_156201146	ChrA1	156190955	156201146	LG01	2546.62
ChrA1_156201146_156205461	ChrA1	156201146	156205461	LG01	2547.41
ChrA1_39192862_39207767	ChrA1	39192862	39207767	LG01	2563.89
ChrA1_39208200_39211289	ChrA1	39208200	39211289	LG01	2567.6
ChrA1_39211332_39223104	ChrA1	39211332	39223104	LG01	2568.39
ChrA1_39223743_39226669	ChrA1	39223743	39226669	LG01	2570.31
ChrA1_39238648_39242601	ChrA1	39238648	39242601	LG01	2571.52
ChrA1_39227255_39238648	ChrA1	39227255	39238648	LG01	2571.91
ChrA1_39242601_39246068	ChrA1	39242601	39246068	LG01	2573.12
ChrA1_39246068_39249208	ChrA1	39246068	39249208	LG01	2573.51
ChrA1_39249208_39256675	ChrA1	39249208	39256675	LG01	2575.99
ChrA1_39256675_39260125	ChrA1	39256675	39260125	LG01	2577.62
ChrA1_39260638_39267728	ChrA1	39260638	39267728	LG01	2580.99
ChrA1_39270793_39302530	ChrA1	39270793	39302530	LG01	2584.46
ChrA1_39302530_39307231	ChrA1	39302530	39307231	LG01	2584.85
ChrA1_39408824_39415640	ChrA1	39408824	39415640	LG01	2587.86
ChrA1_39446438_39449486	ChrA1	39446438	39449486	LG01	2594.46
ChrA1_39678223_39869310	ChrA1	39678223	39869310	LG01	2602.43
ChrA1_40022614_40028394	ChrA1	40022614	40028394	LG01	2604.65
ChrA1_40028394_40033640	ChrA1	40028394	40033640	LG01	2605.44
ChrA1_40033640_40067628	ChrA1	40033640	40067628	LG01	2605.83
ChrA1_40067628_40110443	ChrA1	40067628	40110443	LG01	2606.23
ChrA1_40110443_40126435	ChrA1	40110443	40126435	LG01	2606.62
ChrA1_40126435_40134251	ChrA1	40126435	40134251	LG01	2607.18
ChrA1_40134251_40140456	ChrA1	40134251	40140456	LG01	2607.57
ChrA1_40142717_40150064	ChrA1	40142717	40150064	LG01	2609.15
ChrA1_40140806_40142717	ChrA1	40140806	40142717	LG01	2609.93
ChrA1_34778716_34792610	ChrA1	34778716	34792610	LG01	2631.4
ChrA1_34792678_34797469	ChrA1	34792678	34797469	LG01	2633.45
ChrA1_34798405_34805166	ChrA1	34798405	34805166	LG01	2635.45
ChrA1_34805876_34807809	ChrA1	34805876	34807809	LG01	2637.08
ChrA1_34807809_34810197	ChrA1	34807809	34810197	LG01	2637.47
ChrA1_34810197_34815258	ChrA1	34810197	34815258	LG01	2637.87
ChrA1_34815264_34817878	ChrA1	34815264	34817878	LG01	2638.67
ChrA1_35772437_35774044	ChrA1	35772437	35774044	LG01	2655.25
ChrA1_35770630_35772161	ChrA1	35770630	35772161	LG01	2656.04
ChrA1_35769565_35770630	ChrA1	35769565	35770630	LG01	2656.43
ChrA1_35768034_35769565	ChrA1	35768034	35769565	LG01	2656.83
ChrA1_35766659_35767961	ChrA1	35766659	35767961	LG01	2657.61
ChrA1_35763973_35766659	ChrA1	35763973	35766659	LG01	2658.01
ChrA1_35755080_35762937	ChrA1	35755080	35762937	LG01	2663.3
ChrA1_35693924_35696183	ChrA1	35693924	35696183	LG01	2671.33
ChrA1_35691344_35693062	ChrA1	35691344	35693062	LG01	2674.08
ChrA1_35625655_35691344	ChrA1	35625655	35691344	LG01	2674.48
ChrA1_35606520_35625048	ChrA1	35606520	35625048	LG01	2675.27
ChrA1_35403792_35411744	ChrA1	35403792	35411744	LG01	2679.62
ChrA1_35830606_35831651	ChrA1	35830606	35831651	LG01	2691.83
ChrA1_35828819_35830071	ChrA1	35828819	35830071	LG01	2693.88
ChrA1_35813494_35825845	ChrA1	35813494	35825845	LG01	2697.35
ChrA1_35810554_35813494	ChrA1	35810554	35813494	LG01	2697.74
ChrA1_35825881_35828819	ChrA1	35825881	35828819	LG01	2701.45
ChrA1_35831651_35836113	ChrA1	35831651	35836113	LG01	2707.25
ChrA1_41746746_41748847	ChrA1	41746746	41748847	LG01	2726.23
ChrA1_36341911_36343347	ChrA1	36341911	36343347	LG01	2747.05
ChrA1_36339925_36341359	ChrA1	36339925	36341359	LG01	2747.83
ChrA1_124448361_124454189	ChrA1	124448361	124454189	LG01	2762.25
ChrA1_124521657_124522687	ChrA1	124521657	124522687	LG01	2772.07
ChrA1_81552950_81555897	ChrA1	81552950	81555897	LG01	2787.25
ChrA1_81466252_81472313	ChrA1	81466252	81472313	LG01	2796.33
ChrA1_81458067_81465877	ChrA1	81458067	81465877	LG01	2802.37
ChrA1_81455034_81456314	ChrA1	81455034	81456314	LG01	2810.18
ChrA1_81448323_81455034	ChrA1	81448323	81455034	LG01	2814.18
ChrA1_38622919_38632569	ChrA1	38622919	38632569	LG01	2835.24
ChrA1_38632569_38640541	ChrA1	38632569	38640541	LG01	2835.63
ChrA1_38616379_38622681	ChrA1	38616379	38622681	LG01	2836.81
ChrA1_38614679_38616379	ChrA1	38614679	38616379	LG01	2837.21
ChrA1_38613032_38614672	ChrA1	38613032	38614672	LG01	2838.08
ChrA1_38606492_38613032	ChrA1	38606492	38613032	LG01	2838.86
ChrA1_38604158_38606091	ChrA1	38604158	38606091	LG01	2843.45
ChrA1_38602912_38604158	ChrA1	38602912	38604158	LG01	2844.23
ChrA1_38601796_38602912	ChrA1	38601796	38602912	LG01	2845.02
ChrA1_38577179_38601796	ChrA1	38577179	38601796	LG01	2845.58
ChrA1_38526026_38577179	ChrA1	38526026	38577179	LG01	2845.97
ChrA1_38524910_38526026	ChrA1	38524910	38526026	LG01	2847.4
ChrA1_38522716_38524910	ChrA1	38522716	38524910	LG01	2849.4
ChrA1_38520783_38522716	ChrA1	38520783	38522716	LG01	2849.8
ChrA1_38499047_38519280	ChrA1	38499047	38519280	LG01	2851.4
ChrA1_38493805_38499047	ChrA1	38493805	38499047	LG01	2852.2
ChrA1_38445830_38493805	ChrA1	38445830	38493805	LG01	2853
ChrA1_38440362_38445425	ChrA1	38440362	38445425	LG01	2856.74
ChrA1_38436381_38438168	ChrA1	38436381	38438168	LG01	2861.24
ChrA1_38415020_38436381	ChrA1	38415020	38436381	LG01	2861.63
ChrA1_38412942_38414421	ChrA1	38412942	38414421	LG01	2862.43
ChrA1_38410926_38412942	ChrA1	38410926	38412942	LG01	2864.06
ChrA1_38390984_38410342	ChrA1	38390984	38410342	LG01	2864.86
ChrA1_38389566_38390984	ChrA1	38389566	38390984	LG01	2865.66
ChrA1_66415016_66416186	ChrA1	66415016	66416186	LG01	2893.39
ChrA1_66412313_66415016	ChrA1	66412313	66415016	LG01	2893.78
ChrA1_66408440_66412313	ChrA1	66408440	66412313	LG01	2895.04
ChrA1_66416521_66419257	ChrA1	66416521	66419257	LG01	2897.48
ChrA1_66419257_66437452	ChrA1	66419257	66437452	LG01	2898.74
ChrA1_66437452_66441589	ChrA1	66437452	66441589	LG01	2899.14
ChrA1_66441589_66451455	ChrA1	66441589	66451455	LG01	2899.53
ChrA1_66453196_66458922	ChrA1	66453196	66458922	LG01	2901.58
ChrA1_66451455_66453196	ChrA1	66451455	66453196	LG01	2903.23
ChrA1_76558515_76585927	ChrA1	76558515	76585927	LG01	2923.21
ChrA1_76544196_76558509	ChrA1	76544196	76558509	LG01	2924
ChrA1_76541215_76544196	ChrA1	76541215	76544196	LG01	2924.39
ChrA1_76539426_76541215	ChrA1	76539426	76541215	LG01	2924.78
ChrA1_76536028_76538425	ChrA1	76536028	76538425	LG01	2925.57
ChrA1_76526864_76530099	ChrA1	76526864	76530099	LG01	2926.36
ChrA1_76525037_76526864	ChrA1	76525037	76526864	LG01	2926.75
ChrA1_76530099_76536028	ChrA1	76530099	76536028	LG01	2927.54
ChrA1_76538425_76539426	ChrA1	76538425	76539426	LG01	2928.33
ChrA1_71406203_71409054	ChrA1	71406203	71409054	LG01	2945.43
ChrA1_71417060_71427487	ChrA1	71417060	71427487	LG01	2946.22
ChrA1_71409054_71417060	ChrA1	71409054	71417060	LG01	2946.62
ChrA1_71655734_71657303	ChrA1	71655734	71657303	LG01	2962.32
ChrA1_71654350_71655730	ChrA1	71654350	71655730	LG01	2963.11
ChrA1_66662599_66664816	ChrA1	66662599	66664816	LG01	2981.18
ChrA1_66665520_66666813	ChrA1	66665520	66666813	LG01	2983.23
ChrA1_66667519_66672088	ChrA1	66667519	66672088	LG01	2984.41
ChrA1_66672401_66674291	ChrA1	66672401	66674291	LG01	2985.67
ChrA1_66674997_66681173	ChrA1	66674997	66681173	LG01	2986.46
ChrA1_66681899_66684023	ChrA1	66681899	66684023	LG01	2987.25
ChrA1_66684552_66685663	ChrA1	66684552	66685663	LG01	2989.61
ChrA1_66686869_66692174	ChrA1	66686869	66692174	LG01	2991.98
ChrA1_63689770_63692665	ChrA1	63689770	63692665	LG01	3006.82
ChrA1_63674441_63681516	ChrA1	63674441	63681516	LG01	3007.61
ChrA1_63681516_63689770	ChrA1	63681516	63689770	LG01	3008
ChrA1_73080238_73090713	ChrA1	73080238	73090713	LG01	3023.79
ChrA1_73090713_73092230	ChrA1	73090713	73092230	LG01	3024.19
ChrA1_73077834_73080238	ChrA1	73077834	73080238	LG01	3025.37
ChrA1_73076380_73077834	ChrA1	73076380	73077834	LG01	3025.76
ChrA1_73205832_73207334	ChrA1	73205832	73207334	LG01	3043.22
ChrA1_73204611_73205832	ChrA1	73204611	73205832	LG01	3043.62
ChrA1_72729083_72730643	ChrA1	72729083	72730643	LG01	3051.17
ChrA1_73477174_73478438	ChrA1	73477174	73478438	LG01	3058.09
ChrA1_73321103_73329919	ChrA1	73321103	73329919	LG01	3065.39
ChrA1_73330155_73338964	ChrA1	73330155	73338964	LG01	3067.04
ChrA1_54349047_54350514	ChrA1	54349047	54350514	LG01	3078.67
ChrA1_54350514_54353792	ChrA1	54350514	54353792	LG01	3079.06
ChrA1_54353792_54356970	ChrA1	54353792	54356970	LG01	3079.93
ChrA1_54356970_54362384	ChrA1	54356970	54362384	LG01	3080.32
ChrA1_54362952_54365267	ChrA1	54362952	54365267	LG01	3083
ChrA1_54365378_54378165	ChrA1	54365378	54378165	LG01	3084.26
ChrA1_54389955_54401435	ChrA1	54389955	54401435	LG01	3084.82
ChrA1_54378165_54389955	ChrA1	54378165	54389955	LG01	3085.21
ChrA1_32327282_32382422	ChrA1	32327282	32382422	LG01	3104.91
ChrA1_32382422_32384392	ChrA1	32382422	32384392	LG01	3105.3
ChrA1_32384696_32392832	ChrA1	32384696	32392832	LG01	3106.17
ChrA1_32392832_32394802	ChrA1	32392832	32394802	LG01	3106.56
ChrA1_32394802_32423992	ChrA1	32394802	32423992	LG01	3107.82
ChrA1_32423992_32431887	ChrA1	32423992	32431887	LG01	3108.22
ChrA1_32431887_32449327	ChrA1	32431887	32449327	LG01	3108.61
ChrA1_32449327_32453814	ChrA1	32449327	32453814	LG01	3109.01
ChrA1_32453814_32455198	ChrA1	32453814	32455198	LG01	3109.4
ChrA1_154264129_154268649	ChrA1	154264129	154268649	LG01	3125.36
ChrA1_154258207_154264129	ChrA1	154258207	154264129	LG01	3125.75
ChrA1_154268649_154287756	ChrA1	154268649	154287756	LG01	3126.54
ChrA1_154287756_154300345	ChrA1	154287756	154300345	LG01	3126.93
ChrA1_154300345_154316036	ChrA1	154300345	154316036	LG01	3127.32
ChrA1_154316036_154320880	ChrA1	154316036	154320880	LG01	3127.72
ChrA1_154320880_154327011	ChrA1	154320880	154327011	LG01	3128.11
ChrA1_154396247_154398010	ChrA1	154396247	154398010	LG01	3130.95
ChrA1_154398055_154408224	ChrA1	154398055	154408224	LG01	3131.74
ChrA1_154408224_154429651	ChrA1	154408224	154429651	LG01	3133.08
ChrA1_154429651_154439765	ChrA1	154429651	154439765	LG01	3133.47
ChrA1_154439765_154461271	ChrA1	154439765	154461271	LG01	3135.05
ChrA1_104517821_104547185	ChrA1	104517821	104547185	LG01	3154.03
ChrA1_104547320_104581404	ChrA1	104547320	104581404	LG01	3154.98
ChrA1_104581404_104583719	ChrA1	104581404	104583719	LG01	3155.93
ChrA1_104708081_104711081	ChrA1	104708081	104711081	LG01	3163.32
ChrA1_104711081_104714929	ChrA1	104711081	104714929	LG01	3164.66
ChrA1_104714929_104717928	ChrA1	104714929	104717928	LG01	3165.05
ChrA1_104956988_104964764	ChrA1	104956988	104964764	LG01	3177.06
ChrA1_21582338_21583656	ChrA1	21582338	21583656	LG01	3191.56
ChrA1_21584810_21586175	ChrA1	21584810	21586175	LG01	3193.14
ChrA1_21586452_21590123	ChrA1	21586452	21590123	LG01	3193.93
ChrA1_21590123_21591166	ChrA1	21590123	21591166	LG01	3194.4
ChrA1_21591166_21594387	ChrA1	21591166	21594387	LG01	3195.19
ChrA1_21594387_21595392	ChrA1	21594387	21595392	LG01	3195.59
ChrA1_21599288_21600431	ChrA1	21599288	21600431	LG01	3197.29
ChrA1_21601255_21602584	ChrA1	21601255	21602584	LG01	3201.4
ChrA1_21602584_21605381	ChrA1	21602584	21605381	LG01	3201.79
ChrA1_21605395_21607730	ChrA1	21605395	21607730	LG01	3202.58
ChrA1_21607730_21619222	ChrA1	21607730	21619222	LG01	3202.98
ChrA1_21620242_21631794	ChrA1	21620242	21631794	LG01	3204.8
ChrA1_21631794_21636320	ChrA1	21631794	21636320	LG01	3205.19
ChrA1_21636320_21643807	ChrA1	21636320	21643807	LG01	3205.59
ChrA1_21643807_21648811	ChrA1	21643807	21648811	LG01	3205.98
ChrA1_21648825_21653888	ChrA1	21648825	21653888	LG01	3206.77
ChrA1_21807589_21817752	ChrA1	21807589	21817752	LG01	3220.07
ChrA1_21793633_21797490	ChrA1	21793633	21797490	LG01	3220.86
ChrA1_21797490_21807589	ChrA1	21797490	21807589	LG01	3221.25
ChrA1_113326028_113346894	ChrA1	113326028	113346894	LG01	3238.52
ChrA1_113346894_113361531	ChrA1	113346894	113361531	LG01	3239.31
ChrA1_113361531_113429059	ChrA1	113361531	113429059	LG01	3240.49
ChrA1_113429059_113433803	ChrA1	113429059	113433803	LG01	3240.89
ChrA1_113603289_113607226	ChrA1	113603289	113607226	LG01	3254.28
ChrA1_113607226_113615512	ChrA1	113607226	113615512	LG01	3254.68
ChrA1_113668909_113676721	ChrA1	113668909	113676721	LG01	3263.84
ChrA1_113676721_113696381	ChrA1	113676721	113696381	LG01	3264.24
ChrA1_113696381_113707955	ChrA1	113696381	113707955	LG01	3264.63
ChrA1_113707955_113723371	ChrA1	113707955	113723371	LG01	3265.03
ChrA1_114055184_114069053	ChrA1	114055184	114069053	LG01	3279.26
ChrA1_114069053_114073200	ChrA1	114069053	114073200	LG01	3280.44
ChrA1_114077502_114100281	ChrA1	114077502	114100281	LG01	3281.23
ChrA1_114073200_114077502	ChrA1	114073200	114077502	LG01	3281.62
ChrA1_88507774_88510317	ChrA1	88507774	88510317	LG01	3302.53
ChrA1_88510317_88511436	ChrA1	88510317	88511436	LG01	3303.32
[truncated: 10,684 more rows]

## Sheet: Table S3
Table S3 The genotype of all the markers mapped on the map
#b：Recessive homozygous genotype (166) h:Dominant heterozygous genotype a: dominant homozygous genotype
Marker ID	AI431-R03	AI431-R04	AI431-R05	AI431-R06	AI431-R07	AI431-R08	AI431-R09	AI431-R100	AI431-R101	AI431-R102	AI431-R103	AI431-R104	AI431-R105	AI431-R106	AI431-R107	AI431-R108	AI431-R109	AI431-R10	AI431-R110	AI431-R111	AI431-R112	AI431-R113	AI431-R114	AI431-R115	AI431-R116	AI431-R117	AI431-R118	AI431-R119	AI431-R11	AI431-R120	AI431-R121	AI431-R122	AI431-R123	AI431-R124	AI431-R125	AI431-R126	AI431-R127	AI431-R128	AI431-R129	AI431-R12	AI431-R13	AI431-R14	AI431-R15	AI431-R16	AI431-R17	AI431-R18	AI431-R19	AI431-R20	AI431-R21
ChrA0_100124_110133	b	h	h	h	h	h	h	b	b	h	b	h	b	b	b	h	b	b	h	b	h	b	h	h	b	h	b	h	h	h	b	h	b	h	h	b	h	h	b	h	b	b	h	h	a	b	b	b	b
ChrA0_637724_639883	h	h	h	h	h	h	h	h	h	h	h	h	h	h	h	h	h	b	b	b	h	h	h	h	h	h	h	h	h	h	b	h	b	h	h	h	h	h	h	h	h	h	h	h	b	h	h	h	h
ChrA0_639883_650894	h	h	h	h	h	h	h	h	h	h	h	h	h	h	h	h	h	b	b	b	h	h	h	h	h	h	h	h	h	h	b	h	b	h	h	h	h	h	h	h	h	h	h	h	b	h	h	h	h
ChrA0_650894_652072	h	h	h	h	h	h	h	h	h	h	h	h	h	h	h	h	h	h	b	h	h	h	h	h	h	h	h	h	h	h	b	h	b	h	h	h	h	h	h	h	h	h	h	h	b	h	h	h	h
ChrA0_652072_664301	h	h	h	h	h	h	h	h	h	h	h	h	h	h	h	h	h	h	a	h	h	h	h	h	h	h	h	h	h	h	b	h	b	h	h	h	h	h	h	h	h	h	h	h	b	h	h	h	h
ChrA0_664301_687170	h	h	h	h	h	h	h	h	h	h	h	h	h	h	h	h	h	h	a	h	h	h	h	h	h	h	h	h	h	h	b	h	b	h	h	h	h	h	h	h	h	h	h	h	b	h	h	h	h
ChrA0_688142_690643	h	h	h	h	h	h	h	h	h	h	h	h	h	h	h	h	h	h	a	h	h	h	h	h	h	h	h	h	h	h	b	h	h	h	h	h	h	h	h	h	h	h	h	h	b	h	h	h	h
ChrA0_690643_700658	h	h	h	h	h	h	h	h	h	h	h	h	h	h	h	h	h	h	a	h	h	h	h	h	h	h	h	h	h	h	b	h	h	h	h	h	h	h	h	h	h	h	h	h	b	h	h	h	h
ChrA0_700658_711301	h	h	h	h	h	h	h	h	h	h	h	h	h	h	h	h	h	h	b	h	b	h	h	h	h	h	h	h	h	h	h	h	h	h	h	h	h	h	h	h	h	h	h	h	b	b	h	h	h
ChrA0_711301_716411	h	h	h	h	h	h	h	h	h	h	h	b	h	h	h	h	h	h	b	h	b	h	h	h	h	h	h	h	h	h	h	h	h	h	h	h	h	h	h	h	h	h	h	h	b	b	b	h	h
ChrA0_716411_727054	h	h	h	h	h	h	h	h	h	h	h	b	h	h	h	h	h	h	b	h	b	h	h	h	h	h	h	h	h	h	h	h	h	h	h	h	h	h	h	h	h	h	h	h	b	b	b	h	h
ChrA0_727054_752261	h	h	h	h	h	h	h	h	h	h	h	b	h	h	h	h	h	h	b	h	b	h	h	h	h	h	h	h	h	h	h	h	h	h	h	h	h	h	h	h	h	h	h	h	b	b	b	h	h
ChrA0_3756870_3761128	h	b	h	b	h	h	h	h	h	h	h	h	h	b	b	b	b	h	h	b	b	b	h	b	h	h	h	h	b	h	b	b	b	h	b	h	h	h	b	h	h	h	h	h	h	h	h	h	h
ChrA0_3774090_3782958	b	b	h	b	h	h	h	h	h	h	h	h	h	b	b	b	h	b	h	h	b	b	h	b	h	h	h	h	b	h	b	b	b	h	b	h	h	h	h	h	h	h	h	h	b	h	h	h	h
ChrA0_3782958_3786389	b	b	h	b	h	h	h	h	h	h	h	h	h	b	b	b	h	b	h	h	b	b	h	b	h	h	h	h	b	h	b	b	b	b	b	h	h	h	h	h	h	h	h	h	b	h	h	h	h
ChrA0_3786806_3790634	b	b	h	b	h	h	h	h	h	h	h	h	h	b	b	b	h	b	h	h	b	b	h	b	h	h	h	h	b	h	b	b	b	b	h	h	h	h	h	h	h	h	h	h	b	h	h	h	h
ChrA0_4993957_5015320	h	h	h	h	h	h	h	h	h	h	h	h	h	h	h	h	b	h	h	b	b	h	h	h	a	h	h	h	h	h	h	h	h	h	h	h	h	h	b	h	h	h	h	h	h	h	h	h	h
ChrA0_5015384_5022722	h	h	h	h	h	h	h	h	h	h	h	h	h	h	h	h	b	h	h	b	b	h	h	b	a	h	h	h	h	h	h	h	h	h	h	h	h	h	b	h	h	h	h	h	h	h	h	h	h
ChrA0_5022722_5039167	h	h	h	h	h	h	h	h	h	h	h	h	h	h	h	h	b	h	h	b	b	h	h	b	a	b	h	h	h	h	h	h	h	h	h	h	h	h	b	h	h	h	h	h	h	h	h	h	h
ChrA0_5039167_5045725	b	h	h	h	h	h	h	h	h	h	h	h	h	h	h	h	b	h	h	b	b	h	h	b	a	b	h	h	h	h	h	h	h	h	h	h	h	h	b	h	h	h	h	h	h	h	h	b	h
ChrA0_5045725_5051573	b	h	h	h	h	h	h	h	h	h	b	h	h	h	h	h	b	h	h	b	b	h	h	b	a	b	h	h	h	h	h	h	h	h	h	h	h	h	b	h	h	h	h	h	h	h	h	b	h
ChrA0_5051573_5059420	b	h	h	h	h	h	h	h	h	h	b	h	h	h	h	h	b	h	b	b	b	h	h	b	a	b	h	h	h	h	h	h	h	h	h	h	h	h	b	h	h	h	h	h	h	h	h	b	h
ChrA0_5059420_5072826	b	h	h	h	h	h	h	b	h	h	b	h	h	h	h	h	b	h	b	b	b	h	h	b	a	b	h	h	h	h	h	h	h	h	h	h	h	h	b	h	h	h	h	h	h	h	h	b	h
ChrA0_5072826_5074254	b	h	h	h	h	h	h	b	h	h	b	h	h	h	h	h	b	h	b	b	b	h	h	b	a	b	h	h	h	h	h	h	h	h	h	h	h	h	b	h	h	h	h	h	h	h	h	b	h
ChrA0_5074254_5075359	b	h	h	h	h	h	h	b	h	h	b	h	h	h	h	h	b	h	b	b	b	h	h	b	a	b	h	h	h	h	h	h	h	h	h	h	h	h	b	h	h	h	h	h	h	h	h	b	h
ChrA0_5075396_5095725	b	h	h	h	h	h	h	b	h	h	b	b	h	h	h	h	b	h	b	b	b	h	h	b	a	b	h	h	h	h	h	h	h	h	h	h	h	h	b	h	h	h	h	h	h	h	h	b	h
ChrA0_6434419_6443358	h	b	h	b	h	b	h	h	h	h	b	h	h	h	b	h	b	h	b	b	b	h	h	h	b	h	h	b	h	b	b	b	h	h	h	h	h	h	h	b	h	h	h	b	h	h	h	h	h
ChrA0_6443358_6450820	h	b	h	b	h	b	h	h	h	h	b	h	h	h	b	h	b	h	b	b	b	h	h	h	b	h	h	b	h	b	b	b	h	h	h	h	h	h	h	b	h	h	h	b	h	h	h	h	h
ChrA0_6451505_6459759	h	b	h	b	h	b	h	h	h	h	b	h	h	h	b	h	b	h	b	b	b	h	h	h	b	h	h	b	h	b	b	h	h	h	h	h	h	h	h	b	h	h	h	b	h	h	h	h	h
ChrA0_6459759_6468687	h	b	h	b	h	b	h	h	h	h	b	h	h	h	b	h	b	h	b	b	b	h	h	h	b	h	h	b	h	b	b	h	h	h	h	h	h	h	h	b	h	h	b	b	h	h	h	h	h
ChrA0_6468687_6485925	h	b	h	b	h	b	h	h	h	h	b	h	h	h	b	h	b	h	b	b	b	h	h	h	b	h	h	b	h	b	b	h	h	h	h	h	h	h	h	b	h	h	b	b	h	h	h	h	h
ChrA0_7251152_7255970	h	h	h	h	b	h	h	h	h	h	h	h	h	h	h	h	b	b	h	b	b	h	h	b	b	h	h	h	h	h	b	h	h	h	h	h	h	h	h	h	b	h	h	h	h	b	h	h	b
ChrA0_7255970_7257388	h	h	h	h	b	h	h	h	h	h	h	h	h	h	h	h	b	b	h	b	b	h	h	b	h	h	h	h	h	h	b	h	h	h	h	h	h	h	h	h	b	h	h	h	h	b	h	h	b
ChrA0_7257388_7270191	h	h	h	h	b	h	h	h	h	h	h	h	h	h	h	h	b	b	h	b	b	h	h	b	h	h	h	h	h	h	b	h	h	h	h	h	h	h	h	h	b	h	h	h	h	a	h	h	b
ChrA0_7270191_7309207	h	h	h	h	b	h	h	h	h	h	h	h	h	h	h	h	b	b	h	b	b	h	h	b	h	h	h	h	h	h	h	h	h	h	h	h	h	h	h	h	b	h	h	h	h	a	h	h	b
ChrA0_7310803_7314055	h	h	h	h	b	h	h	h	h	h	h	h	h	h	h	h	b	b	h	b	b	h	h	b	h	h	h	h	h	h	h	h	h	h	h	h	h	h	h	h	b	h	h	h	h	a	b	h	b
ChrA0_7971726_7973475	h	b	h	b	h	h	h	h	h	h	h	h	h	b	h	h	b	h	h	h	b	h	h	h	b	h	h	h	h	h	h	h	h	h	h	h	h	h	h	h	h	b	h	h	b	b	h	b	b
ChrA0_8580517_8586010	h	h	h	h	h	h	h	h	h	h	b	h	h	h	b	h	h	h	h	h	h	h	h	h	h	h	h	h	h	h	h	h	b	h	h	h	h	h	h	h	h	h	b	h	b	b	b	h	h
ChrA0_8586070_8608051	h	h	h	h	h	h	h	b	h	h	b	b	h	h	b	h	b	h	h	h	h	h	h	h	h	h	h	h	h	h	h	h	b	h	h	h	h	h	h	h	h	h	b	h	b	b	b	h	b
ChrA0_8814381_8827475	h	h	h	b	h	h	h	b	h	h	h	b	h	h	b	h	h	b	b	h	b	h	b	h	h	h	h	h	b	h	h	h	b	h	h	h	h	h	h	h	h	h	b	h	b	b	b	b	b
ChrA0_8827475_8832406	h	h	h	b	h	h	h	b	h	h	h	b	h	h	b	h	h	b	b	h	b	h	b	h	h	h	h	h	b	h	h	h	b	h	h	h	h	h	b	h	h	h	b	h	b	b	b	b	b
ChrA0_8832406_8839666	h	h	h	b	h	h	h	b	h	h	h	b	h	h	b	h	h	b	b	h	b	h	b	h	h	h	h	h	b	h	h	h	b	h	h	h	h	h	b	h	h	h	b	h	b	b	b	b	b
ChrA0_8841859_8972432	h	h	h	b	h	h	h	b	h	h	h	b	h	h	h	h	h	b	b	h	b	h	b	h	h	h	h	h	b	h	h	h	b	h	h	h	h	h	b	h	h	h	b	h	b	b	h	b	b
ChrA0_9127059_9133022	h	h	h	b	h	h	h	b	h	h	h	b	h	h	h	h	h	b	b	h	b	b	b	h	h	h	h	h	b	h	h	h	b	h	b	h	h	h	b	h	h	h	b	h	b	b	h	b	b
ChrA0_9133022_9142260	h	h	h	b	h	h	h	b	h	h	h	b	h	h	h	h	h	b	b	h	b	b	b	h	h	h	h	h	b	h	h	h	b	h	b	h	h	h	b	h	h	h	b	h	b	b	h	b	b
ChrA0_9142355_9148188	h	h	h	b	h	h	h	b	h	h	h	b	h	h	h	h	h	b	b	h	b	b	b	h	h	h	h	h	h	h	h	h	b	h	b	h	h	h	b	h	h	h	b	h	b	b	h	b	b
ChrA0_9148283_9157677	h	h	h	b	h	h	h	b	h	h	h	h	h	h	h	h	h	b	b	h	b	b	h	b	h	h	h	h	h	h	h	h	b	h	b	b	h	h	b	h	h	h	b	h	b	b	h	b	b
ChrA0_9515175_9520424	b	h	h	b	h	h	h	b	h	h	h	h	h	h	h	h	b	h	b	h	b	b	h	b	h	h	h	h	h	h	b	h	b	h	b	b	h	h	b	h	h	h	b	h	b	b	b	a	b
ChrA0_9520424_9522781	b	h	h	b	h	h	h	b	h	h	h	b	h	h	h	h	b	h	b	h	b	b	h	b	h	h	h	h	h	h	b	h	b	h	b	b	h	h	b	h	h	h	b	h	b	b	b	a	b
ChrA0_9893229_9896935	b	b	h	b	h	h	b	b	h	h	h	b	b	h	b	h	b	h	b	h	b	b	b	b	h	b	h	h	b	h	b	b	h	h	b	b	b	h	b	b	b	b	h	b	b	b	b	b	b
ChrA0_9916500_9917981	b	b	h	b	b	h	b	b	h	h	h	b	b	h	b	h	b	b	b	b	b	b	b	b	h	b	h	h	b	h	b	b	b	h	b	a	b	b	b	b	b	b	h	b	b	b	b	b	b
ChrA0_9920070_9921173	b	b	h	b	b	h	b	b	h	h	h	b	b	h	b	h	b	b	b	b	b	b	b	b	h	b	h	h	b	b	b	b	b	b	b	b	b	b	b	b	b	b	h	a	b	b	b	b	a
ChrA0_9921242_9927712	b	b	h	b	b	h	b	b	h	h	h	b	b	h	b	h	b	b	b	b	b	b	b	b	h	b	h	h	b	b	b	b	b	b	b	b	b	b	b	b	b	b	h	b	b	b	b	b	b
ChrA0_9954861_9963371	b	b	h	b	b	h	b	b	h	h	h	b	b	h	b	h	b	b	b	b	b	b	b	h	b	b	h	h	b	b	b	b	b	b	b	b	b	b	b	b	b	b	h	b	b	b	b	b	b
ChrA0_9963371_9966238	b	b	h	b	b	h	b	b	h	h	h	b	b	h	b	h	b	b	b	b	b	b	b	h	b	b	h	h	b	b	b	b	b	b	b	b	b	b	b	b	b	b	h	b	b	b	b	b	b
ChrA0_9966728_9969280	b	b	h	b	b	h	b	b	h	h	h	b	b	h	b	h	b	b	b	b	b	b	b	h	b	b	h	h	b	b	b	b	b	b	b	b	b	b	b	b	b	b	h	b	b	b	b	b	b
ChrA0_10815905_10819773	h	b	b	b	h	h	h	b	h	h	b	h	b	h	h	h	b	h	h	b	b	h	h	h	b	h	h	h	h	b	b	b	b	b	h	h	h	b	b	h	b	b	b	b	b	b	b	b	b
ChrA0_10819773_10822407	h	b	b	b	h	h	h	b	h	h	b	h	b	h	h	h	b	h	h	b	b	h	h	h	b	h	h	h	h	b	b	b	b	b	h	h	h	b	b	h	b	h	b	b	b	b	b	b	b
ChrA0_10822445_10825162	h	b	b	b	h	h	h	b	h	h	b	h	b	h	h	h	b	h	h	b	b	h	h	h	b	h	h	h	h	b	b	b	b	b	h	h	h	b	b	h	b	h	b	b	h	b	b	b	b
ChrA0_10825200_10837384	h	a	h	h	h	h	h	b	h	h	b	h	b	h	h	h	b	h	h	b	b	h	h	h	h	h	h	h	h	b	b	h	b	b	h	h	h	b	b	h	b	h	b	b	h	b	b	b	b
ChrA0_10837384_10843869	h	a	h	h	h	h	h	b	h	h	b	h	b	h	h	h	b	h	h	b	b	h	h	h	h	h	h	h	h	b	h	h	b	b	h	h	h	b	b	h	b	h	h	b	h	b	b	b	b
ChrA0_10843869_10847102	h	a	h	h	h	h	h	b	h	h	b	h	b	h	h	h	b	h	h	b	b	h	h	h	h	h	h	h	h	b	h	h	b	b	h	h	h	b	b	h	b	h	h	b	h	b	b	b	b
ChrA0_10848100_10855092	h	a	h	h	h	h	h	b	h	h	b	h	a	h	h	h	b	h	h	b	b	h	h	h	h	h	h	h	h	b	h	h	h	b	h	h	h	b	h	h	b	h	h	b	h	b	b	b	b
ChrA0_10857293_10906221	h	b	h	h	h	h	h	b	h	h	b	h	a	h	h	h	b	h	h	b	b	h	h	h	h	h	h	h	h	b	h	h	h	b	h	h	h	b	h	h	h	h	h	b	h	b	b	b	b
ChrA0_10907081_10908852	h	b	h	h	h	h	h	b	h	h	b	h	a	h	h	h	b	h	h	b	b	h	h	h	h	h	h	h	h	b	h	h	h	b	h	h	h	b	h	h	h	h	h	b	h	b	b	b	b
ChrA0_10908852_10957146	h	b	h	h	h	h	h	b	h	h	b	h	a	h	h	h	b	h	h	b	b	h	h	h	h	h	h	h	h	b	h	h	h	b	h	h	h	b	h	h	h	h	h	b	h	b	b	b	b
ChrA0_10957146_10959777	h	b	h	h	h	h	h	b	h	h	b	h	a	h	h	h	b	h	h	b	b	h	h	h	h	h	h	h	h	b	h	h	h	b	h	h	h	b	h	h	h	h	h	b	h	b	b	b	b
ChrA0_11259436_11260713	b	b	b	h	h	b	h	h	h	h	b	h	b	h	h	h	b	b	b	b	b	b	h	b	b	h	h	b	b	b	h	h	h	h	b	h	h	h	b	h	b	h	h	b	h	b	b	b	b
ChrA0_11473703_11475362	h	b	b	b	b	h	h	h	h	h	h	h	h	b	h	b	b	h	h	h	b	h	h	h	b	b	h	h	h	h	h	b	h	h	h	b	b	h	h	h	b	h	h	b	b	h	b	a	b
ChrA0_11478473_11486899	h	b	b	b	b	h	h	h	h	h	h	h	h	b	h	b	b	h	h	h	h	h	h	h	b	b	h	h	h	h	h	b	h	h	h	b	b	h	h	h	b	h	h	b	b	h	b	b	b
ChrA0_11486899_11489073	h	b	b	b	b	h	h	h	h	h	h	h	h	b	h	b	b	h	h	h	h	h	h	h	b	b	h	h	h	h	h	b	b	h	h	b	b	h	h	h	b	h	h	b	b	h	b	b	b
ChrA0_11490677_11492511	h	b	b	b	b	h	h	h	h	h	h	h	h	b	h	b	b	h	h	h	h	h	h	h	b	b	h	h	h	h	h	b	b	h	b	b	b	h	h	h	b	h	h	b	b	h	b	b	b
ChrA0_11940471_11941967	h	b	h	b	h	h	h	h	h	h	h	h	b	b	b	b	h	h	b	h	h	h	h	h	h	h	h	h	h	b	h	b	h	h	b	b	h	h	b	h	h	b	h	b	b	b	b	b	b
ChrA0_11941987_11943161	h	b	h	b	h	h	h	h	h	h	h	h	b	b	b	h	h	h	b	h	h	h	h	h	h	h	h	h	h	b	h	b	h	h	b	b	h	h	b	h	h	b	h	b	b	b	b	b	b
ChrA0_12012586_12014988	h	h	h	h	h	h	h	h	h	h	h	h	b	h	b	h	h	h	h	h	h	h	h	h	b	h	h	h	h	b	h	h	h	h	b	a	h	h	h	h	b	a	h	h	b	b	b	b	b
ChrA0_12018215_12022297	h	h	h	h	h	h	h	h	h	h	h	h	b	h	b	h	h	h	h	h	h	h	h	h	b	h	h	h	h	b	h	h	h	h	b	a	h	h	h	h	b	a	h	h	h	b	h	a	h
ChrA0_12022447_12024566	h	h	h	h	h	h	h	h	h	h	h	h	b	h	b	h	h	h	h	h	h	h	h	h	b	h	h	h	h	b	h	h	h	h	b	a	h	h	h	b	b	a	h	h	h	b	h	a	h
ChrA0_12024928_12027035	h	h	h	h	h	h	h	h	h	h	h	b	b	h	b	h	h	h	h	h	h	h	h	b	b	h	h	h	h	b	h	h	h	h	b	b	h	h	h	b	b	a	h	h	h	b	h	b	h
ChrA0_12027470_12028593	h	h	h	h	h	h	h	h	h	h	h	b	b	h	b	h	h	b	h	h	h	h	h	b	b	h	b	h	b	b	h	h	h	h	h	b	h	h	h	b	b	b	h	h	h	b	h	b	h
ChrA0_12113242_12120709	h	b	h	h	h	h	h	b	h	h	h	b	h	b	b	b	b	b	b	b	b	h	h	b	b	h	b	h	b	h	b	b	b	b	b	b	h	h	b	b	b	b	h	h	h	b	b	b	h
ChrA0_12121027_12127522	h	b	h	h	h	h	h	b	h	h	h	b	h	b	b	b	b	b	b	b	b	h	h	b	b	h	b	h	b	h	b	b	b	h	b	b	h	h	b	b	b	b	h	h	h	b	b	b	h
ChrA0_12127522_12131396	h	b	h	h	h	h	h	b	h	h	h	b	h	b	b	b	b	b	b	b	b	h	h	b	b	h	b	h	b	h	b	b	b	h	b	b	h	h	b	b	h	b	h	h	h	b	b	b	h
ChrA0_12131396_12132498	h	b	h	h	h	h	h	b	h	h	h	b	h	b	b	b	b	b	b	b	b	h	h	b	b	h	b	h	h	h	b	b	b	h	b	b	h	h	b	b	h	b	h	h	h	b	b	b	h
ChrA0_12132546_12148334	h	b	h	h	h	h	h	b	h	h	h	b	h	b	b	b	b	b	b	b	b	h	h	b	b	h	b	h	h	h	b	b	b	h	b	b	h	h	b	b	h	b	h	h	h	b	b	b	h
ChrA0_12451179_12459500	h	b	h	h	h	h	h	b	h	h	h	h	h	b	h	b	b	b	b	b	b	h	h	b	h	h	b	h	h	h	h	b	b	h	b	b	h	h	b	b	h	h	h	h	h	h	b	b	b
ChrA0_12460589_12465191	h	b	h	h	h	h	h	b	h	h	h	h	h	b	h	b	b	b	b	b	b	h	h	b	h	h	b	h	h	h	h	b	b	h	b	b	h	h	b	b	h	h	h	h	h	h	b	b	b
ChrA0_12465191_12486421	h	b	h	h	h	h	h	b	h	h	h	h	h	b	h	b	b	b	b	b	b	h	h	b	h	h	b	h	h	h	h	b	b	h	b	b	h	h	b	b	h	h	h	h	b	h	b	b	b
ChrA0_13341210_13380703	h	b	h	h	h	h	b	h	h	h	b	h	h	h	b	h	b	b	b	b	b	b	h	h	h	b	h	b	b	h	b	h	b	b	b	h	h	b	b	h	h	b	h	b	h	b	b	h	b
ChrA0_13380703_13383934	b	b	h	h	h	h	b	h	h	h	b	h	h	h	b	h	b	b	b	b	b	b	h	h	h	b	h	b	b	h	b	h	b	b	b	h	h	b	b	h	h	b	h	b	h	b	b	h	b
ChrA0_13383934_13424328	b	b	h	h	h	h	b	h	h	h	b	h	h	h	b	h	b	b	b	b	b	b	h	h	h	b	h	b	b	h	b	h	h	b	b	h	h	b	b	h	h	b	h	b	h	b	b	h	b
ChrA0_13424354_13439713	b	h	h	h	h	h	b	h	h	h	b	h	h	h	b	h	b	b	b	b	b	b	h	h	h	b	h	b	b	h	b	h	h	b	b	h	h	b	b	h	h	b	h	b	h	b	b	h	b
ChrA0_13439713_13443420	b	h	h	h	h	h	b	h	h	h	b	h	h	h	b	h	b	b	b	b	b	b	h	h	h	b	h	b	b	h	b	h	h	b	b	h	h	b	b	h	h	b	h	b	h	b	b	h	b
ChrA0_13987904_13996052	b	h	h	b	h	h	h	h	h	h	b	h	h	b	b	b	b	b	b	b	b	b	h	b	h	b	h	h	b	h	b	b	b	b	b	b	h	h	b	h	h	h	h	b	h	h	b	h	b
ChrA0_13996052_14011225	b	h	h	b	h	h	h	h	h	h	b	h	h	b	b	b	b	b	b	b	b	b	h	b	h	b	h	h	b	h	b	b	b	b	b	b	h	h	b	h	h	h	h	b	h	h	b	h	b
ChrA0_14011225_14068663	b	h	h	b	h	h	h	h	h	h	b	h	h	b	b	b	b	b	b	b	b	b	h	b	h	b	h	h	b	h	b	b	b	b	b	b	h	h	b	h	h	h	h	b	h	h	b	h	b
ChrA0_14068663_14075371	b	h	h	b	h	h	h	h	h	h	b	h	h	b	b	b	b	b	b	b	b	b	h	b	h	b	h	h	b	h	b	b	b	b	b	b	h	h	b	h	h	h	h	b	h	h	b	h	b
ChrA0_14075371_14206768	b	h	h	b	h	h	h	h	h	h	b	h	h	b	b	b	b	b	b	b	b	b	h	b	h	b	h	h	b	h	b	b	b	b	b	b	h	h	b	h	h	h	h	b	h	h	b	h	b
ChrA0_14206768_14233901	b	h	h	b	h	h	h	h	h	h	b	h	h	b	b	b	b	b	b	b	b	b	h	b	h	b	h	h	b	h	b	b	b	b	b	b	h	h	b	h	h	h	h	b	h	h	b	h	b
ChrA0_14233901_14240579	b	h	h	b	h	h	h	h	h	h	b	h	h	b	b	b	b	b	b	b	b	b	h	b	h	b	h	h	b	h	b	b	b	b	b	b	h	h	b	h	h	h	h	b	h	h	b	h	b
ChrA0_14240579_14258612	b	h	h	b	h	h	h	h	h	h	b	h	h	b	b	b	b	b	b	b	b	b	h	b	h	b	h	h	b	b	b	b	b	b	b	b	h	h	b	h	h	h	h	b	h	h	b	h	b
ChrA0_14258612_14266090	b	h	h	b	h	h	h	h	h	h	b	h	h	b	b	b	b	b	b	b	b	b	h	b	h	b	h	h	b	b	b	b	b	b	b	b	h	h	b	h	h	h	h	b	h	h	b	h	b
ChrA0_15103642_15109318	h	h	h	h	h	h	h	h	h	h	h	b	h	h	h	a	h	a	h	h	b	h	h	b	b	h	h	h	h	h	h	h	h	h	a	b	h	h	b	h	h	h	h	b	h	b	h	h	h
ChrA0_15109318_15110729	h	h	h	h	h	h	h	h	h	h	h	b	h	h	h	a	h	a	h	h	b	h	h	b	b	h	h	h	h	h	h	h	h	h	a	b	h	h	b	h	h	h	h	b	h	b	h	h	h
ChrA0_15110902_15112022	h	h	h	h	h	h	h	h	h	h	h	b	h	h	h	a	h	a	h	b	b	h	h	b	b	h	h	h	h	h	h	h	h	h	a	b	h	h	b	h	h	h	h	b	h	b	h	h	h
ChrA0_15112077_15113371	h	h	h	h	h	h	h	h	h	h	h	b	h	h	h	a	h	a	h	b	b	h	h	b	b	h	h	h	h	h	h	h	h	h	a	b	h	h	b	h	h	h	h	b	h	b	h	h	b
ChrA0_15113371_15114846	h	h	h	h	h	h	h	h	h	h	h	b	h	h	h	a	h	a	h	b	b	h	h	b	b	h	h	h	h	h	h	h	h	h	a	b	h	h	b	h	h	h	h	b	h	b	h	h	b
ChrA0_15115084_15116166	h	h	h	h	h	h	h	h	h	h	h	b	h	h	b	a	b	a	h	b	b	h	h	b	b	h	h	h	h	h	h	h	h	h	a	b	h	h	b	h	h	h	h	b	h	b	h	h	b
ChrA0_15116166_15120283	h	h	h	h	h	h	h	h	h	h	h	b	h	h	b	a	b	a	h	b	b	h	h	b	b	h	h	h	h	h	h	h	h	h	a	b	h	h	b	h	h	h	h	b	h	b	h	h	b
ChrA0_15120762_15121955	h	h	h	h	h	h	b	h	h	h	h	b	h	h	b	a	b	b	h	b	b	h	h	b	b	h	h	h	h	h	h	h	h	h	b	b	h	h	b	h	h	h	h	b	h	b	h	h	b
ChrA0_15629707_15631501	b	b	h	h	h	h	b	b	b	h	b	b	h	h	b	b	b	b	h	a	h	h	b	h	h	h	h	h	h	h	h	b	b	h	h	b	h	h	h	b	h	b	h	h	h	h	h	h	b
ChrA0_15631501_15634861	b	b	h	h	h	h	b	b	b	h	b	b	h	h	b	b	b	b	b	a	h	h	b	h	h	h	h	h	h	h	h	b	b	h	h	b	h	h	h	b	h	b	h	h	h	h	h	b	b
ChrA0_16141967_16158118	h	h	b	b	h	h	a	h	h	h	h	h	h	h	b	b	h	b	h	h	h	h	h	h	h	h	h	h	h	h	h	b	b	b	b	b	h	h	h	h	h	h	h	h	h	h	h	h	b
ChrA0_16158118_16160729	h	h	b	b	h	h	a	h	h	h	h	h	h	h	b	b	h	b	h	h	h	h	h	h	h	h	h	h	h	h	h	b	b	b	b	b	h	h	h	h	h	h	h	h	h	h	h	h	b
ChrA0_16161451_16164850	h	h	b	b	h	h	a	h	h	h	h	h	h	h	h	b	h	b	h	h	h	h	h	h	h	h	h	h	h	h	h	b	b	b	b	b	h	h	h	h	h	h	h	h	h	b	h	h	h
ChrA0_16165954_16166965	h	h	b	b	h	h	a	h	h	h	h	h	h	h	h	h	h	b	h	h	h	h	h	h	h	h	h	h	h	h	h	b	b	b	b	b	h	h	h	h	h	h	h	h	h	b	h	h	h
ChrA0_16168587_16170168	h	h	b	b	h	h	b	h	h	h	h	h	h	h	h	h	h	h	b	b	h	h	h	h	h	b	h	h	h	h	h	b	b	b	b	b	h	h	h	h	h	h	h	h	b	b	h	b	h
ChrA0_16170168_16175596	h	h	b	b	h	h	b	h	h	h	h	h	h	h	h	h	h	h	b	b	h	h	h	h	h	b	h	h	h	h	h	b	b	b	b	b	h	h	h	h	h	h	h	h	b	b	h	b	h
ChrA0_16177102_16183114	h	h	b	b	h	h	b	h	h	h	h	h	h	h	h	h	h	h	b	b	h	h	h	h	h	b	h	h	h	h	h	b	b	b	b	h	h	h	h	h	h	h	h	h	b	b	h	b	h
ChrA0_16578328_16579366	h	b	b	b	h	h	h	b	h	b	b	b	h	b	b	h	b	b	b	b	b	h	h	h	b	b	b	b	b	h	b	b	b	b	b	b	h	h	a	h	h	h	h	h	b	b	h	b	b
ChrA0_16579432_16592942	b	b	b	b	h	h	h	b	h	b	b	b	h	b	a	h	b	b	b	b	b	h	h	h	b	b	b	b	b	h	b	b	b	b	b	b	h	h	a	h	b	h	h	b	a	b	h	b	b
ChrA0_16594153_16607031	b	b	b	b	h	h	h	b	h	b	b	b	h	b	a	h	b	b	b	b	b	h	h	h	b	b	b	b	b	h	b	b	h	b	b	b	h	h	b	h	b	h	h	b	b	b	h	b	b
ChrA0_16607031_16608213	b	b	b	b	h	h	h	b	h	b	b	b	h	b	a	h	b	b	b	b	b	h	h	h	b	b	b	b	b	h	b	b	h	b	b	b	h	h	b	h	b	h	h	b	b	b	h	b	b
ChrA0_17641965_17659914	h	h	h	h	h	h	h	h	h	h	h	h	h	h	h	h	h	h	b	h	h	h	h	h	h	h	h	h	h	h	h	h	h	a	h	h	h	h	h	h	h	h	h	h	h	h	h	h	h
ChrA0_17660355_17661462	h	h	h	h	h	h	h	h	h	h	h	h	h	h	h	h	h	h	b	h	h	h	h	h	h	h	h	h	h	h	h	h	h	a	h	h	h	h	h	h	h	h	h	h	h	h	h	h	h
ChrA0_17661612_17688116	h	h	h	h	h	h	h	h	h	h	h	h	h	h	h	h	h	h	b	h	h	h	h	h	h	h	h	h	h	h	h	h	h	a	h	h	h	h	h	h	h	h	h	h	h	h	h	h	h
ChrA0_17688131_17689530	h	h	h	h	h	h	h	h	h	h	h	h	h	h	h	h	h	h	b	h	h	h	h	h	h	h	h	h	h	h	h	h	h	a	h	h	h	h	h	h	h	h	h	h	h	h	h	h	h
ChrA0_17689530_17717690	h	h	h	h	h	h	h	h	h	h	h	h	h	h	h	h	h	h	b	h	h	h	h	h	h	h	h	h	h	h	h	h	h	a	h	h	h	h	h	h	h	h	h	h	h	h	h	h	h
ChrA0_17717690_17719667	h	h	h	h	h	h	h	h	h	h	h	h	h	h	h	h	h	h	b	h	b	h	h	h	h	h	h	h	h	h	h	h	h	a	h	h	h	h	h	h	h	h	h	h	h	h	h	h	h
ChrA0_18684195_18700002	h	h	h	h	h	h	h	h	h	h	h	h	h	b	h	h	h	h	h	h	b	h	h	h	h	h	h	h	h	h	h	h	h	h	b	h	h	h	h	h	h	b	h	b	a	h	h	h	h
ChrA0_18700002_18704055	h	h	h	h	h	h	h	h	h	h	h	h	h	b	h	h	h	h	h	h	b	h	h	h	h	h	h	h	h	h	h	h	h	h	b	h	h	h	h	h	h	h	h	a	a	h	h	h	h
ChrA0_18704055_18716904	h	h	h	h	h	h	h	h	h	h	h	h	h	b	h	h	h	h	h	h	b	h	h	h	h	h	h	h	h	h	h	h	h	h	b	h	h	h	h	h	h	h	h	a	a	h	h	h	h
ChrA0_18718266_18733452	h	h	h	h	h	h	h	h	h	h	h	h	h	b	h	b	h	h	h	h	b	h	h	h	h	h	h	h	h	h	h	h	b	h	b	b	h	h	h	h	h	h	h	a	a	h	h	h	h
ChrA0_18968985_18989362	h	h	h	h	h	h	h	h	h	h	h	h	h	h	h	h	h	h	b	h	b	b	h	h	h	b	b	h	b	h	h	h	h	h	h	h	h	h	h	h	h	h	h	b	b	b	h	h	h
ChrA0_18989362_18990405	h	h	h	h	h	h	h	h	h	h	h	h	h	h	h	h	h	h	b	h	b	b	h	h	h	b	b	h	b	h	h	h	h	h	h	h	h	h	h	h	h	h	h	b	b	b	h	h	h
ChrA0_19306959_19320935	h	b	h	b	h	h	b	b	h	h	b	h	h	b	b	b	b	b	b	b	b	b	b	b	h	a	b	h	b	h	h	b	h	h	h	b	h	h	h	h	h	h	h	h	b	h	b	b	h
ChrA0_19320935_19323560	h	b	h	b	h	h	b	b	h	h	b	h	h	b	b	b	b	b	b	b	b	b	b	b	h	a	h	h	b	h	h	b	h	h	h	b	h	h	h	h	h	h	h	h	h	h	b	b	h
ChrA0_19323560_19327036	h	b	h	b	h	h	b	b	h	h	b	h	h	b	b	b	b	b	b	b	b	b	b	b	h	a	h	h	b	h	h	b	h	h	h	b	h	h	h	h	h	h	h	h	h	h	b	b	h
ChrA0_19327036_19343748	h	b	h	b	h	h	b	b	h	h	b	h	h	b	b	b	b	h	b	b	b	b	b	b	h	a	h	h	b	h	h	b	h	h	h	b	h	h	h	h	h	h	h	h	h	h	b	b	h
ChrA0_19343748_19347185	h	b	h	b	h	h	b	b	h	h	b	h	h	b	b	b	b	h	b	b	b	b	b	b	h	a	h	h	b	h	h	b	h	h	h	b	h	h	h	h	h	h	h	h	h	h	b	b	h
ChrA0_19347185_19364083	h	b	h	b	h	h	b	h	h	h	b	h	h	b	b	b	b	h	b	b	b	b	b	b	h	a	h	h	b	h	h	b	h	h	h	b	h	h	h	h	h	h	h	h	h	h	b	b	h
ChrA0_19364837_19367322	h	b	h	b	h	h	b	h	h	h	b	h	h	b	b	b	b	h	b	b	b	b	b	b	h	a	h	h	b	h	h	b	h	h	h	b	h	h	h	h	h	h	h	h	h	h	b	b	h
ChrA0_19367832_19368927	h	b	h	b	h	h	b	h	h	h	b	h	h	b	b	b	b	h	b	b	b	b	b	b	h	a	h	h	b	h	h	b	h	h	h	b	h	h	h	h	h	h	h	h	h	h	b	h	b
ChrA0_19368927_19370509	h	b	h	b	h	h	b	h	h	h	b	h	h	b	b	b	b	h	b	b	b	b	b	b	h	b	h	h	b	h	h	b	h	h	h	b	h	h	h	h	h	h	h	h	h	h	b	h	b
ChrA0_19675401_19677536	h	h	h	b	h	h	h	h	b	h	b	h	h	h	b	h	b	b	h	h	b	b	h	b	b	b	b	h	b	h	b	a	b	b	h	b	h	h	h	b	h	h	h	h	h	h	h	b	h
ChrA0_19677536_19681766	h	h	h	b	h	h	h	h	b	h	b	h	h	h	b	h	b	b	h	h	b	b	h	b	b	b	b	h	b	h	b	a	b	b	h	b	h	h	h	b	h	h	h	h	h	h	h	b	h
ChrA0_19681830_19683459	h	b	h	b	h	h	h	h	b	h	b	h	h	h	b	h	b	b	h	h	b	b	h	b	b	b	b	h	b	h	b	a	b	b	h	b	h	h	h	b	h	h	h	h	h	h	h	b	h
ChrA0_19683459_19687774	h	b	h	b	h	h	h	h	b	h	b	h	h	h	b	h	b	b	b	h	b	b	h	b	b	b	b	h	b	h	b	a	b	b	h	b	h	h	h	b	h	h	h	h	h	h	h	b	h
ChrA0_19712939_19723882	h	b	h	b	h	h	h	b	h	b	a	b	h	b	h	h	a	b	a	b	h	h	h	b	b	b	b	h	h	h	h	b	b	h	h	b	h	h	h	h	b	h	h	b	h	h	h	b	h
ChrA0_19723917_19740895	h	b	h	b	h	h	h	b	h	b	a	b	h	b	h	h	b	b	b	b	h	h	h	b	b	b	b	h	h	h	h	b	b	h	h	b	h	h	h	h	b	h	h	b	h	h	h	b	h
ChrA0_19740931_19747081	h	b	h	b	h	h	h	b	h	b	a	b	h	b	h	h	b	b	b	b	h	h	h	b	b	b	h	h	h	h	h	b	b	h	h	b	h	h	h	h	b	h	h	b	h	h	b	b	h
ChrA0_19747117_19749585	h	b	h	b	h	h	h	b	h	b	a	b	h	b	h	h	b	b	b	b	h	h	h	b	b	b	h	h	h	h	h	b	b	h	h	b	h	h	h	h	b	h	h	b	h	h	b	b	h
ChrA0_19749585_19762705	h	b	h	b	h	h	h	b	h	b	b	b	h	b	h	h	b	b	b	b	h	h	h	b	b	b	h	h	h	h	h	b	b	h	h	b	h	h	h	h	b	h	h	b	h	h	b	b	h
ChrA0_19896300_19899429	h	h	h	b	h	h	h	h	h	h	b	h	h	h	h	b	h	h	h	b	h	h	h	h	b	h	h	h	h	a	b	b	h	h	h	h	h	h	h	h	h	h	h	b	h	h	h	b	h
ChrA0_19900758_19902131	h	h	h	h	h	h	h	h	h	h	h	h	h	h	h	b	h	h	h	b	h	h	h	h	b	h	h	h	h	a	b	b	h	h	h	h	h	h	h	h	h	h	h	b	h	h	h	b	h
ChrA0_19902437_19903672	h	h	h	h	h	h	h	h	h	h	h	h	h	h	h	b	h	h	h	b	h	h	h	h	b	h	h	h	h	a	b	b	h	h	h	h	h	h	h	h	h	h	h	b	h	h	h	b	h
ChrA0_20649800_20664062	h	b	h	b	h	h	b	h	b	h	a	b	h	b	b	b	b	h	b	h	b	h	h	h	b	h	h	h	b	b	b	h	h	b	b	h	h	h	b	h	h	b	h	b	b	b	b	b	b
ChrA0_20664062_20678497	h	b	h	b	h	h	b	h	b	h	a	b	h	b	b	b	b	h	b	h	b	h	h	h	b	h	h	h	b	b	b	h	h	b	b	h	h	h	b	h	h	b	h	b	b	b	b	b	b
ChrA0_20678497_20693737	h	h	h	b	h	h	b	h	b	h	a	b	h	b	b	b	b	h	b	h	b	h	h	h	b	h	h	h	b	b	b	h	h	b	b	h	h	h	b	h	h	b	h	b	b	b	b	b	b
ChrA0_20693737_20702004	h	h	h	b	h	h	b	h	b	h	a	b	h	b	b	b	b	h	b	h	b	h	h	h	b	h	h	h	b	b	b	h	h	b	b	h	h	h	b	h	h	b	h	b	b	b	b	b	b
ChrA0_20702665_20714625	h	h	h	b	h	h	b	h	b	h	a	b	h	b	b	b	b	h	b	h	b	b	h	h	b	h	h	h	b	b	b	h	h	b	b	h	h	h	b	h	h	b	h	b	b	b	b	b	b
ChrA0_20769567_20771566	h	h	h	h	h	h	b	b	b	h	b	b	h	b	b	b	b	b	b	b	b	b	h	h	b	h	h	h	b	b	b	h	h	b	b	h	h	h	b	h	h	b	h	b	b	b	b	b	b
ChrA0_20772939_20774290	h	h	h	h	h	h	b	b	b	h	b	b	h	h	b	b	h	b	b	b	b	b	h	h	b	h	h	h	b	b	b	h	h	b	b	h	h	h	b	h	h	b	h	b	b	b	h	b	b
ChrA0_20774290_20775399	h	h	h	h	h	h	b	b	b	h	b	b	h	h	b	b	h	b	b	b	b	b	h	h	b	h	h	h	b	b	b	h	h	b	b	h	h	h	b	h	h	b	h	b	b	b	h	b	b
ChrA0_20804731_20810351	h	h	h	h	h	h	b	a	h	h	b	b	h	h	b	b	h	b	b	b	h	b	h	h	b	h	h	h	h	b	h	h	h	b	b	h	h	h	b	h	h	b	h	b	b	b	h	h	b
ChrA0_20810351_20818738	h	h	h	h	h	h	b	a	h	h	b	b	h	h	b	b	h	b	b	b	h	b	h	h	b	h	h	h	h	b	h	h	h	b	b	h	h	h	b	h	h	b	h	b	b	b	h	h	b
ChrA0_20818738_20819913	h	h	h	h	h	h	b	a	h	h	b	b	h	h	b	b	h	b	b	b	h	b	h	h	b	h	h	h	h	b	h	h	h	b	b	h	h	h	b	h	h	b	h	b	b	b	h	h	b
ChrA0_20819923_20821497	h	h	h	h	h	h	b	a	h	h	b	h	h	h	b	b	h	a	h	b	h	h	h	h	b	h	h	h	h	b	h	h	h	b	b	h	h	h	b	h	h	h	h	b	b	b	h	h	b
ChrA0_20822276_20827892	h	h	h	h	h	h	b	a	h	h	b	h	h	h	h	b	h	a	h	b	h	h	h	h	b	h	h	h	h	b	h	h	h	b	b	h	h	h	b	h	h	h	h	b	b	b	h	h	h
ChrA0_20827892_20839890	h	h	h	h	h	h	b	a	h	h	b	h	h	h	h	b	h	a	h	b	h	h	h	h	b	h	h	h	h	b	h	h	h	b	b	h	h	h	b	h	h	h	h	b	b	b	h	h	h
ChrA0_21101882_21104040	b	h	h	h	h	h	h	b	h	h	b	h	h	h	h	h	h	b	h	h	h	h	h	h	b	h	h	h	h	b	h	h	h	h	h	h	h	h	h	h	h	h	h	h	h	h	h	h	b
ChrA0_21104040_21106701	b	h	h	h	h	h	h	b	h	h	b	h	h	h	h	h	h	b	h	h	h	h	h	h	b	h	h	h	h	b	h	h	h	h	h	h	h	h	h	h	h	h	h	h	h	h	h	h	b
ChrA0_21107104_21109005	b	h	h	h	h	h	h	b	h	h	h	h	h	h	h	h	h	b	h	h	h	h	h	h	b	h	h	h	h	b	h	h	h	h	h	h	h	h	h	h	h	h	h	h	h	h	h	h	b
ChrA0_21109005_21114913	b	h	h	h	h	h	h	b	h	h	h	h	h	h	h	h	h	b	h	h	h	h	h	h	b	h	h	h	h	b	h	h	h	h	h	h	h	h	h	h	h	h	h	h	h	h	h	h	b
ChrA0_21114913_21115993	b	h	h	h	h	h	h	b	h	h	h	h	h	h	h	h	h	b	h	h	h	h	h	h	b	h	h	h	h	b	h	h	h	h	h	h	h	h	h	h	h	h	h	h	h	h	h	h	b
ChrA0_21115993_21124231	b	h	h	h	h	h	h	b	h	h	h	h	h	h	h	h	h	b	b	h	h	h	h	h	b	h	h	h	h	b	b	h	h	h	h	h	h	h	h	h	h	h	h	h	h	h	b	h	b
ChrA0_21124231_21128950	b	h	h	h	h	h	h	b	h	h	h	h	h	h	h	h	h	b	b	h	h	h	h	h	b	h	h	h	h	b	b	h	h	h	h	h	h	h	h	h	h	h	h	h	h	h	b	h	b
ChrA0_21128950_21136401	b	h	h	h	h	h	h	b	h	h	h	h	h	h	h	h	h	b	b	h	h	h	h	h	b	h	h	h	h	b	b	h	h	h	h	h	h	h	h	h	h	h	h	h	h	h	b	h	b
ChrA0_21598954_21607771	b	h	h	b	b	h	h	h	h	b	a	h	h	h	a	h	h	h	b	h	b	h	h	h	b	b	h	h	b	h	h	h	h	h	h	b	h	h	h	h	b	b	h	h	h	h	h	b	h
ChrA0_21607771_21611378	b	h	h	b	b	h	h	h	h	b	a	h	h	h	a	h	h	h	b	h	b	h	h	h	b	b	h	h	b	h	h	h	h	h	h	b	h	h	h	h	b	h	h	h	h	h	h	b	h
ChrA0_21611567_21614281	b	h	h	b	b	h	b	h	h	b	a	h	h	h	a	h	h	h	b	h	b	h	h	h	b	b	h	h	b	h	h	h	h	h	h	b	h	h	h	h	b	h	h	h	h	h	h	b	h
ChrA0_21614281_21623126	b	h	h	b	b	h	b	h	h	b	a	h	h	h	a	h	h	h	b	h	b	h	h	h	b	b	h	h	b	h	h	h	h	h	h	b	h	h	h	h	b	h	h	h	h	h	h	b	h
ChrA0_21623126_21624197	b	h	h	b	b	h	b	h	h	b	a	h	h	h	a	h	h	h	b	h	b	h	h	h	b	b	h	h	b	h	h	h	h	h	h	b	h	h	h	h	b	h	h	h	h	h	h	b	h
ChrA0_21624197_21629888	b	h	h	b	b	h	b	h	h	b	a	h	h	h	a	h	h	h	b	h	b	h	h	h	b	b	h	h	b	h	h	h	h	h	h	b	h	h	h	b	b	h	h	h	h	h	h	b	h
ChrA0_21629899_21634547	b	h	h	b	b	h	b	h	h	b	a	h	h	h	b	h	h	h	b	h	b	h	h	h	b	b	h	h	h	b	h	h	h	h	h	b	h	h	h	b	b	h	h	h	h	h	h	b	h
ChrA0_21634614_21648127	b	h	h	b	b	h	b	h	h	b	a	h	h	b	b	b	h	h	b	h	b	h	h	h	b	b	h	h	h	b	h	b	h	h	h	b	h	h	h	b	b	h	h	h	h	h	h	b	h
ChrA0_21648127_21650009	b	h	h	b	b	h	b	h	h	b	a	h	h	b	b	b	h	b	b	h	b	h	h	h	b	b	h	h	h	b	h	b	h	h	h	b	h	h	h	b	b	h	h	h	h	h	h	b	h
ChrA0_21650009_21678319	b	b	h	b	b	h	b	h	h	b	a	h	h	b	b	b	h	b	b	h	b	h	h	h	b	b	b	h	h	b	h	b	h	h	h	b	h	h	h	b	b	h	h	h	h	h	h	b	h
ChrA0_21678319_21680202	b	b	h	b	b	h	b	h	h	b	a	h	h	b	b	b	h	b	b	h	b	h	h	h	b	b	b	h	h	b	h	b	h	b	h	b	h	h	h	b	b	h	h	h	h	h	h	b	h
ChrA0_21887978_21890456	b	b	h	b	h	h	b	b	h	b	b	b	h	b	b	b	h	b	b	h	b	b	b	h	h	b	b	h	h	b	h	b	b	b	h	b	h	b	h	b	b	h	h	h	b	b	h	h	h
ChrA0_21890456_21892230	b	b	h	b	h	h	b	b	h	b	b	b	h	b	b	b	h	b	b	h	b	b	b	h	h	b	b	h	h	b	h	b	b	b	h	b	h	b	h	b	b	h	h	h	b	b	h	h	h
ChrA0_21892230_21894433	b	b	h	b	h	h	b	b	h	b	b	b	h	b	b	b	h	b	b	h	b	b	b	h	h	b	b	h	h	b	h	b	b	b	h	b	h	b	h	b	b	h	h	h	b	b	h	h	h
ChrA0_21894433_21895799	b	b	h	b	h	h	b	b	h	b	b	b	h	b	b	b	h	b	b	h	b	b	b	h	h	b	b	h	h	b	h	b	b	b	h	b	h	b	h	b	b	h	h	h	b	b	h	h	h
ChrA0_21896205_21897312	b	a	h	b	h	h	b	b	h	b	b	b	h	b	b	b	h	b	b	h	a	b	b	b	h	b	b	h	h	b	h	b	b	b	b	b	h	b	h	b	b	h	h	h	b	b	h	h	h
ChrA0_21897324_21909113	b	b	h	b	h	h	b	b	h	b	b	b	h	b	b	b	h	b	b	h	b	b	b	b	h	b	b	h	b	b	h	b	b	b	b	b	h	b	h	b	b	h	h	h	b	b	h	h	b
ChrA0_21909488_21911799	b	b	h	b	h	h	b	b	h	b	b	b	h	b	b	b	h	b	b	h	b	b	b	b	h	b	b	h	b	b	h	b	h	b	b	b	h	b	h	b	b	h	h	h	a	b	h	h	b
ChrA0_21911812_21912872	b	b	h	b	h	h	b	b	h	b	b	b	h	b	b	b	h	b	b	h	b	b	b	b	b	b	b	h	b	b	b	b	h	b	b	b	h	b	h	b	b	h	h	h	a	b	h	h	b
ChrA0_21912872_21913999	b	b	h	b	h	h	b	b	h	b	b	b	h	b	b	b	h	b	b	h	b	b	b	b	b	b	b	h	b	b	b	b	h	b	b	b	h	b	h	b	b	h	h	h	b	b	h	h	b
ChrA0_21913999_21917626	b	b	h	b	h	h	b	b	h	b	b	b	h	b	b	b	h	b	b	h	b	b	b	b	b	b	b	h	b	b	b	b	h	b	b	b	h	b	h	b	b	h	h	b	b	b	h	h	b
ChrA0_22140638_22148524	h	b	b	b	h	h	b	b	h	b	b	b	b	h	h	h	h	h	b	b	h	b	h	b	b	b	b	b	b	b	b	b	b	h	b	b	b	b	h	b	b	b	b	b	b	a	b	h	b
ChrA0_22148524_22161859	h	b	b	b	h	h	b	b	h	b	h	b	b	h	h	h	h	h	b	b	h	b	h	b	b	b	b	b	b	b	b	b	b	h	b	b	b	b	h	b	b	b	b	b	b	a	b	h	b
ChrA0_22375394_22402468	h	b	b	b	h	h	b	b	h	b	h	h	h	h	h	h	h	h	b	b	h	b	h	h	b	b	b	b	b	b	b	b	b	h	b	b	h	b	h	b	b	b	b	h	b	b	b	h	b
ChrA0_22402468_22412543	h	b	b	b	h	h	b	b	h	b	h	h	h	h	h	h	h	h	b	b	h	b	h	h	b	b	b	b	b	b	b	b	b	h	b	b	h	b	h	b	b	b	b	h	b	b	b	h	b
ChrA0_22412543_22446222	h	b	b	b	h	h	b	b	h	b	h	h	h	h	h	h	h	h	b	b	h	b	h	h	b	b	b	b	b	b	b	b	b	h	b	h	h	b	h	b	b	b	b	h	b	b	b	h	b
ChrA0_22446222_22459055	h	b	b	b	h	h	b	b	h	b	h	h	h	h	h	h	h	h	b	b	h	b	h	h	b	b	b	b	b	b	b	b	b	h	b	h	h	b	h	b	b	b	b	h	b	b	b	h	b
ChrA0_22459055_22466593	h	b	b	b	h	h	b	b	h	b	h	h	h	h	h	h	h	h	b	b	h	b	h	h	b	b	b	b	b	b	b	b	b	h	b	h	h	b	h	b	b	b	b	h	b	b	b	h	b
ChrA0_22466593_22486324	h	b	b	b	h	h	b	b	h	b	h	h	h	h	h	h	h	h	b	b	h	b	h	h	b	b	b	b	b	b	b	b	b	h	b	h	h	b	h	b	b	b	b	h	b	b	b	h	b
ChrA0_22514206_22522859	h	b	b	b	h	h	b	b	h	a	h	h	h	h	h	h	h	h	b	b	h	b	h	h	b	b	b	b	b	b	b	b	b	h	b	h	h	b	b	b	b	b	b	h	b	b	b	b	b
ChrA0_22522859_22534034	h	b	b	b	h	h	b	b	h	a	h	h	h	h	h	h	h	h	b	b	h	b	h	h	b	b	b	b	b	b	b	b	b	h	b	h	h	b	b	b	b	b	b	h	b	b	b	b	b
ChrA0_22534108_22559577	h	b	b	b	h	h	b	b	h	a	h	h	h	h	h	h	h	h	b	b	h	b	h	h	b	b	b	b	b	b	b	b	b	h	b	h	h	b	b	b	b	b	b	h	b	b	b	b	b
ChrA0_22559653_22567229	h	b	b	h	h	h	h	b	h	a	h	h	h	h	h	h	h	h	b	b	h	b	h	h	b	b	h	b	b	b	b	b	b	h	b	h	h	b	b	b	b	b	b	h	b	b	b	b	b
ChrA0_22567229_22578393	h	b	b	h	h	h	h	b	h	a	h	h	h	h	h	h	h	h	b	b	h	b	h	h	b	b	h	b	b	b	b	b	b	h	b	h	h	b	b	b	b	b	b	h	b	b	b	b	b
ChrA0_22578393_22585161	h	b	b	h	h	h	h	b	h	a	h	h	h	h	h	h	h	h	b	b	h	b	h	h	b	b	h	b	b	b	b	b	b	h	b	h	h	b	b	b	b	b	b	h	b	b	b	b	b
ChrA0_22585984_22592750	h	b	b	h	h	h	h	b	h	b	h	h	h	h	h	h	h	h	b	b	h	b	h	h	b	b	h	b	b	b	b	b	b	h	b	h	h	b	b	b	b	b	h	h	b	b	b	b	b
ChrA0_22592829_22605650	h	b	b	h	h	h	h	h	h	b	b	h	h	h	h	h	h	h	b	b	h	b	b	h	b	b	h	b	b	h	b	b	b	h	b	h	h	b	b	b	b	b	h	h	b	b	b	b	b
ChrA0_22605650_22608671	h	b	b	h	h	h	h	h	h	b	b	h	h	h	h	h	h	h	b	b	h	b	b	h	b	b	h	b	b	h	b	b	b	h	b	h	h	h	b	b	b	b	h	h	b	b	b	b	b
ChrA0_22608671_22613162	h	b	b	h	h	h	h	h	h	b	b	h	h	h	h	h	h	h	b	b	h	b	b	h	b	b	h	b	b	h	b	b	b	h	b	h	h	h	b	b	b	b	h	h	b	b	b	b	b
ChrA0_22613162_22620034	h	b	b	h	h	h	h	h	h	b	b	h	h	h	h	h	h	h	b	b	h	b	b	h	b	b	h	b	b	h	b	b	b	h	b	h	h	h	b	b	b	b	h	h	b	b	b	b	b
ChrA0_22620034_22656361	h	b	b	h	h	h	h	h	h	b	b	h	h	h	h	h	h	h	b	b	h	b	b	h	b	b	h	h	b	h	b	b	b	h	b	h	h	h	b	b	b	b	h	h	b	b	b	b	b
ChrA0_22656361_22672658	h	b	b	h	h	h	h	h	h	b	b	h	h	h	h	h	h	h	b	b	h	b	b	h	b	h	h	h	b	h	b	b	b	h	b	h	h	h	b	b	b	b	h	h	b	b	b	b	b
ChrA0_22704011_22726611	h	b	b	h	h	h	h	h	b	b	b	h	h	h	h	h	h	h	b	b	h	b	b	h	b	h	h	h	b	h	b	b	h	h	h	h	h	h	b	b	b	b	h	h	b	b	b	b	b
ChrA0_23043529_23055383	b	h	h	h	h	h	h	h	h	b	h	h	h	h	h	h	h	h	h	h	h	b	h	b	h	h	h	h	b	h	b	h	h	h	b	h	h	h	b	h	h	h	h	h	h	h	h	b	h
ChrA0_23055462_23064896	b	h	h	h	h	h	b	h	h	b	h	h	h	h	h	h	h	h	h	h	h	b	h	b	h	b	h	h	b	h	b	h	h	h	b	h	h	h	b	h	h	h	h	h	h	h	h	b	h
ChrA0_23241229_23243896	h	h	h	h	h	h	h	h	h	h	h	h	h	h	h	h	h	h	h	h	h	b	h	h	h	h	h	h	h	h	h	h	h	h	b	h	h	h	h	b	b	h	h	h	h	h	h	h	b
ChrA0_23243896_23245412	h	h	h	h	h	h	h	h	h	h	h	h	h	h	h	h	h	h	h	h	h	b	h	h	h	h	h	h	h	h	h	h	h	h	b	h	h	h	h	b	b	h	h	h	h	h	h	h	b
ChrA0_23247068_23248088	h	h	h	h	h	h	h	h	h	h	h	h	h	h	h	h	h	h	h	h	h	b	h	h	h	h	h	h	h	h	h	h	h	h	h	h	h	h	h	b	h	h	h	h	h	h	h	h	b
ChrA0_23248088_23261932	h	h	h	h	h	h	h	h	h	h	h	h	h	h	h	h	h	h	h	h	h	b	h	h	h	h	h	h	h	h	h	h	h	h	h	h	h	h	h	b	h	h	h	h	h	h	h	h	b
ChrA0_23261932_23266780	h	h	h	h	h	h	h	h	h	h	h	h	h	h	h	h	h	h	h	b	h	b	h	h	h	h	h	h	h	h	h	h	h	h	h	h	h	h	h	b	h	h	h	h	h	h	h	h	b
ChrA0_23266780_23279014	h	h	h	h	h	h	h	h	h	h	h	h	h	h	h	h	h	h	b	b	h	b	h	h	h	h	h	h	h	h	h	h	h	h	h	h	h	h	h	b	h	h	h	h	h	h	h	h	b
ChrA0_23279014_23286486	h	h	h	h	h	h	h	h	h	h	h	h	h	h	h	h	h	h	b	b	h	b	h	h	h	h	h	h	h	h	h	h	h	h	h	h	h	h	h	b	h	h	h	h	h	h	h	h	b
ChrA0_23440807_23448680	h	h	h	h	b	h	h	b	h	h	h	h	h	h	h	b	b	b	b	b	h	b	h	h	h	b	b	h	h	h	h	h	b	h	h	h	b	h	h	h	h	h	h	h	h	b	b	h	b
ChrA0_23522300_23525503	h	h	h	h	h	h	b	b	h	h	h	h	h	h	h	b	h	h	b	h	h	h	h	h	b	h	b	h	h	h	h	h	h	h	h	h	h	h	h	h	b	h	h	h	h	h	h	h	b
ChrA0_23525503_23529343	h	h	h	h	h	h	b	b	h	h	h	h	h	h	h	b	h	h	b	h	h	h	h	h	b	h	b	h	h	h	h	h	h	h	h	h	h	h	h	h	b	h	h	h	h	h	h	h	b
ChrA0_23529343_23539130	h	h	h	h	h	h	b	b	h	h	h	h	h	h	h	b	h	h	b	h	h	h	h	h	b	h	b	h	h	h	h	h	h	h	h	h	h	h	h	h	b	h	h	h	h	h	h	h	b
ChrA0_23539139_23548429	h	h	h	h	h	h	b	h	h	h	h	h	h	h	h	b	h	h	a	h	h	h	h	h	b	h	b	h	h	h	h	h	h	h	h	h	h	h	h	h	b	h	h	h	h	h	h	h	b
ChrA0_23548429_23551666	h	h	h	h	h	h	b	h	h	h	h	h	h	h	h	b	h	h	a	h	h	h	h	h	b	h	b	h	h	h	h	h	h	h	h	h	h	h	b	h	b	h	h	h	h	h	h	h	b
ChrA0_23551666_23560987	h	h	h	h	h	h	b	h	h	h	h	h	h	h	h	b	h	h	a	h	h	h	h	h	b	h	b	h	h	h	h	h	h	h	h	h	h	h	b	h	b	h	h	h	h	h	h	h	b
ChrA0_23974931_23977382	b	h	h	h	b	b	h	h	h	h	b	b	h	h	h	h	b	h	b	h	b	h	h	h	b	b	b	h	h	h	h	h	h	b	h	b	h	h	h	b	b	h	h	h	b	b	b	b	b
ChrA0_23977382_23979862	b	h	h	h	b	b	h	h	h	h	b	b	h	h	h	h	b	h	b	h	b	h	h	h	b	b	b	h	h	h	h	h	h	b	h	b	h	h	h	b	b	h	h	h	b	b	b	b	b
ChrA0_23979862_23981205	b	h	h	h	b	b	h	h	h	h	b	b	h	h	h	h	b	h	b	h	b	h	h	h	b	b	b	h	h	h	h	h	h	b	h	b	h	h	h	b	b	h	h	h	b	b	b	b	b
ChrA0_23981955_23983451	h	h	h	h	b	h	h	h	h	h	b	h	h	h	h	h	b	h	b	h	b	h	h	h	b	h	b	h	h	h	h	h	h	b	h	h	h	h	h	b	b	h	h	h	b	b	b	b	h
ChrA0_23983451_23989955	h	h	h	h	b	h	h	h	h	h	b	h	h	h	h	h	b	h	b	h	b	h	h	h	b	h	h	h	h	h	h	h	h	b	h	h	h	h	h	b	b	h	h	h	b	b	b	b	h
ChrA0_23989955_23991384	h	h	h	h	b	h	b	h	h	h	b	h	h	h	h	h	b	h	b	h	b	h	h	h	b	h	h	h	h	h	h	h	h	b	h	h	h	h	h	b	b	h	h	h	b	b	b	b	h
ChrA0_25366876_25382245	b	h	b	b	h	h	h	h	h	h	h	h	h	h	h	b	h	h	b	h	h	h	h	h	h	h	h	h	h	h	b	b	b	h	h	h	h	h	h	h	h	h	h	h	h	h	h	h	h
ChrA0_25382245_25386680	b	h	b	b	h	h	h	h	h	h	h	h	h	h	h	b	h	h	b	h	h	h	h	h	h	h	h	h	h	h	b	b	b	h	h	h	h	h	h	h	h	h	h	h	h	h	h	h	h
ChrA0_27828658_27848286	h	h	h	h	h	h	h	h	h	h	h	h	h	h	h	h	b	h	b	h	b	h	h	h	h	h	h	h	h	h	h	h	h	b	h	h	h	h	b	h	h	b	h	h	h	h	h	h	h
ChrA0_27848286_27862570	h	h	h	h	h	h	h	h	h	h	h	h	h	h	h	h	b	h	b	h	b	h	h	h	h	h	h	h	h	h	h	h	h	b	h	h	h	h	b	h	h	b	h	h	h	h	h	h	h
ChrA0_27862570_27912515	h	h	h	h	h	h	h	h	h	h	h	h	h	h	h	h	b	h	b	h	b	h	h	h	h	h	h	h	h	h	h	h	h	b	h	h	h	h	b	h	h	b	h	h	h	h	h	h	h
ChrA1_672611_740011	h	b	h	b	h	h	h	b	h	h	h	h	h	b	h	b	b	h	b	b	b	h	h	b	h	h	b	h	h	h	h	b	h	h	b	h	h	b	b	h	h	b	h	b	h	b	h	b	h
ChrA1_749796_797890	h	b	h	b	h	h	h	b	h	h	h	h	h	b	h	b	b	h	b	b	b	h	h	h	h	h	b	h	h	h	h	b	h	h	b	h	h	b	b	h	h	b	h	b	h	b	h	b	h
ChrA1_797983_807246	h	b	h	b	h	h	h	b	h	h	h	h	h	b	h	b	b	h	b	b	b	h	h	h	h	h	b	h	h	h	h	b	h	h	b	h	h	b	b	h	h	h	h	b	h	b	h	b	h
ChrA1_807476_813479	h	h	h	b	h	h	h	h	h	h	h	h	h	b	h	b	b	h	b	b	b	h	h	h	h	h	b	h	b	h	h	b	h	h	b	h	h	h	b	h	h	h	h	b	h	b	h	b	h
ChrA1_813509_830530	h	h	h	b	h	h	h	h	h	h	h	h	h	b	h	b	b	h	b	b	b	h	h	h	h	h	b	h	b	h	h	b	h	h	b	h	h	h	b	h	h	h	h	b	h	b	h	b	h
ChrA1_830530_836530	h	h	h	b	h	h	h	h	h	h	h	h	h	b	h	b	b	h	b	b	b	h	h	h	h	h	b	h	b	h	h	b	h	h	b	h	h	h	b	h	h	h	h	b	h	b	h	b	h
ChrA1_836530_865395	h	h	h	b	h	h	h	h	h	h	h	h	h	b	h	b	b	h	b	b	b	h	h	h	h	h	b	h	b	h	h	b	h	h	b	h	h	h	b	h	h	h	h	b	h	b	h	b	h
ChrA1_865395_885371	h	h	h	b	h	h	h	h	h	h	h	h	h	b	h	b	b	h	b	b	b	h	h	h	h	h	b	h	b	h	h	b	h	h	b	h	h	h	b	h	h	h	h	b	h	b	h	h	h
ChrA1_885371_893629	h	h	h	b	h	h	h	h	h	h	h	h	h	b	h	b	h	h	b	b	b	h	h	h	h	h	b	h	b	h	h	b	h	h	b	h	h	h	b	h	h	h	h	b	h	b	h	h	h
ChrA1_893629_896943	h	h	h	b	h	h	h	h	h	h	h	h	h	b	h	b	h	h	b	b	b	h	h	h	h	h	b	h	b	h	h	b	h	h	b	h	h	h	b	h	h	h	h	b	h	b	h	h	h
ChrA1_935227_949115	b	h	h	b	h	h	h	h	h	h	h	h	h	b	h	b	h	h	b	b	b	h	h	h	h	h	b	h	b	h	h	b	h	h	b	h	h	h	b	b	h	h	h	b	h	b	h	h	h
ChrA1_949115_952902	b	h	h	b	h	h	h	h	h	h	h	h	h	b	h	b	h	h	b	b	b	h	h	h	h	h	b	h	b	h	h	b	h	h	b	h	h	h	b	b	h	h	h	b	h	b	h	h	h
ChrA1_952902_958664	b	h	h	b	h	h	h	h	h	h	h	h	h	b	h	b	h	h	b	b	b	h	h	h	h	h	b	h	b	h	h	b	h	b	b	h	h	h	b	b	h	h	h	b	h	b	h	h	h
ChrA1_958824_962611	b	h	h	b	h	h	h	h	h	h	h	h	h	b	h	b	h	h	b	b	b	h	h	h	h	h	b	h	b	h	h	b	h	b	b	h	h	h	b	b	h	h	h	b	h	b	h	h	h
ChrA1_962611_977378	b	h	h	b	h	h	h	h	h	h	h	h	h	b	h	b	h	h	b	b	b	h	h	h	h	h	b	h	b	h	h	b	h	b	b	h	h	h	b	b	h	h	h	b	h	b	h	h	h
ChrA1_977378_988056	b	h	h	b	h	h	h	h	h	h	h	h	h	b	h	b	h	h	b	b	b	h	h	h	h	h	b	h	b	h	h	b	h	b	b	h	h	h	b	b	h	h	h	b	h	b	h	b	h
ChrA1_988056_996292	b	h	h	b	h	h	h	h	h	h	h	h	h	b	h	b	h	h	b	b	b	h	h	h	h	h	b	h	b	h	h	b	h	b	b	h	h	h	b	b	h	h	h	b	h	b	h	b	h
ChrA1_996593_997676	b	b	h	b	h	h	b	h	h	h	h	h	h	b	h	b	b	h	a	b	b	h	b	h	h	h	b	h	b	h	h	b	h	b	b	h	h	b	b	b	h	b	h	b	h	b	h	b	h
ChrA1_997676_998809	b	b	h	b	h	h	b	h	h	h	h	h	h	b	h	b	b	h	a	b	b	h	b	h	h	h	b	h	b	h	h	b	h	b	b	h	h	b	b	b	h	b	h	b	h	b	h	b	b
ChrA1_998809_999991	b	b	h	b	h	h	b	h	h	h	h	h	h	b	h	b	b	h	a	b	b	h	b	h	h	h	b	h	b	h	h	b	h	b	b	h	h	b	b	b	h	b	h	b	h	b	h	b	b
ChrA1_1205625_1209514	b	a	h	b	h	h	b	b	h	h	b	b	h	b	b	b	b	h	b	b	b	h	b	h	h	b	b	h	b	h	h	b	h	a	b	h	h	b	b	b	h	b	h	h	b	b	h	b	b
ChrA1_1292289_1299347	b	b	h	b	h	h	h	b	h	h	b	h	h	b	h	b	b	h	b	b	b	h	b	h	h	b	b	h	b	b	h	b	h	b	h	h	h	b	b	b	h	b	h	h	b	b	h	b	h
ChrA1_1299731_1304378	b	b	h	b	h	h	h	b	h	h	b	h	h	b	h	b	b	h	b	b	b	h	b	h	h	h	b	h	b	b	h	b	h	b	h	h	h	b	b	b	h	b	h	h	h	b	h	b	h
ChrA1_1304378_1308564	b	b	h	b	h	h	h	b	h	h	b	h	h	b	h	b	b	h	b	b	b	h	b	h	h	h	b	h	b	b	h	b	h	b	h	h	h	b	b	b	h	b	h	h	h	h	h	b	h
ChrA1_1397149_1405498	b	b	h	b	b	h	h	b	h	h	b	h	h	b	h	b	b	h	b	b	b	h	b	h	h	h	h	h	b	b	h	b	h	a	h	b	h	h	b	h	h	b	h	h	h	h	h	b	h
ChrA1_1405498_1409750	h	b	h	b	b	h	h	b	h	h	b	h	h	b	h	b	b	h	b	b	b	h	b	h	h	h	h	h	b	b	h	b	h	a	h	b	h	h	b	h	h	b	h	h	h	h	h	b	h
ChrA1_1409750_1416449	h	b	h	b	b	h	h	h	h	h	b	h	h	b	h	b	b	h	b	b	b	h	b	h	h	h	h	h	b	b	h	b	h	a	h	b	h	h	b	h	h	b	h	h	h	h	h	b	h
ChrA1_1416449_1424816	h	b	h	b	b	h	h	h	h	h	b	h	h	b	h	b	b	h	b	b	b	h	b	h	h	h	h	h	b	b	h	h	h	a	h	b	h	h	b	h	b	b	h	h	h	h	h	b	h
ChrA1_1424819_1432544	h	b	h	b	b	h	h	h	h	h	b	h	h	b	h	b	b	h	b	h	b	h	b	h	h	h	h	h	b	b	h	h	h	a	h	b	h	h	b	h	b	b	h	h	h	h	h	b	h
ChrA1_1433273_1436248	h	b	h	b	b	h	h	h	h	h	b	h	h	b	h	b	b	h	b	h	b	h	b	h	h	h	h	h	b	b	h	h	h	a	h	b	h	h	b	h	b	b	h	h	h	h	h	b	h
ChrA1_1437610_1440747	h	b	h	b	b	h	h	h	h	h	b	h	h	b	h	a	b	h	b	h	b	h	b	h	h	h	h	h	b	b	h	h	h	a	h	b	h	h	b	h	b	b	h	h	h	h	h	b	h
ChrA1_1441144_1442324	h	b	h	b	b	h	h	h	h	h	b	h	h	b	h	a	b	h	b	h	b	h	b	h	h	h	h	h	b	b	h	h	h	a	h	b	h	h	b	h	b	b	h	h	h	h	h	b	h
ChrA1_1442324_1464232	h	b	h	b	b	h	h	h	h	h	b	h	h	b	h	a	b	h	b	h	b	h	b	h	h	h	h	h	b	b	h	h	h	a	h	b	h	h	b	h	b	b	h	h	h	h	h	b	h
ChrA1_1464232_1469311	h	b	h	b	b	h	b	h	h	h	b	h	h	b	h	a	b	h	b	h	b	h	b	h	h	h	h	h	b	b	h	h	h	a	h	b	h	h	b	h	b	b	h	h	h	h	h	b	h
ChrA1_1469311_1491035	h	b	h	b	b	h	b	h	h	h	b	h	h	b	h	a	b	h	b	h	b	h	b	h	h	h	h	h	b	b	h	h	h	b	h	b	h	h	b	h	b	b	h	h	h	h	h	b	h
ChrA1_1491035_1495571	h	b	h	b	b	h	b	h	h	h	b	h	h	b	h	b	b	h	b	h	b	h	b	h	h	h	h	h	b	b	h	h	h	b	h	b	h	h	b	h	b	b	h	h	h	h	h	b	h
ChrA1_1788416_1790192	b	h	h	b	h	h	b	h	h	h	b	h	h	b	h	b	h	h	b	h	b	h	h	h	h	h	h	h	b	b	b	h	b	b	h	h	h	h	b	a	b	b	h	h	b	h	h	b	h
ChrA1_1790302_1802143	b	h	h	b	h	h	b	h	h	h	b	h	h	b	h	b	h	h	b	h	b	h	h	h	h	h	h	h	b	b	b	h	b	b	h	h	h	h	b	a	b	b	h	h	b	h	h	b	h
ChrA1_1802143_1804114	b	h	h	b	h	h	b	h	h	h	b	h	h	b	h	b	h	h	b	h	b	h	h	h	h	h	h	h	b	b	b	h	b	b	h	h	h	h	b	a	b	b	h	h	b	h	h	b	h
ChrA1_1804114_1826814	b	h	h	b	h	h	b	h	h	h	b	h	h	b	h	b	h	h	b	h	b	h	h	h	h	h	h	h	b	b	b	h	b	b	h	h	h	h	b	a	b	b	h	h	b	h	h	b	h
ChrA1_1827976_1830656	b	h	h	b	h	h	b	h	h	h	b	h	h	b	h	b	h	h	b	h	b	h	h	h	h	h	h	h	b	b	b	h	b	b	h	h	h	h	b	a	b	b	h	h	b	b	h	b	h
ChrA1_1830656_1840226	b	h	h	b	h	h	b	h	h	h	b	h	h	b	h	b	h	h	b	h	b	h	h	h	h	h	h	h	b	b	b	h	b	b	h	h	h	h	b	a	b	b	h	h	b	b	h	b	h
ChrA1_1840226_1848264	b	h	h	b	h	h	b	h	h	h	b	h	h	b	h	b	h	h	b	h	b	h	h	h	h	h	h	h	b	b	b	h	b	b	h	h	h	h	b	a	b	b	h	h	b	b	h	b	h
ChrA1_2101330_2105621	b	b	h	h	h	h	h	h	h	h	h	h	h	h	b	h	b	h	b	h	b	h	h	h	h	b	h	h	b	h	b	h	h	b	h	h	h	h	h	h	h	h	h	h	h	h	b	b	h
ChrA1_2106535_2113111	a	b	h	h	h	h	h	h	h	h	b	h	h	h	b	h	h	b	b	h	b	h	h	h	b	b	h	h	b	h	b	h	h	b	h	h	h	h	h	h	b	h	h	h	h	h	b	b	h
ChrA1_2113677_2120487	b	b	h	h	h	h	h	h	h	h	b	h	h	h	b	h	h	b	b	h	b	h	h	h	b	b	h	h	b	h	b	h	h	b	h	h	h	h	h	h	b	h	h	h	h	h	b	h	h
ChrA1_2120487_2128639	b	b	h	h	h	h	h	h	h	h	b	h	h	h	b	h	h	b	b	h	b	h	h	h	b	b	h	h	b	h	b	h	h	b	h	h	h	h	h	h	b	h	h	h	h	h	b	h	h
ChrA1_2128644_2137287	b	b	h	h	h	h	h	h	h	h	b	h	h	h	b	h	h	b	b	h	b	h	h	h	b	b	h	h	b	h	b	h	h	b	h	h	h	h	h	h	b	h	h	h	h	h	b	h	h
ChrA1_2137287_2144873	b	b	h	h	h	h	h	h	h	h	b	h	h	h	b	h	h	b	b	h	b	h	h	h	b	b	h	h	b	h	b	h	h	b	h	h	h	h	h	h	b	h	h	h	h	h	b	h	h
ChrA1_2144873_2169215	b	b	h	h	h	h	h	h	h	h	b	h	h	h	b	h	h	b	b	h	b	h	h	h	b	b	h	h	b	h	b	h	h	b	h	h	h	h	h	h	b	h	h	h	h	h	b	h	h
ChrA1_2232399_2235689	b	h	h	h	h	h	h	h	b	h	b	h	h	h	b	h	b	b	b	h	b	b	h	h	b	b	h	h	b	h	b	h	h	b	h	h	h	h	h	h	b	h	h	b	b	h	b	h	h
ChrA1_2236486_2238651	b	h	h	h	h	h	h	h	b	h	b	h	h	h	b	h	b	b	b	h	b	b	h	h	b	b	b	h	b	h	b	h	h	b	h	h	h	h	h	h	b	h	h	b	b	h	b	h	h
ChrA1_2929806_2942885	h	h	a	h	h	h	h	h	h	h	b	h	h	h	h	h	h	h	h	h	h	h	h	h	b	h	h	h	b	h	h	h	h	h	h	h	h	h	h	h	b	h	h	h	h	h	h	h	h
ChrA1_2942885_2946460	h	h	a	h	h	h	h	h	h	h	b	h	h	h	h	h	h	h	h	h	h	h	h	h	b	h	h	h	b	h	h	h	h	h	h	h	h	h	h	h	h	h	h	h	h	h	h	h	h
ChrA1_2946460_2948703	h	h	a	h	h	h	h	h	h	h	b	h	h	h	h	h	h	h	h	h	h	h	h	h	b	h	h	h	b	h	h	h	h	h	h	h	h	h	h	h	h	h	h	h	h	h	h	h	h
ChrA1_2948703_2955797	h	h	a	h	h	h	h	h	h	h	b	h	h	h	h	h	h	h	h	h	h	h	h	h	b	h	h	h	b	h	h	h	h	h	h	h	h	h	h	h	h	h	h	h	h	h	h	h	h
ChrA1_2955797_2969018	h	h	a	h	h	h	h	h	h	h	b	h	h	h	h	h	h	h	h	h	h	h	h	h	h	h	h	h	b	h	h	h	h	h	h	h	h	h	h	h	h	h	h	h	h	h	h	h	h
ChrA1_2970593_2971853	h	h	a	h	h	h	h	h	h	h	b	h	h	h	h	h	h	h	h	b	h	h	h	h	h	h	h	h	b	h	h	h	h	h	h	h	h	h	h	h	h	h	h	h	b	h	h	h	h
ChrA1_2971853_2985152	h	h	a	h	h	h	h	h	h	h	b	h	h	h	h	h	h	h	h	b	h	h	h	h	h	h	h	h	b	h	h	h	h	h	h	h	h	h	h	h	h	h	h	h	b	h	h	h	h
ChrA1_2986410_2989245	h	h	b	h	h	h	h	h	h	h	b	b	h	h	h	h	h	h	h	b	h	h	h	b	h	h	h	h	b	h	h	h	h	h	h	h	h	h	h	h	h	h	h	b	b	b	b	h	h
ChrA1_2989245_2990571	h	h	b	h	h	h	h	h	h	h	b	b	h	h	h	h	h	h	h	b	h	h	h	b	h	h	h	h	h	h	h	h	h	h	h	h	h	h	h	h	h	h	h	b	b	b	b	h	h
ChrA1_2990571_3005300	h	h	b	h	h	h	h	h	h	h	b	b	h	h	h	h	b	h	h	b	h	h	h	b	h	h	h	h	h	h	h	h	h	h	h	h	h	h	h	h	h	h	h	b	b	b	b	h	h
ChrA1_3042389_3044166	h	h	b	h	h	h	h	h	h	h	h	b	h	b	b	h	b	h	b	b	b	h	h	b	b	h	h	h	h	h	h	h	b	h	h	h	h	h	h	h	b	h	h	b	b	b	b	b	b
ChrA1_3044166_3064121	h	h	h	h	h	h	h	h	h	h	h	b	h	b	b	h	b	h	b	b	b	h	h	b	b	h	h	h	h	h	h	h	b	h	h	h	h	h	h	h	b	h	h	b	b	b	b	b	b
ChrA1_3064301_3080078	h	h	h	h	h	h	h	h	h	h	h	b	h	b	b	h	b	h	b	b	b	h	h	b	b	h	h	h	h	b	b	h	b	h	h	h	h	h	h	h	b	h	h	b	b	b	b	b	b
ChrA1_3080078_3084320	h	h	h	h	h	h	h	h	h	h	h	b	h	b	b	h	b	h	b	b	b	h	h	b	b	h	h	h	h	b	b	h	b	h	h	h	h	h	h	h	b	h	h	b	b	b	b	b	b
ChrA1_3084354_3085375	h	h	h	h	h	h	h	h	h	h	h	b	h	b	b	h	b	b	b	b	b	h	h	b	b	h	h	h	h	b	b	h	b	h	h	h	h	h	h	h	b	h	h	b	b	b	b	b	b
ChrA1_3162320_3170097	h	h	h	h	h	h	h	h	h	h	h	b	h	b	b	h	b	b	b	h	b	h	h	b	b	h	h	h	h	b	b	h	b	h	h	h	h	h	h	h	b	h	h	b	b	b	b	b	b
ChrA1_3170311_3171665	h	h	h	h	h	h	h	h	h	h	h	b	h	b	b	h	b	b	b	h	b	h	h	b	b	h	h	h	h	b	b	h	b	h	h	h	h	h	h	h	b	h	h	b	b	b	b	b	b
ChrA1_3171665_3173085	h	h	h	h	h	h	h	h	h	h	h	b	h	b	b	h	b	b	b	h	b	h	h	b	b	h	h	h	h	b	b	h	b	h	h	h	h	h	h	h	b	h	h	b	b	b	b	b	b
ChrA1_3271174_3280705	h	h	h	h	h	h	h	h	h	h	b	h	h	h	b	h	b	b	b	h	b	b	h	b	b	h	h	h	h	b	b	h	b	h	h	h	h	h	h	h	b	h	h	b	b	b	b	h	b
ChrA1_3281753_3301193	h	h	h	h	h	h	h	h	h	h	b	h	h	h	h	h	b	h	b	h	b	b	h	b	b	h	h	h	h	b	b	h	h	h	h	h	h	h	h	h	b	h	h	b	b	b	b	h	b
ChrA1_4613341_4614512	b	h	h	h	b	b	b	h	h	b	b	b	h	b	h	b	b	b	b	b	b	h	b	b	h	b	b	b	b	b	b	h	h	h	b	b	h	h	b	h	b	b	h	h	b	b	b	h	b
ChrA1_4614512_4618974	b	h	h	h	b	b	b	h	h	b	b	h	h	b	h	b	b	b	b	b	b	h	b	b	h	b	b	b	b	b	b	h	h	h	b	b	h	h	b	h	b	b	h	h	b	b	b	h	b
ChrA1_4618974_4627031	b	h	h	h	b	b	b	h	h	b	b	h	h	b	h	b	b	b	b	b	b	h	b	b	h	b	b	b	b	b	b	h	h	h	b	b	h	h	b	h	b	b	h	h	b	b	b	h	b
ChrA1_4627031_4631326	b	h	h	h	b	b	b	h	h	b	b	h	h	b	h	b	b	b	b	b	b	h	b	b	h	b	b	b	b	b	b	h	h	h	b	b	h	h	b	h	b	b	h	h	b	b	b	h	b
ChrA1_4631326_4642970	b	h	h	b	b	b	b	h	h	b	b	h	h	b	h	b	b	b	b	b	b	h	b	b	h	b	b	b	b	b	b	b	h	h	b	b	h	h	b	h	b	b	h	h	b	b	b	h	b
ChrA1_4643450_4646801	b	h	b	b	b	b	b	h	h	b	b	h	h	b	h	b	b	b	b	b	b	h	b	b	h	b	b	b	b	b	b	b	h	h	b	b	h	b	b	b	b	b	b	b	b	b	b	b	b
ChrA1_4646801_4656333	b	h	b	b	b	b	b	h	h	b	b	h	h	b	h	b	b	b	b	b	b	h	b	b	h	b	b	b	b	b	b	b	h	h	b	b	h	b	b	b	b	b	b	b	b	b	b	b	b
ChrA1_4820948_4831992	h	h	b	a	b	b	b	b	h	b	b	h	h	b	h	h	b	b	h	b	b	h	b	b	b	b	b	b	b	b	h	b	h	h	b	b	h	b	b	b	b	b	b	b	b	b	b	b	b
ChrA1_4833805_4836113	h	h	b	a	b	b	b	b	h	b	b	h	h	b	h	h	b	b	h	b	b	h	h	b	b	h	b	b	h	h	h	b	h	h	b	b	h	h	b	h	b	b	b	b	b	b	b	b	b
ChrA1_4836113_4837666	h	h	b	a	b	b	b	b	h	b	b	h	h	b	h	h	b	b	h	b	b	h	h	b	b	h	a	b	h	h	h	b	h	h	b	b	h	h	b	h	b	b	b	b	b	b	b	b	b
ChrA1_4837859_4848777	h	h	b	a	b	b	b	b	h	b	b	h	h	b	h	h	b	b	h	b	b	h	h	b	b	h	a	b	h	h	h	b	h	h	b	b	h	h	b	h	b	b	b	b	b	b	b	b	b
ChrA1_4848970_4850523	h	h	b	a	b	b	b	b	h	b	h	h	h	b	h	h	b	b	h	b	b	h	h	b	b	h	a	b	h	h	h	b	h	h	h	b	h	h	h	h	b	b	b	b	b	b	b	b	b
ChrA1_4850792_4852749	h	h	h	a	b	b	b	b	h	b	h	h	h	h	h	h	b	h	h	b	b	h	h	b	b	h	a	b	h	h	h	b	h	h	h	b	h	h	h	h	b	b	b	b	b	b	b	h	b
ChrA1_4852985_4857703	h	h	h	b	b	b	b	b	h	b	h	h	h	h	h	h	b	h	h	b	b	h	h	b	b	h	a	h	h	h	h	b	h	h	h	b	h	h	h	h	h	b	b	b	b	b	b	h	b
ChrA1_4919812_4950575	h	h	h	b	b	h	b	b	h	b	h	h	h	h	h	h	h	h	h	h	b	h	h	b	b	h	b	h	h	h	h	b	h	h	h	h	h	h	h	h	h	h	b	b	h	h	a	h	b
ChrA1_4950575_4961921	h	h	h	b	b	h	h	b	h	b	h	h	h	h	h	h	h	h	h	h	b	h	h	b	b	h	b	h	h	h	h	b	h	h	h	h	h	h	h	h	h	h	b	h	h	h	a	h	b
ChrA1_4961921_4964336	h	h	h	b	b	h	h	b	h	h	h	h	h	h	h	h	h	h	h	h	b	h	h	b	b	h	b	h	b	h	h	b	h	h	h	h	h	h	h	h	h	h	b	h	h	h	a	h	b
ChrA1_4964336_4967229	h	h	h	b	b	h	h	b	h	h	h	h	h	h	h	h	h	h	h	h	b	h	h	b	b	h	b	h	b	h	h	b	h	h	h	h	h	h	h	h	h	h	b	h	h	h	a	h	b
ChrA1_5277980_5281821	h	b	h	b	h	h	h	b	h	h	h	h	h	b	b	b	h	h	b	b	b	h	h	b	h	b	b	h	b	h	h	b	h	b	b	h	h	h	b	h	b	h	h	h	h	b	b	b	b
ChrA1_5281821_5286348	h	b	h	b	h	h	h	b	h	h	h	h	h	b	b	b	h	h	b	b	b	h	h	h	h	b	b	h	b	h	h	b	h	b	b	h	h	h	b	h	b	h	h	h	h	b	b	b	b
ChrA1_5287078_5299337	h	b	h	b	h	h	h	b	h	h	h	h	h	b	b	b	h	h	b	b	b	h	h	h	h	b	b	h	b	h	h	b	h	b	b	h	h	h	b	h	b	h	h	h	h	b	b	b	b
ChrA1_5299337_5309002	h	b	h	b	h	h	h	b	h	h	h	h	h	b	b	b	h	h	b	b	b	h	h	h	h	b	b	h	b	h	h	b	h	b	b	h	h	h	b	h	b	h	h	h	h	b	b	b	b
ChrA1_5309248_5311350	h	b	h	b	h	h	b	b	h	h	b	h	h	b	b	b	h	h	b	b	b	h	h	h	h	b	b	h	b	h	h	b	h	b	b	h	h	b	b	h	b	h	h	h	h	b	b	b	b
ChrA1_5311880_5316746	h	b	h	h	h	h	b	h	h	h	b	h	h	b	b	b	h	h	b	b	b	h	h	h	h	b	b	h	b	h	h	b	h	b	b	h	h	b	b	h	b	h	h	h	h	b	b	b	b
ChrA1_5316746_5319444	h	b	h	h	h	h	b	h	h	h	b	h	h	b	b	b	h	h	b	b	b	h	h	h	h	b	b	h	b	h	h	b	h	b	b	h	h	b	b	h	b	h	h	b	h	b	b	b	b
ChrA1_6152077_6160686	b	h	h	h	b	h	h	h	h	b	b	b	h	h	h	h	b	h	h	b	b	b	b	h	b	h	h	h	h	h	h	b	h	h	h	h	h	h	h	h	b	b	h	b	b	h	h	b	b
ChrA1_6160686_6162091	b	h	h	h	b	h	h	h	h	b	b	a	h	h	h	h	b	h	h	b	b	b	b	h	b	h	h	h	h	h	h	b	h	h	h	h	h	h	h	h	b	b	h	b	b	h	h	b	b
ChrA1_6261151_6284895	b	a	h	h	b	h	h	h	h	b	b	b	h	h	b	h	b	h	h	b	b	b	b	h	b	h	h	h	h	h	h	h	h	h	h	h	h	h	h	h	b	b	h	b	b	h	h	b	b
ChrA1_6286381_6290933	b	a	h	h	b	h	h	h	h	b	b	b	h	h	b	h	b	b	h	b	b	b	b	h	b	h	h	h	h	h	h	h	h	h	h	h	h	h	h	h	b	b	h	b	b	h	h	b	b
ChrA1_6291254_6294642	b	a	h	h	b	h	h	h	h	b	b	b	h	h	b	h	b	b	h	b	b	b	b	h	b	h	h	h	h	h	h	h	h	h	h	h	h	h	h	h	b	b	h	b	b	h	h	b	b
ChrA1_6294872_6299516	b	a	h	h	b	h	h	h	h	b	b	b	h	h	b	h	b	b	h	b	b	b	b	b	b	h	h	h	h	h	b	h	h	h	h	h	h	h	h	h	b	b	h	b	b	h	h	b	b
ChrA1_6299516_6302435	b	b	h	h	b	h	h	h	h	b	b	b	h	h	b	h	b	b	h	b	b	b	b	b	b	h	h	h	h	h	b	h	h	h	h	h	h	h	h	h	b	b	h	b	b	h	h	b	b
ChrA1_6302435_6306128	b	b	h	h	b	h	h	h	h	b	b	b	h	h	b	h	b	b	h	b	b	b	b	b	b	h	h	h	h	h	b	h	h	h	h	h	h	h	h	h	h	b	h	b	b	h	h	b	b
ChrA1_6409702_6431594	b	b	h	h	b	h	h	h	b	b	b	b	h	h	b	h	b	b	h	b	b	a	h	b	b	b	h	h	h	h	b	h	b	h	b	h	h	h	h	h	h	b	h	b	h	b	h	b	b
ChrA1_6431594_6443722	b	b	h	h	b	h	h	h	b	b	b	b	h	h	b	h	b	b	h	b	b	a	h	b	b	b	h	h	h	h	b	h	b	h	b	h	h	h	h	h	h	b	h	b	h	b	h	b	b
ChrA1_6443722_6445251	b	b	h	h	b	h	h	h	b	h	b	h	h	h	b	h	b	b	h	b	b	a	h	b	b	b	h	h	h	h	b	h	b	h	b	h	h	h	h	h	h	b	h	b	h	b	h	b	b
ChrA1_7113049_7123377	b	b	b	h	b	h	h	b	h	a	b	b	h	h	b	h	b	h	b	b	b	h	b	b	h	h	h	h	b	b	h	h	h	b	h	h	h	b	h	b	b	b	h	h	b	h	h	b	b
ChrA1_7123377_7143015	b	b	b	h	b	h	h	b	h	a	b	b	h	h	b	h	b	h	b	b	b	h	b	b	h	h	h	h	b	b	h	h	h	b	h	h	h	b	h	b	b	b	h	h	b	h	h	b	b
ChrA1_7143015_7149973	b	b	b	h	b	h	h	b	h	a	b	b	h	h	b	h	b	h	b	b	a	h	b	b	h	h	h	h	b	b	h	h	h	b	h	h	h	b	h	b	b	b	h	h	b	h	h	b	b
ChrA1_7149973_7155445	b	b	b	h	b	h	h	h	h	a	a	b	h	h	b	h	b	h	b	b	a	h	b	b	h	h	h	h	b	b	h	h	h	b	h	h	h	b	h	b	b	b	h	h	b	h	h	b	b
ChrA1_7179863_7181243	b	b	b	h	b	h	h	h	h	b	b	b	h	h	b	h	b	h	b	b	b	h	b	b	h	h	h	h	b	b	h	h	h	b	h	h	h	b	h	h	h	b	h	h	b	h	h	b	b
ChrA1_7181243_7185772	b	b	b	h	b	h	h	h	h	b	b	b	h	h	b	h	b	h	b	b	b	h	b	b	h	h	h	h	a	b	h	h	h	b	h	h	h	b	h	h	h	b	h	h	b	h	h	b	b
ChrA1_7185772_7190541	b	b	b	h	b	h	h	h	h	b	b	b	h	h	b	h	b	h	b	b	b	h	b	b	h	h	h	h	a	b	h	h	h	b	h	h	h	b	h	h	h	b	h	h	b	h	h	b	b
ChrA1_7190541_7196208	b	b	b	h	b	h	h	h	h	b	b	b	h	h	b	h	b	h	b	b	b	h	b	b	h	h	h	h	a	b	h	h	h	a	h	h	h	b	h	h	h	b	h	h	b	h	h	b	b
ChrA1_7196208_7198994	b	b	b	h	b	h	h	h	h	b	b	b	h	h	b	h	b	h	b	b	b	h	b	b	h	h	h	h	a	b	h	h	h	a	h	h	h	b	h	h	h	b	h	h	b	h	h	b	b
ChrA1_7198994_7202112	b	b	b	h	b	h	h	h	h	b	b	b	h	h	b	h	b	h	b	b	b	h	b	b	h	h	h	h	a	b	h	h	h	a	h	h	h	b	h	h	h	b	h	h	a	h	h	b	b
ChrA1_7202121_7205479	b	b	b	h	b	h	h	h	h	b	b	b	h	h	b	h	b	h	a	b	b	h	b	b	h	h	h	h	a	b	h	h	h	a	h	h	h	b	h	h	h	b	h	h	a	h	h	b	b
ChrA1_7205479_7211392	b	b	b	h	b	h	h	h	h	b	b	b	h	h	b	h	b	h	a	a	b	h	b	b	h	h	h	h	a	b	h	h	h	a	h	h	h	b	h	h	h	b	h	h	a	h	h	b	b
ChrA1_7211392_7215548	b	b	b	h	b	h	h	h	h	b	b	b	h	h	b	h	b	h	a	a	b	h	b	b	h	h	h	h	a	b	h	h	h	a	h	h	h	b	h	h	h	b	h	h	a	h	h	b	b
ChrA1_7215548_7219038	b	b	b	h	b	h	h	h	h	b	b	b	h	h	b	h	b	h	a	a	b	h	b	b	h	h	h	h	a	b	h	h	h	a	h	h	h	b	h	h	h	b	h	h	a	h	h	b	b
ChrA1_7219038_7221345	b	b	b	h	b	h	h	h	h	b	b	b	h	h	b	h	b	h	a	a	b	h	b	b	h	h	h	h	a	b	h	h	h	a	h	h	h	b	h	h	h	b	h	h	a	h	h	b	b
ChrA1_7222671_7225665	b	b	b	h	b	h	h	h	h	b	b	b	h	h	b	h	b	h	a	a	b	h	b	b	h	h	h	h	a	b	h	h	h	a	b	h	h	b	h	h	h	b	h	h	b	h	h	b	b
ChrA1_7225665_7228468	b	b	b	h	b	h	h	h	h	b	b	b	h	h	b	h	b	h	b	b	b	h	b	b	h	b	h	h	a	b	h	h	h	a	b	h	h	b	h	h	h	b	h	h	b	h	h	b	b
ChrA1_7228468_7239108	b	b	b	h	b	h	h	h	h	b	b	b	h	h	b	h	b	h	b	b	b	h	b	b	h	b	h	h	a	b	h	h	h	a	b	h	h	b	h	h	h	b	h	h	b	h	h	b	b
ChrA1_7239134_7241416	b	b	b	h	b	h	h	h	h	b	b	b	h	h	b	h	b	h	b	b	b	h	b	b	h	b	h	h	a	b	h	h	h	a	b	h	h	b	h	h	h	b	h	h	b	h	h	b	b
ChrA1_7241937_7249483	b	b	b	h	b	h	h	h	h	b	b	b	h	h	b	h	b	h	b	b	b	h	b	b	b	b	h	h	a	b	h	h	h	a	b	h	h	b	h	h	h	b	h	h	b	h	h	b	b
ChrA1_7250090_7255464	b	b	b	h	b	h	h	h	h	b	b	b	h	h	b	h	b	h	b	b	b	h	b	b	b	b	b	h	b	b	b	h	h	b	b	h	h	b	h	h	h	b	h	h	b	h	h	b	b
ChrA1_7515047_7518859	h	b	h	h	h	b	b	b	h	b	b	h	b	h	h	b	b	h	b	b	b	h	b	b	b	b	b	h	b	b	b	b	b	b	b	h	h	b	h	b	b	b	h	b	b	b	h	b	h
ChrA1_7518912_7521253	h	b	h	h	h	b	b	b	h	b	b	h	b	b	h	b	b	h	b	b	b	h	b	b	b	b	b	h	b	b	h	b	b	b	b	h	h	b	h	b	b	b	h	b	b	b	h	b	h
ChrA1_7521253_7525066	h	b	h	h	h	b	b	b	h	b	b	h	b	b	h	b	b	h	b	b	b	h	h	b	b	b	b	h	b	b	h	b	b	b	b	h	h	b	h	b	b	b	h	b	b	b	h	b	h
ChrA1_7525066_7535938	h	b	h	h	h	b	b	b	h	b	b	h	b	b	h	b	b	h	b	b	b	h	h	b	b	b	b	h	b	b	h	b	b	b	b	h	h	b	h	b	b	b	h	b	b	b	h	b	h
ChrA1_7535938_7537448	h	b	h	b	h	h	b	b	h	b	b	h	b	b	h	b	b	h	b	h	b	h	h	b	b	b	b	h	b	b	h	b	b	b	b	h	h	b	h	b	b	b	h	b	b	b	h	b	h
ChrA1_7537448_7541260	h	b	h	b	h	h	b	b	h	h	b	h	b	b	h	b	b	h	b	h	b	h	h	b	b	b	b	h	b	b	h	b	b	b	b	h	h	b	h	b	h	b	h	b	b	b	h	b	h
ChrA1_7541260_7544323	h	b	h	b	h	h	b	b	h	h	b	h	h	b	h	b	b	h	b	h	b	h	h	b	b	b	b	h	b	b	h	b	b	b	b	h	h	b	h	b	h	b	h	b	b	b	h	b	h
ChrA1_7695217_7696556	h	b	h	b	h	h	b	b	h	h	b	h	h	b	b	b	b	h	b	h	b	b	h	h	b	b	b	h	b	b	h	b	h	b	b	h	h	b	h	b	h	b	h	b	h	h	h	h	h
ChrA1_7732529_7734486	h	b	h	b	b	h	b	b	h	h	b	h	h	b	b	b	b	b	b	h	b	b	h	b	b	h	b	h	b	h	h	b	h	b	b	h	h	h	h	h	h	b	h	b	h	h	h	h	h
ChrA1_7734544_7744136	h	b	h	b	b	h	b	b	h	h	b	h	h	b	b	b	b	b	a	h	b	b	b	b	b	h	b	h	b	h	h	b	h	b	b	h	h	h	h	h	h	b	h	b	h	h	h	h	b
ChrA1_7744136_7745569	h	b	h	b	b	h	b	b	h	h	b	h	h	b	b	b	b	b	a	h	b	b	b	b	b	h	b	h	b	h	h	b	h	b	b	h	h	h	h	h	h	b	h	b	h	h	h	h	b
ChrA1_7745592_7749901	h	b	h	b	b	h	b	b	h	h	b	h	h	b	b	b	b	b	a	h	b	b	b	b	b	h	b	h	b	h	b	b	h	b	b	h	h	h	h	h	h	b	h	b	h	b	h	h	b
ChrA1_7749901_7762746	h	b	b	b	b	h	b	b	h	h	b	h	h	b	b	b	b	b	b	h	b	b	b	b	b	h	b	h	b	h	b	b	h	b	b	h	h	h	h	h	b	b	h	b	h	b	h	h	b
ChrA1_8146483_8162380	h	h	h	h	b	h	h	h	h	h	h	h	h	h	b	h	b	b	b	h	h	b	h	h	h	h	h	h	h	h	b	h	h	h	h	b	h	h	h	h	h	h	h	h	h	b	b	h	b
ChrA1_8162380_8171034	h	h	h	h	b	h	h	h	h	h	h	h	h	h	b	h	b	b	b	h	h	b	h	h	h	h	h	h	h	h	b	h	h	h	h	b	h	h	h	h	h	h	h	h	h	b	h	h	b
ChrA1_8171034_8180730	h	h	h	h	b	h	h	h	h	h	h	h	h	h	b	h	b	b	b	h	h	b	h	b	h	h	h	h	h	h	b	h	h	h	h	b	h	h	h	h	h	h	h	h	h	b	h	h	b
ChrA1_8279629_8287182	h	b	h	b	b	h	h	h	b	h	b	b	h	b	b	b	b	b	b	h	b	b	h	b	b	b	b	b	h	b	b	b	b	b	a	b	h	b	b	b	b	h	b	h	b	b	b	h	b
ChrA1_8287182_8290496	h	b	h	b	b	h	h	h	b	h	b	b	h	b	b	b	b	h	b	h	b	b	h	b	b	b	b	b	h	b	b	b	h	b	b	h	h	b	b	b	b	h	b	h	b	b	b	h	b
ChrA1_8290857_8295320	h	b	h	b	b	h	h	h	b	h	b	b	h	b	h	b	b	h	b	h	b	h	h	b	b	b	b	b	h	b	h	b	h	b	b	h	h	b	b	b	b	h	b	h	b	b	b	h	b
ChrA1_8296049_8301876	h	b	h	b	b	h	h	b	b	h	b	b	h	b	h	b	b	h	b	h	b	h	h	b	b	b	b	b	h	b	h	b	h	b	b	h	h	b	b	b	b	h	b	h	b	b	b	h	b
ChrA1_8301876_8310902	h	b	h	b	b	h	h	b	b	h	b	b	h	b	h	b	b	h	a	h	b	h	h	b	b	b	b	b	h	b	h	b	h	b	b	h	h	b	b	b	b	h	b	h	b	b	b	h	b
ChrA1_8310902_8312394	h	b	h	b	b	h	h	b	b	h	b	b	h	b	h	b	b	h	a	h	b	h	h	b	b	b	b	b	h	b	h	b	h	b	b	h	h	b	b	b	b	h	b	h	b	b	b	h	b
ChrA1_8312646_8314150	h	b	h	b	b	h	h	b	h	h	b	h	h	b	h	b	b	h	a	h	b	h	h	b	b	b	b	b	h	b	h	b	h	b	b	h	h	b	b	b	b	h	b	h	b	b	b	h	b
ChrA1_8314402_8317021	h	b	h	b	h	h	h	b	h	h	b	h	h	b	h	b	b	h	b	h	b	h	h	b	b	b	b	b	h	b	h	b	h	b	b	h	h	b	b	b	b	h	b	h	b	b	b	h	b
ChrA1_8317021_8320359	h	b	h	b	h	h	h	b	h	h	b	h	h	b	h	b	b	h	b	h	b	h	h	b	b	b	b	b	h	b	h	b	h	b	b	h	h	b	b	b	b	h	b	h	b	b	b	b	b
ChrA1_8321069_8322634	h	b	h	b	h	h	h	b	h	h	b	h	h	b	h	b	b	h	b	h	b	h	h	b	b	b	b	b	b	b	h	b	h	b	b	h	h	b	b	b	b	h	b	h	b	b	b	b	b
ChrA1_8839004_8841852	h	h	b	h	h	b	h	h	h	h	b	h	h	h	b	h	h	b	h	h	b	b	h	b	h	h	h	h	b	h	h	h	h	h	h	h	h	h	h	h	h	h	h	h	h	h	b	h	b
ChrA1_8842006_8843220	h	h	b	h	h	b	h	h	h	h	b	h	h	h	b	h	h	b	b	h	b	b	h	b	h	h	h	h	b	h	h	h	h	h	h	h	h	h	h	h	h	h	h	h	h	h	b	h	b
ChrA1_8843379_8844592	h	h	b	h	h	b	h	h	h	h	b	h	h	h	b	h	h	b	b	h	b	b	h	b	h	h	h	h	b	h	h	h	h	h	h	h	h	h	h	h	h	h	h	h	h	b	b	h	b
ChrA1_9047525_9059014	h	b	h	h	h	h	b	h	h	h	b	h	h	b	b	b	h	b	b	h	b	b	h	b	b	b	h	h	b	b	b	b	h	b	b	b	h	h	b	h	b	b	b	b	h	b	b	h	h
ChrA1_9059014_9060181	h	b	h	h	h	h	b	h	h	h	b	h	h	b	h	b	h	b	b	h	b	b	h	b	b	b	h	h	b	b	b	b	h	b	b	b	h	h	b	h	b	b	b	b	h	b	b	h	h
ChrA1_9060973_9063252	h	b	b	h	h	h	b	h	h	h	h	h	h	b	h	b	h	b	b	h	b	b	h	b	h	b	h	h	b	b	b	b	h	b	b	b	h	h	b	h	b	b	b	b	h	b	b	h	h
ChrA1_9064114_9067920	h	b	b	h	h	h	b	h	h	h	h	h	h	b	h	b	h	b	b	h	b	a	h	b	h	b	h	h	b	b	b	b	h	b	b	b	h	h	b	h	h	b	b	b	h	b	b	b	h
ChrA1_9068878_9072679	h	b	b	h	h	h	b	h	h	h	h	h	h	b	h	b	h	b	b	h	b	a	h	b	h	b	h	b	b	b	b	b	h	b	b	b	h	h	b	h	h	b	b	b	h	b	b	b	h
ChrA1_9072679_9075123	h	b	b	h	h	h	b	h	h	b	h	h	h	b	h	b	h	b	b	h	b	a	h	b	h	b	h	b	b	b	b	b	h	b	b	b	h	h	b	h	h	b	b	b	h	b	b	b	h
ChrA1_9075123_9078923	h	b	b	h	h	h	b	h	h	b	h	h	h	b	h	b	h	b	b	h	b	a	h	b	h	b	h	b	b	b	b	b	h	b	b	b	h	h	b	h	h	b	b	b	h	b	b	b	h
ChrA1_9078923_9086505	h	b	b	h	h	h	b	h	b	b	h	h	h	b	h	b	h	b	b	h	b	a	h	b	h	b	h	b	b	b	b	b	h	b	b	b	h	h	b	h	h	b	b	b	h	b	b	b	h
ChrA1_9086505_9109366	h	b	b	h	h	h	b	h	b	b	h	h	h	b	h	b	h	b	b	h	b	a	h	b	h	b	h	b	b	b	b	b	h	b	b	b	h	h	b	h	h	b	b	b	h	b	b	b	h
ChrA1_9279658_9281107	h	b	b	h	b	h	h	h	b	b	h	b	h	h	b	b	h	b	h	h	b	b	b	b	h	b	h	b	b	h	b	b	b	h	b	b	h	h	b	h	h	b	b	b	h	b	b	b	h
ChrA1_9281107_9283524	h	b	b	h	b	h	h	h	b	b	h	b	h	h	b	b	h	b	h	h	b	b	b	b	h	b	h	b	b	h	b	b	b	h	b	b	h	h	b	h	h	b	b	b	h	b	b	b	h
ChrA1_9283793_9287601	h	b	b	h	b	h	h	h	b	b	h	b	h	h	b	b	h	b	h	h	b	b	b	b	h	b	h	b	b	h	b	b	b	h	b	b	h	h	b	h	h	b	b	b	h	b	b	b	h
ChrA1_9287601_9288724	h	b	b	h	b	h	h	h	b	b	h	b	h	h	b	b	h	b	h	h	b	b	b	b	h	b	h	b	b	h	b	b	b	h	b	b	h	h	b	h	h	b	b	b	h	b	b	b	h
ChrA1_9288724_9291940	h	b	b	h	b	h	h	h	b	b	h	b	h	h	b	b	h	b	h	h	b	b	b	b	h	b	h	b	b	h	b	b	b	h	b	b	h	h	b	h	h	h	b	b	h	b	b	b	h
ChrA1_9291954_9314111	h	h	b	h	b	h	h	h	b	b	h	b	h	h	b	b	h	b	h	h	b	b	b	b	h	b	h	b	b	h	b	b	b	h	b	b	h	h	b	h	h	h	b	b	h	b	b	b	h
ChrA1_9314111_9315229	h	h	b	h	b	h	h	h	b	b	h	b	h	h	b	b	h	b	h	h	b	b	b	b	h	b	h	b	b	h	b	b	b	h	b	b	h	h	b	h	h	h	b	h	h	b	b	b	h
ChrA1_9315586_9318445	h	h	b	h	b	h	h	h	b	b	h	b	h	h	b	b	h	b	h	h	b	b	b	b	h	b	h	b	b	h	b	b	b	h	h	b	h	h	h	h	h	h	b	h	h	b	b	b	h
ChrA1_9318445_9341741	b	h	h	h	b	h	h	h	b	b	h	b	h	h	b	b	h	b	h	h	b	b	b	b	h	b	h	a	b	h	b	b	b	h	h	b	h	h	h	h	h	h	a	h	h	b	b	b	h
ChrA1_9342098_9344904	b	h	h	h	b	h	h	h	b	b	h	b	h	h	b	b	h	b	h	h	b	b	b	b	h	b	h	a	b	h	b	b	b	h	h	b	h	h	h	h	h	h	a	h	h	b	b	b	h
ChrA1_9344904_9347719	b	h	h	h	b	h	h	h	b	b	h	b	h	h	b	b	h	b	h	h	b	b	b	b	h	b	h	a	b	h	b	b	b	h	h	b	h	h	h	h	h	h	a	h	h	b	b	b	h
ChrA1_9347719_9350595	b	h	h	h	b	h	h	h	b	b	h	b	h	h	b	b	h	b	h	h	b	b	b	b	h	b	h	a	b	h	b	b	b	h	h	b	h	h	h	h	h	h	a	h	h	b	b	b	h
ChrA1_9351420_9352894	b	h	h	h	b	h	h	h	b	b	h	b	h	h	b	b	b	b	h	h	b	b	b	b	h	b	h	a	b	h	b	b	b	h	h	b	h	h	h	h	h	b	a	h	h	b	b	b	h
ChrA1_9353867_9356869	b	h	h	h	b	h	h	b	b	b	h	b	h	h	b	b	b	b	b	h	b	b	b	b	h	b	h	a	b	h	b	b	b	b	h	b	h	h	h	h	h	b	a	h	h	b	b	b	h
ChrA1_9356869_9359019	b	h	h	h	b	h	h	b	b	b	b	b	h	h	b	b	b	b	b	h	b	b	b	b	h	b	h	a	b	h	b	b	b	b	h	b	h	h	h	h	h	b	a	h	h	b	b	b	h
ChrA1_9788202_9801352	b	h	h	b	h	b	a	h	b	b	b	h	h	h	b	b	b	b	b	h	b	b	b	b	h	b	b	b	h	h	b	b	b	b	b	h	h	h	b	h	h	h	h	h	h	h	b	b	h
ChrA1_9801352_9805779	b	h	h	b	h	b	a	h	b	b	b	h	h	h	b	b	b	b	b	h	b	b	b	b	h	b	b	b	h	h	b	b	b	b	b	h	h	h	b	h	h	h	h	h	h	h	b	b	h
ChrA1_9805779_9830720	b	h	h	b	h	b	a	h	b	b	b	h	h	h	b	b	b	b	b	h	b	b	b	b	h	b	b	b	h	h	b	b	b	b	b	h	h	h	b	h	h	h	h	h	h	h	b	b	h
ChrA1_9830720_9853248	h	h	h	b	h	b	a	h	b	b	b	h	h	h	b	b	b	b	b	h	b	b	b	b	h	b	b	b	h	h	b	b	b	b	b	h	h	h	b	h	h	h	h	h	h	h	b	b	h
ChrA1_9854903_9878048	h	h	h	b	b	b	a	h	b	b	b	h	h	h	b	b	b	b	b	h	b	b	b	b	h	b	b	b	h	h	b	b	h	b	b	h	h	b	b	b	h	h	h	h	h	h	b	b	h
ChrA1_9907031_9908574	h	h	h	b	b	b	b	h	b	h	b	h	h	h	b	b	b	h	b	b	b	b	b	b	h	b	b	h	h	h	h	b	h	b	b	h	h	b	b	b	h	h	h	h	h	h	b	b	b
ChrA1_9908574_9912082	h	h	h	b	b	b	b	h	b	h	b	h	h	h	b	b	b	h	b	b	b	b	b	a	h	b	b	h	h	h	h	b	h	b	b	h	h	b	b	b	h	h	h	h	h	h	b	b	b
ChrA1_9912082_9925632	h	h	h	b	b	b	b	h	b	h	b	h	h	h	b	b	b	h	b	b	b	b	b	a	h	b	b	h	h	h	h	b	h	b	b	h	h	b	b	b	h	h	h	h	b	h	b	b	b
ChrA1_9925632_9938078	h	h	h	b	b	b	b	h	b	h	b	h	h	h	b	b	b	h	b	b	b	b	b	a	h	b	b	h	h	h	h	b	h	b	b	h	h	b	b	b	h	h	h	h	b	h	b	b	b
ChrA1_9938078_9943824	h	h	h	b	b	b	b	h	b	h	b	h	h	h	b	b	b	h	b	b	b	b	b	a	h	b	b	h	h	h	h	b	h	b	b	h	h	b	b	b	h	h	h	h	b	h	b	b	b
ChrA1_9944432_9973831	h	h	h	b	b	b	b	h	b	h	b	h	h	h	b	b	b	h	b	b	b	b	b	a	h	b	b	h	h	h	h	b	h	b	b	h	h	b	b	b	h	h	h	h	b	h	b	b	b
ChrA1_10427460_10428725	h	b	h	b	b	b	b	b	b	h	a	h	h	b	b	b	b	h	b	b	b	b	h	b	b	b	b	h	h	b	h	b	h	b	b	b	h	b	b	b	b	b	h	b	b	b	b	b	b
ChrA1_10428725_10432599	h	b	h	b	b	b	b	b	b	h	a	h	h	b	b	b	b	h	b	b	b	b	h	b	b	b	b	h	h	b	h	b	h	b	b	b	h	b	b	b	b	b	h	b	b	b	b	b	b
ChrA1_10432599_10434462	h	b	h	b	b	b	b	b	b	h	a	b	h	b	b	b	b	h	b	b	b	b	h	b	b	b	b	h	h	b	h	b	h	b	b	b	h	b	b	b	b	b	h	b	b	b	b	b	b
ChrA1_10434508_10438797	h	b	h	b	b	b	b	b	b	h	b	b	h	b	b	b	b	h	b	b	b	b	h	b	b	b	b	h	h	b	h	b	h	b	b	b	h	b	b	b	b	b	h	b	b	b	b	b	b
ChrA1_10532043_10533164	h	b	b	b	b	b	h	b	b	h	a	b	h	h	b	b	b	h	b	b	b	h	h	h	b	b	b	h	b	h	h	b	b	b	b	h	h	b	b	b	b	b	b	h	b	b	b	h	b
ChrA1_10533936_10537173	h	b	b	b	a	b	h	b	b	h	b	b	h	h	b	h	b	h	b	b	b	h	h	h	h	b	b	h	b	h	h	b	b	b	b	h	h	b	b	b	h	b	b	h	h	b	h	h	h
ChrA1_10537307_10538480	h	b	b	b	a	b	h	h	b	h	b	b	h	h	b	h	b	h	b	b	b	h	h	h	h	b	b	h	b	h	h	b	b	b	b	h	h	b	b	b	h	b	b	h	h	b	h	h	h
ChrA1_10538480_10541755	h	b	b	b	a	b	h	h	b	h	b	b	h	h	b	h	b	h	b	b	b	h	h	h	h	b	b	h	b	h	h	b	b	b	b	h	h	b	b	b	h	b	b	h	h	b	h	h	h
ChrA1_10541755_10547949	h	b	b	b	a	b	h	h	b	h	b	b	h	h	b	h	b	h	b	b	b	h	h	h	h	b	b	h	b	h	h	b	b	b	b	h	h	b	b	b	h	h	b	h	h	b	h	h	h
ChrA1_10547949_10550774	h	b	b	b	a	b	h	h	b	h	b	b	h	h	b	h	b	h	b	b	b	h	h	h	h	b	b	h	b	h	h	b	b	b	b	h	h	b	b	b	h	h	b	h	h	b	h	h	h
ChrA1_10550774_10555551	h	b	b	b	a	b	h	h	b	h	b	b	h	h	b	h	b	h	b	b	b	h	h	h	h	b	b	h	b	h	h	b	b	b	b	h	h	b	b	b	h	h	b	h	h	b	h	h	h
ChrA1_10555551_10560448	h	b	b	b	a	b	h	h	b	h	b	b	h	h	b	h	b	h	b	b	b	h	h	h	h	b	h	h	b	h	h	b	b	b	b	h	h	b	b	b	h	h	h	h	h	b	h	h	h
ChrA1_10560750_10565648	h	h	b	b	a	b	h	h	b	h	b	b	h	h	b	h	b	h	b	b	b	h	h	h	h	b	h	h	b	h	h	b	b	b	b	h	h	b	b	b	h	h	h	h	h	b	h	h	h
ChrA1_10565648_10576237	h	h	b	b	a	b	h	h	b	h	b	b	h	h	b	h	b	h	b	b	b	h	h	h	h	b	h	h	b	h	h	h	b	b	b	h	h	b	b	b	h	h	h	h	h	b	h	h	h
ChrA1_10576237_10585458	h	h	b	b	b	b	h	h	b	h	b	b	h	h	b	h	b	h	b	b	b	h	h	h	h	b	h	h	b	h	h	h	b	b	b	h	h	b	b	b	h	h	h	h	h	b	h	h	h
ChrA1_10585458_10589600	h	h	b	h	b	b	h	h	b	h	b	b	h	h	b	h	b	h	b	b	b	h	h	h	h	b	h	h	b	h	h	h	b	b	b	h	h	b	b	b	h	h	h	h	h	b	h	h	h
ChrA1_10590793_10594935	h	h	b	h	b	b	h	h	b	h	b	b	h	h	b	h	b	h	b	h	b	h	h	h	h	h	h	h	b	h	h	h	b	b	b	h	h	h	b	b	h	h	h	h	h	h	h	h	h
ChrA1_10745336_10746854	h	h	h	h	h	h	h	b	h	h	b	h	h	h	h	h	b	h	h	h	b	h	h	b	h	h	b	b	h	b	h	h	h	h	h	h	h	h	b	h	h	h	b	h	b	h	h	h	b
ChrA1_10876166_10892928	h	h	h	h	h	h	h	b	h	h	b	h	h	h	h	h	b	h	h	b	b	h	h	h	b	h	b	h	h	b	h	h	h	h	h	h	h	b	h	h	h	b	b	b	b	h	b	h	b
ChrA1_10892928_10913952	h	h	h	h	h	h	h	b	h	h	b	h	h	h	h	h	b	h	h	b	b	h	h	h	b	h	b	h	h	b	h	h	h	h	h	h	h	b	h	h	h	b	b	b	b	h	b	h	b
ChrA1_10914755_10917316	h	h	b	h	h	h	h	b	h	h	b	h	h	h	h	h	b	h	h	b	b	h	h	h	b	h	b	h	h	b	h	h	h	h	h	h	h	b	h	h	h	b	b	b	b	b	b	h	a
ChrA1_11384410_11388762	h	h	b	b	h	h	h	b	h	h	b	h	h	h	h	h	b	h	b	h	b	h	h	b	h	h	b	h	h	h	h	h	h	h	h	h	h	h	b	h	h	h	h	b	h	b	b	b	h
ChrA1_11388762_11391902	h	h	b	b	h	h	h	b	h	h	b	h	h	h	h	h	b	h	b	h	b	h	h	b	h	h	b	h	h	h	h	h	h	h	h	h	h	h	b	h	h	h	h	b	h	b	b	b	h
ChrA1_11546335_11553735	h	h	b	b	h	h	h	h	b	h	b	h	h	h	b	h	h	h	b	h	b	b	h	b	h	b	b	h	h	h	h	h	h	h	h	h	h	h	h	h	b	b	h	b	b	b	h	b	h
ChrA1_11553744_11555134	h	h	h	b	h	h	h	h	b	h	b	h	h	h	b	h	h	h	b	h	h	b	h	b	h	b	h	h	h	h	h	h	h	h	h	h	h	h	h	h	b	b	h	b	b	b	h	b	h
ChrA1_11591008_11595422	h	h	h	h	b	h	h	h	b	b	h	h	h	h	b	h	b	h	b	h	h	b	h	h	h	b	h	h	b	h	h	h	b	h	h	b	h	h	h	h	b	b	h	b	b	b	h	b	h
ChrA1_11730371_11731513	h	h	h	b	b	h	h	b	h	h	h	h	h	b	h	b	b	h	b	h	h	h	h	h	h	h	b	h	h	h	h	b	b	h	b	b	h	h	b	h	h	b	h	h	b	b	b	h	h
ChrA1_11733546_11752190	h	h	h	b	b	h	h	b	h	h	b	h	h	b	h	b	b	h	b	h	h	h	h	h	h	h	b	h	h	h	h	b	b	b	b	b	h	h	b	h	h	b	h	h	b	h	b	h	h
ChrA1_11752190_11757267	h	h	h	b	b	h	h	b	h	h	b	h	h	b	h	b	b	h	b	h	h	h	h	h	h	h	b	h	h	h	h	b	b	b	b	b	h	h	b	h	h	b	h	h	b	h	b	h	h
ChrA1_11757267_11763033	h	h	h	b	b	h	h	b	h	h	b	h	h	b	h	b	b	h	b	h	h	h	h	h	h	h	b	h	h	h	h	b	b	b	b	b	h	h	b	h	h	b	h	h	b	h	b	h	h
ChrA1_11763033_11768619	h	h	h	b	b	h	h	b	h	h	b	h	h	b	h	b	b	h	b	h	h	h	h	h	h	h	b	h	h	h	h	b	b	b	b	b	h	h	b	h	h	b	h	h	b	h	b	h	h
ChrA1_11768619_11777854	h	h	h	b	b	h	h	b	h	h	b	h	h	b	h	b	b	h	b	h	h	h	h	h	h	h	b	h	h	h	h	b	b	b	b	b	h	h	b	h	h	b	h	h	b	h	b	h	h
ChrA1_11796478_11797947	h	h	h	b	b	h	h	b	h	h	b	b	h	b	h	b	b	h	h	h	h	h	h	h	h	h	b	h	h	h	h	b	b	b	b	b	h	h	b	h	h	b	h	b	b	h	b	h	h
ChrA1_11857719_11858794	h	h	h	h	b	h	h	b	h	h	b	b	b	b	h	b	b	h	h	h	b	b	h	b	b	h	b	h	h	h	b	b	b	b	h	b	b	h	b	h	h	b	h	b	b	h	b	h	h
ChrA1_11858903_11862856	h	h	h	h	b	h	h	b	h	h	b	b	b	b	h	b	b	h	h	h	b	b	h	b	h	h	b	h	h	h	b	b	b	b	h	b	b	h	b	h	h	b	h	b	h	h	b	h	h
ChrA1_12587406_12633648	h	h	h	h	h	h	h	h	h	h	b	h	h	h	h	h	h	h	h	h	b	h	h	h	h	h	h	h	h	h	h	h	h	h	h	h	h	h	h	h	h	h	h	h	h	b	b	h	h
ChrA1_12633648_12671984	h	h	h	h	h	h	h	h	h	h	b	h	h	h	h	h	h	h	h	h	b	h	h	h	h	h	h	h	h	h	h	h	h	h	h	h	h	h	h	h	h	h	h	h	h	b	b	h	h
ChrA1_12671984_12685705	h	h	h	h	h	h	h	h	h	h	b	h	h	h	h	h	h	h	h	h	b	h	h	h	h	h	h	h	h	h	h	h	h	h	h	h	h	h	h	h	h	h	h	h	h	b	b	h	h
ChrA1_12685705_12687166	h	h	h	h	h	h	h	h	h	h	b	h	h	h	h	h	h	h	h	h	b	h	h	h	h	h	h	h	h	h	h	h	h	h	h	h	h	h	h	h	h	h	h	h	h	b	b	h	h
ChrA1_12687166_12691655	h	h	h	h	h	h	h	h	h	h	b	h	h	h	h	h	h	h	h	h	b	h	h	h	h	h	h	h	h	b	h	h	h	h	h	h	h	h	h	h	h	h	h	h	h	b	b	h	b
ChrA1_12692181_12698000	h	h	h	h	h	h	h	h	h	h	b	h	h	h	h	h	b	h	h	h	b	h	h	h	h	b	h	h	h	b	h	h	h	h	b	h	h	h	b	h	h	h	h	h	h	b	b	h	b
ChrA1_12698000_12699444	h	h	h	h	h	h	h	h	h	h	b	h	h	h	h	h	b	h	h	h	b	h	h	b	h	b	h	h	h	b	h	h	h	h	b	h	h	h	b	h	h	h	h	h	h	b	b	h	b
ChrA1_12699444_12700541	h	h	h	h	h	h	h	h	h	h	b	h	h	h	h	h	b	h	b	h	b	h	h	b	h	b	h	h	h	b	h	h	h	h	b	h	h	h	b	h	h	h	h	h	h	b	b	h	b
ChrA1_12700541_12701740	h	h	h	h	h	h	h	h	h	h	b	h	h	h	h	h	b	h	b	h	b	h	h	b	h	b	h	h	h	b	h	h	h	h	b	h	h	h	b	h	h	h	h	h	h	b	b	h	b
ChrA1_12701985_12703114	h	h	b	h	h	h	h	h	h	h	b	h	h	h	h	h	b	h	b	h	b	h	h	b	b	b	h	h	h	b	h	h	h	h	b	h	h	h	b	h	h	h	h	h	h	b	b	h	b
ChrA1_13181999_13185922	b	h	h	h	h	h	h	h	h	h	h	h	h	h	b	h	b	h	h	h	h	h	h	h	h	h	h	h	h	h	h	h	h	h	h	h	h	h	h	h	h	b	h	h	h	b	h	b	h
ChrA1_13185922_13204576	b	h	h	h	h	h	h	h	h	h	h	h	h	h	b	h	b	h	h	h	h	h	h	h	h	h	h	h	h	h	h	h	h	h	h	h	h	h	h	h	h	b	h	h	h	b	h	b	h
ChrA1_13204576_13207762	b	h	h	h	h	h	h	h	h	h	h	h	h	h	b	h	b	h	h	h	h	h	h	h	h	h	h	h	h	h	h	h	h	h	h	h	h	h	h	h	h	b	h	h	h	b	h	b	h
ChrA1_13207762_13218038	b	h	h	h	h	h	h	h	h	h	h	h	h	h	b	h	h	h	h	h	h	h	h	h	h	h	h	h	h	h	h	h	h	h	h	h	h	h	h	h	h	b	h	h	h	b	h	b	h
ChrA1_13218038_13248396	b	h	h	h	h	h	h	h	h	h	h	h	h	h	b	h	h	h	h	h	h	h	h	h	h	h	h	h	h	h	h	h	h	h	h	h	h	h	h	h	h	b	h	h	h	b	h	b	h
ChrA1_13248396_13281836	b	h	h	h	h	h	h	h	h	h	h	h	h	h	h	h	h	h	h	h	h	h	h	h	h	h	h	h	h	h	h	h	h	h	h	h	h	h	h	h	h	b	h	h	h	b	h	b	h
ChrA1_13594080_13595470	h	h	h	h	h	h	h	h	h	h	h	h	h	h	h	h	b	b	b	b	h	h	b	h	h	b	h	h	b	h	b	h	h	b	h	b	h	h	b	h	a	b	b	b	h	b	h	h	h
ChrA1_13595470_13598812	h	h	h	h	h	h	h	h	h	h	h	h	h	h	h	h	b	b	b	b	h	h	b	h	h	b	h	h	b	h	b	b	h	b	h	b	h	h	b	h	a	b	b	b	h	b	h	h	h
ChrA1_13598812_13600106	h	h	h	h	h	h	h	h	h	h	h	h	h	h	h	h	b	b	b	b	h	h	b	h	h	b	h	h	b	h	b	b	h	b	h	b	h	h	b	h	a	b	b	b	h	b	h	h	h
ChrA1_17409114_17414135	h	h	h	h	h	h	h	h	h	b	h	h	h	h	h	b	b	h	b	b	b	h	h	b	h	b	h	h	b	b	h	h	b	h	a	h	h	h	h	h	b	h	h	h	b	b	b	b	h
ChrA1_17414135_17421049	h	h	h	h	h	h	h	h	h	b	h	h	h	h	h	b	b	h	b	b	b	h	h	b	h	b	h	h	b	b	h	h	b	h	a	h	h	h	h	h	b	h	h	h	b	b	b	b	h
ChrA1_17421091_17425076	h	h	h	h	h	h	h	h	h	b	h	h	h	h	h	h	b	h	b	b	b	h	h	b	h	h	h	h	b	b	h	h	b	h	a	h	h	h	h	h	b	h	h	h	b	b	b	b	h
ChrA1_17426761_17442585	h	h	h	h	h	h	h	b	h	b	h	h	h	h	h	h	b	h	b	b	b	h	h	b	h	h	b	h	b	b	h	h	b	h	a	h	h	h	h	h	b	h	h	h	b	b	b	b	h
ChrA1_17442585_17445177	h	h	h	h	h	h	h	b	h	b	h	h	h	h	h	h	b	h	b	b	b	h	h	b	h	h	b	h	b	b	h	h	b	h	a	h	h	h	h	h	h	h	h	h	b	b	b	b	h
ChrA1_17445177_17446848	h	h	h	h	h	h	h	b	h	b	h	h	h	h	h	h	b	h	b	b	b	h	h	b	h	h	b	h	b	b	h	h	b	h	a	h	h	h	h	h	h	h	h	h	b	b	h	b	h
ChrA1_17447548_17450108	h	h	h	h	h	h	h	b	h	b	h	h	h	h	h	h	b	h	h	b	b	h	h	b	h	h	b	h	b	b	h	h	b	h	a	h	h	h	h	h	h	h	h	h	b	b	h	b	h
ChrA1_17450485_17482330	h	h	h	h	h	h	h	b	h	h	h	h	h	h	h	h	b	h	h	b	b	h	h	b	h	h	h	h	h	b	h	h	a	h	h	h	h	h	h	h	h	h	h	h	b	b	h	b	h
ChrA1_17482330_17519389	h	h	h	h	h	h	h	b	h	h	h	h	h	h	h	h	b	h	h	b	b	h	h	b	h	h	h	h	h	b	h	h	a	h	h	h	h	h	h	h	h	h	h	h	b	b	h	b	h
ChrA1_17519389_17526951	h	h	h	h	h	h	h	h	h	h	h	h	h	h	h	h	b	h	h	b	b	h	h	b	h	h	h	h	h	b	h	h	a	h	h	h	h	h	h	h	h	h	h	h	b	h	h	h	h
ChrA1_17526951_17563824	h	h	h	h	h	h	h	h	h	h	h	h	h	h	h	h	b	h	h	b	b	h	h	b	h	h	h	h	h	b	h	h	a	h	h	h	h	h	h	h	h	h	h	h	b	h	h	h	h
ChrA1_17563824_17565154	h	h	h	h	h	h	h	h	h	h	h	h	h	h	h	h	b	h	h	h	b	h	h	b	h	h	h	h	h	b	h	h	a	h	h	h	h	h	h	h	h	h	h	h	b	h	h	h	h
ChrA1_17565154_17579099	h	h	h	h	h	h	h	h	h	h	h	h	h	h	h	h	b	h	h	h	b	h	h	b	h	h	h	h	h	h	h	h	a	h	h	h	h	h	h	h	h	h	h	h	b	h	h	h	h
ChrA1_17579099_17580804	h	h	h	h	h	h	h	h	h	h	h	h	h	h	h	h	h	h	h	h	b	h	h	b	h	h	h	h	h	h	h	h	a	h	h	h	h	h	h	h	h	h	h	h	b	h	h	h	h
ChrA1_17580804_17584504	h	h	h	h	h	h	h	h	h	h	h	h	h	h	h	h	h	h	h	h	b	h	h	h	h	h	h	h	h	h	h	h	a	h	h	h	h	h	h	h	h	h	h	h	b	h	h	h	h
ChrA1_17585141_17601759	h	h	h	h	h	h	h	h	h	h	h	h	h	h	h	h	h	h	h	h	b	h	h	h	h	h	h	h	h	h	h	h	a	h	h	h	h	h	h	h	h	h	h	h	b	h	h	h	h
ChrA1_18030728_18032413	h	h	h	h	h	h	h	h	h	h	h	h	h	h	h	h	h	h	h	b	h	h	h	h	h	h	h	h	h	h	h	h	b	h	h	h	h	h	h	h	h	h	h	h	h	h	h	h	h
ChrA1_18032413_18034174	h	h	h	h	h	h	h	h	h	h	h	h	h	h	h	h	h	h	h	b	h	h	h	h	h	h	h	h	h	h	h	h	b	h	h	h	h	h	h	h	h	h	h	h	h	h	h	h	h
ChrA1_18035012_18042650	h	h	h	b	h	h	h	h	h	h	h	h	h	h	h	h	h	h	h	b	h	h	h	h	h	h	h	h	h	h	h	h	b	h	h	h	h	h	h	h	h	h	h	h	h	h	h	h	h
ChrA1_18043251_18049450	h	h	h	b	h	h	h	h	h	h	h	h	h	h	h	h	h	h	b	b	h	h	h	h	h	h	h	h	h	h	h	h	b	h	h	h	h	h	h	h	h	h	h	h	h	h	h	h	h
ChrA1_18049452_18058247	h	h	h	b	h	h	h	h	h	h	h	h	h	h	h	h	h	h	b	b	h	h	h	h	h	b	h	h	h	h	h	b	b	h	h	h	h	h	h	h	h	h	h	h	h	h	h	h	h
ChrA1_18058247_18064022	h	h	h	b	h	h	h	h	h	h	h	h	h	h	h	h	h	h	b	b	h	h	h	h	h	b	h	h	h	h	h	b	b	h	h	h	h	h	h	h	h	h	h	h	h	h	h	h	h
ChrA1_18064053_18072871	h	b	h	b	h	h	h	h	h	h	h	h	h	h	h	h	h	h	b	b	h	h	h	h	h	b	h	h	h	h	h	b	b	b	h	h	h	b	h	h	h	h	h	h	h	h	h	h	h
ChrA1_18472107_18477388	h	b	h	h	h	h	b	h	b	h	h	h	h	b	h	h	b	b	b	h	b	b	h	b	b	h	h	h	h	b	b	h	b	h	b	h	h	h	b	h	h	b	h	b	b	h	b	b	b
ChrA1_18593915_18597097	h	h	h	b	h	h	h	h	h	h	h	h	h	h	h	h	b	h	b	h	h	b	h	b	b	b	h	h	h	b	h	h	b	h	h	h	h	h	h	h	h	h	h	h	h	b	b	h	h
ChrA1_18597097_18601085	h	h	h	b	h	h	h	h	h	h	h	h	h	h	h	h	b	h	b	h	h	b	h	b	b	b	h	h	h	b	h	h	b	h	h	h	h	h	h	h	h	h	h	h	h	b	b	h	h
ChrA1_18601111_18607594	h	h	h	b	h	h	h	h	h	h	h	h	h	h	h	h	b	h	b	h	h	b	h	b	b	b	h	h	h	b	h	h	b	h	h	h	h	h	h	h	h	h	h	h	h	b	b	h	h
ChrA1_18607620_18615865	h	h	h	b	h	h	h	h	h	h	h	h	h	h	h	h	b	h	b	h	h	b	h	b	h	b	h	h	h	b	h	h	b	h	h	h	h	h	h	h	h	h	h	h	h	b	b	h	h
ChrA1_20699099_20701491	b	b	b	b	h	b	h	b	h	h	b	h	h	b	h	h	b	b	b	h	h	h	h	b	h	b	h	b	h	b	h	h	b	h	b	h	b	h	b	h	b	b	b	b	b	h	b	b	b
ChrA1_21127506_21129186	b	b	h	h	h	h	h	b	h	h	b	h	h	h	h	h	h	h	b	b	b	b	h	b	h	h	h	h	h	b	h	b	b	h	h	h	h	h	h	h	b	b	h	h	b	b	b	b	b
ChrA1_21129640_21131296	b	b	h	h	h	h	h	b	h	h	b	h	h	h	h	h	h	h	b	b	h	b	h	b	h	h	h	h	h	b	h	b	b	h	h	h	h	h	h	h	b	b	h	h	b	b	h	b	h
ChrA1_21131386_21135528	h	b	h	h	h	h	h	b	h	h	b	h	h	h	h	h	h	h	b	b	h	b	h	b	h	h	h	h	h	b	h	b	b	h	h	h	h	h	h	h	b	b	h	h	b	b	h	b	h
ChrA1_21582338_21583656	b	h	h	b	b	b	b	h	b	b	b	b	h	h	h	h	b	h	b	b	b	b	h	h	b	b	b	h	b	h	h	h	b	h	h	b	h	a	b	h	b	b	b	b	b	b	b	b	b
ChrA1_21584810_21586175	b	h	h	b	b	b	b	h	b	b	b	b	h	h	h	h	b	h	b	b	b	b	h	h	b	b	b	h	b	h	h	h	b	h	h	b	a	a	b	h	b	b	b	b	b	b	b	b	b
ChrA1_21586452_21590123	b	h	h	b	b	b	b	h	b	b	b	b	h	h	h	h	b	h	b	b	b	b	h	h	b	h	b	b	b	h	h	h	b	h	h	b	a	a	b	h	b	b	b	b	b	b	b	b	b
ChrA1_21590123_21591166	b	h	h	b	b	b	b	h	b	b	b	b	h	h	h	h	b	h	b	b	b	b	h	h	b	h	b	b	b	h	h	h	b	h	h	b	b	a	b	h	b	b	b	b	b	b	b	b	b
ChrA1_21591166_21594387	b	h	h	b	b	b	b	h	b	b	b	b	h	h	h	h	b	h	b	b	b	b	h	h	b	h	b	b	b	h	h	h	b	h	h	b	b	a	b	h	b	b	b	b	b	b	b	b	b
ChrA1_21594387_21595392	b	h	h	b	b	b	b	h	b	b	b	b	h	h	h	h	b	h	b	b	b	b	h	h	b	h	b	b	b	h	h	h	b	h	h	b	b	b	b	h	b	b	b	b	b	b	b	b	b
ChrA1_21599288_21600431	b	h	h	b	b	b	b	h	b	b	b	b	h	h	h	h	b	h	b	b	b	b	h	h	b	h	b	b	b	h	h	h	b	h	h	b	b	b	b	h	b	b	b	b	b	b	b	b	b
ChrA1_21601255_21602584	b	h	h	h	h	b	b	h	b	b	h	b	h	h	h	h	b	h	b	b	b	h	h	h	b	h	b	b	b	h	h	h	b	h	h	h	b	b	b	h	b	b	b	b	b	b	b	b	b
ChrA1_21602584_21605381	b	h	h	h	h	b	b	h	b	b	h	b	h	h	h	h	b	h	b	b	b	h	h	h	b	h	b	b	b	h	h	h	b	h	h	h	b	b	b	h	b	b	b	b	b	b	b	b	b
ChrA1_21605395_21607730	b	h	h	h	h	b	b	h	b	b	h	b	h	h	h	h	b	h	b	b	b	h	h	h	b	h	b	b	b	h	h	h	b	h	h	h	b	b	b	h	b	b	b	b	b	b	b	b	b
ChrA1_21607730_21619222	b	h	h	h	h	b	b	h	b	b	h	b	h	h	h	h	b	h	b	b	b	h	h	h	b	h	b	b	b	h	h	h	b	h	h	h	b	b	b	h	b	b	b	b	b	b	b	b	b
ChrA1_21620242_21631794	b	h	h	h	h	b	b	b	b	b	h	b	h	h	h	h	b	h	b	b	b	h	h	h	b	h	b	b	b	h	h	h	b	h	h	h	b	b	b	h	b	b	b	b	b	b	b	b	b
ChrA1_21631794_21636320	b	h	h	h	h	b	b	b	b	b	h	b	h	h	h	h	b	h	b	b	b	h	h	h	b	h	b	b	b	h	h	b	b	h	h	h	b	b	b	h	b	b	b	b	b	b	b	b	b
ChrA1_21636320_21643807	b	h	h	h	h	b	b	b	b	b	h	b	h	h	h	h	b	h	b	b	b	h	h	h	b	h	b	b	b	h	h	b	b	h	h	h	b	b	b	h	b	b	b	b	b	b	b	b	b
ChrA1_21643807_21648811	b	h	h	h	h	b	b	b	b	b	h	b	h	h	h	h	b	h	b	b	b	h	h	h	b	h	b	b	b	h	h	b	b	h	h	h	b	b	b	h	b	b	b	b	h	b	b	b	b
ChrA1_21648825_21653888	b	h	h	h	h	b	b	b	b	b	h	b	h	h	h	h	b	h	b	b	b	h	h	h	b	h	b	b	b	h	h	b	b	b	h	h	b	b	b	h	b	b	b	b	h	b	b	b	b
ChrA1_21793633_21797490	h	h	b	h	b	b	b	b	b	h	b	h	h	h	h	b	b	h	h	b	b	h	h	h	b	b	b	b	b	h	h	b	h	b	h	h	b	b	b	b	b	b	b	b	b	b	b	b	b
ChrA1_21797490_21807589	h	h	h	h	b	b	b	b	b	h	b	h	h	h	h	b	b	h	h	b	b	h	h	h	b	b	b	b	b	h	h	b	h	b	h	h	b	b	b	b	b	b	b	b	b	b	b	b	b
ChrA1_21807589_21817752	h	h	h	h	b	b	b	b	b	h	b	h	h	h	h	b	b	h	h	b	b	h	h	h	b	b	b	b	b	h	h	b	h	b	h	h	b	b	b	b	b	b	b	b	b	b	b	b	b
ChrA1_21951583_21954994	h	h	h	h	b	h	b	h	h	h	b	h	h	h	h	h	b	b	b	b	b	h	h	h	b	h	b	h	b	h	h	b	b	h	h	h	h	b	h	h	b	b	h	h	b	b	h	b	b
ChrA1_21954994_21958450	b	h	h	h	b	h	b	h	h	h	b	h	h	h	h	h	b	b	b	b	b	h	h	h	b	h	b	h	b	h	h	b	b	h	h	h	h	b	h	h	b	b	h	h	b	b	h	b	b
ChrA1_22177002_22178997	b	h	h	h	h	h	b	h	h	b	b	h	h	h	h	h	b	h	h	b	b	h	h	h	b	h	b	h	h	h	h	h	b	h	h	h	h	h	h	h	b	b	h	h	b	h	h	b	b
ChrA1_22178997_22180009	b	h	h	h	h	h	b	h	h	b	b	h	h	h	h	h	b	h	h	b	b	h	h	h	b	h	b	h	h	h	h	h	h	h	h	h	h	h	h	h	b	b	h	h	b	h	h	b	b
ChrA1_22180009_22189476	b	h	h	h	h	h	b	h	h	b	b	h	h	h	h	h	b	h	h	b	b	h	h	h	b	h	b	h	h	h	h	h	h	h	h	h	h	h	h	h	b	b	h	h	b	h	h	b	h
ChrA1_22189476_22196128	b	h	h	h	h	h	b	h	h	b	b	h	h	h	h	h	b	h	h	b	b	h	h	h	b	h	b	h	h	h	h	h	h	h	h	h	h	h	h	h	b	b	h	h	b	h	h	b	h
ChrA1_22264645_22266033	b	h	h	h	h	h	b	h	h	b	b	h	h	b	h	h	h	h	h	b	b	h	h	h	b	h	b	h	h	h	h	h	h	h	h	h	h	h	h	h	h	b	h	h	b	h	b	b	h
ChrA1_22266704_22285350	b	h	h	h	h	h	b	h	h	b	b	h	h	b	h	h	h	h	h	b	b	h	h	h	b	h	b	h	h	h	h	h	h	h	h	h	h	h	h	h	h	b	h	h	b	h	b	b	h
ChrA1_22621669_22624878	h	h	h	h	h	h	h	h	h	h	b	b	h	b	h	h	h	h	h	b	h	b	h	h	a	h	h	h	b	h	h	b	h	h	h	h	h	h	b	h	b	b	h	h	b	h	h	b	h
ChrA1_22625251_22628479	h	h	h	h	h	h	h	h	h	h	b	b	h	b	h	h	h	h	h	b	h	b	h	h	b	h	h	h	b	h	h	b	h	h	h	h	h	h	b	h	b	b	h	h	b	h	h	b	h
ChrA1_22629513_22632696	h	h	h	b	h	h	h	h	h	h	b	b	h	b	b	h	h	h	h	b	h	b	h	h	b	h	h	h	b	h	h	b	h	h	h	h	h	h	b	h	b	b	h	h	b	h	h	b	h
ChrA1_22632696_22672231	h	h	h	b	h	h	h	h	h	h	b	b	h	b	b	h	h	h	h	b	h	b	h	h	b	h	h	h	b	h	h	b	h	h	h	h	h	h	b	h	b	b	h	h	b	h	h	b	h
ChrA1_22672231_22699636	h	h	h	b	h	h	h	h	h	h	b	b	h	b	b	h	h	h	h	b	h	h	h	h	b	h	h	h	b	h	h	b	h	h	h	h	h	h	b	h	b	b	h	h	b	h	h	b	h
ChrA1_22722771_22727364	h	h	h	b	h	h	h	h	h	h	h	b	h	b	b	h	b	h	h	b	h	h	h	h	b	h	h	h	b	h	h	b	h	h	h	h	h	h	b	h	a	b	h	h	b	h	h	b	h
ChrA1_22727618_22732258	h	h	h	b	h	h	h	h	h	h	h	b	h	b	b	h	b	h	h	b	h	h	h	h	b	h	h	h	b	h	h	b	h	h	h	h	h	h	b	h	a	b	h	h	b	h	h	b	h
ChrA1_22732660_22750169	h	h	h	b	h	h	h	h	h	h	h	h	h	b	b	b	b	h	h	b	h	h	h	h	b	h	h	h	h	h	h	b	h	h	b	h	h	h	b	h	b	h	h	h	h	h	h	b	h
ChrA1_22751326_22758273	h	h	h	b	h	h	h	h	h	h	h	h	h	b	b	b	b	h	h	b	h	h	h	h	b	h	h	h	h	h	b	b	h	h	b	h	h	h	b	h	b	h	h	h	h	h	h	b	h
ChrA1_22758273_22768549	h	h	h	b	h	h	h	h	h	h	h	h	h	b	b	b	b	h	h	b	h	h	h	h	b	h	h	h	h	h	b	b	h	h	b	h	h	h	b	h	b	h	h	h	h	h	h	b	h
ChrA1_23139992_23141460	h	h	h	h	h	h	h	b	h	h	h	h	h	b	b	h	b	h	b	b	h	b	h	h	b	b	h	h	b	h	b	h	b	h	a	b	h	h	b	h	b	h	h	h	b	h	h	h	b
ChrA1_23141602_23144282	h	h	h	h	h	h	h	b	h	h	h	h	h	b	b	h	a	h	b	b	h	b	h	h	b	b	h	h	b	h	b	h	b	h	a	b	h	h	b	h	b	h	h	h	b	h	h	h	b
ChrA1_23144282_23147904	h	h	h	h	h	h	h	b	h	h	h	h	h	b	b	h	a	h	b	b	h	b	h	h	b	b	h	h	b	h	b	h	b	h	a	b	h	h	b	h	b	h	h	h	b	h	h	h	b
ChrA1_23147904_23150551	h	h	h	h	h	h	h	b	h	h	h	h	h	b	b	h	a	h	b	b	h	b	h	h	b	b	h	h	b	h	b	h	b	h	b	b	h	h	b	h	b	h	h	h	b	h	h	h	b
ChrA1_23150551_23151601	h	h	h	h	h	h	h	b	h	h	h	h	h	b	b	h	a	h	b	b	h	b	h	h	b	b	h	h	b	h	b	h	b	h	b	b	h	h	b	h	b	h	h	h	b	h	h	h	b
ChrA1_23436383_23445182	h	h	h	h	h	h	h	h	h	b	h	h	h	b	b	h	b	h	b	b	h	b	h	h	b	b	h	h	b	h	h	h	b	h	b	h	h	h	b	h	b	h	h	h	b	h	h	h	b
ChrA1_23445182_23447662	h	h	h	h	h	h	h	h	h	b	h	h	h	b	b	h	b	h	b	b	h	b	h	h	b	b	h	h	b	h	h	h	b	h	b	h	h	h	b	h	b	h	h	h	b	h	h	h	b
ChrA1_23447662_23456986	h	h	h	h	h	h	h	h	h	b	h	h	h	b	b	h	b	h	b	b	h	b	h	h	b	b	h	h	b	h	h	h	b	h	b	h	h	h	b	h	b	h	h	h	b	h	h	h	b
ChrA1_23548023_23552444	h	h	h	h	h	h	h	h	h	b	h	h	h	h	b	h	b	h	b	b	h	b	h	h	b	h	b	h	b	h	h	h	b	h	b	h	h	h	b	h	b	h	h	h	b	h	h	b	b
ChrA1_23552444_23554967	h	h	h	h	h	h	h	h	h	b	h	h	h	h	b	h	b	h	b	b	h	b	h	h	b	h	b	h	b	h	h	h	b	h	b	h	h	h	b	h	b	h	h	h	b	h	h	b	b
ChrA1_23555095_23580485	h	h	h	h	h	h	h	h	h	b	h	h	h	h	b	h	b	h	b	b	h	b	h	h	b	h	b	h	b	h	h	h	b	h	b	h	h	h	b	h	b	h	h	h	b	h	h	b	b
ChrA1_23580485_23586424	h	h	h	h	h	h	h	h	h	b	h	h	h	h	b	h	b	h	b	b	h	b	h	h	b	h	b	h	b	h	h	h	b	h	b	h	h	h	b	h	b	b	h	h	b	h	h	b	b
ChrA1_23736134_23737260	h	h	b	b	b	h	h	b	b	h	b	h	h	h	b	b	b	b	b	b	b	b	b	h	b	h	h	b	b	h	b	b	h	h	b	h	h	h	b	h	h	b	h	h	b	b	b	b	b
ChrA1_23737260_23738509	h	h	b	b	h	h	h	b	b	h	b	h	h	h	b	b	b	b	b	b	b	b	h	h	b	h	h	b	b	h	b	b	h	h	b	h	h	h	b	h	h	h	h	h	b	b	b	b	b
ChrA1_23887760_23889903	h	h	b	b	h	h	h	b	b	h	h	h	h	h	b	b	h	b	b	h	b	a	h	h	h	h	h	h	b	h	b	b	h	h	b	h	h	h	b	h	h	h	h	h	b	h	h	b	h
ChrA1_23889903_23895528	h	h	b	b	h	h	h	b	b	h	h	h	h	h	b	b	h	b	b	h	b	a	h	h	h	h	h	h	b	h	b	b	h	h	b	h	h	h	b	h	h	h	h	h	b	h	h	b	h
ChrA1_23896290_23900379	h	h	b	b	h	h	h	b	b	h	h	h	h	h	b	b	h	b	b	h	b	a	h	h	h	h	h	h	b	h	b	b	h	h	b	h	h	h	h	h	h	h	h	h	b	h	h	b	h
ChrA1_23900379_23901926	h	h	b	b	h	h	h	b	b	h	h	h	h	h	b	b	h	b	b	h	b	a	h	h	h	h	h	h	b	h	b	b	h	h	b	h	h	h	h	h	h	h	h	h	b	h	h	b	h
ChrA1_23901926_23910509	h	h	b	b	h	h	h	b	h	h	h	h	h	h	b	b	h	b	b	h	b	a	h	h	h	h	h	h	b	h	b	b	h	h	b	h	h	h	h	h	h	h	h	h	h	h	h	b	h
ChrA1_23910683_23925052	h	h	b	b	h	h	h	b	h	h	h	h	h	h	b	b	h	b	h	h	b	a	h	h	h	h	h	h	b	h	b	b	h	h	b	h	h	h	h	h	h	h	h	h	h	h	h	b	h
ChrA1_24738670_24745740	b	h	h	h	h	h	h	h	h	h	h	h	h	h	b	b	b	h	b	b	b	h	h	b	b	b	h	h	h	h	h	h	h	h	h	h	h	h	b	h	b	h	h	b	h	b	b	b	b
ChrA1_25208830_25210270	h	b	b	b	h	b	h	h	h	h	h	h	h	b	b	b	b	b	b	b	b	h	b	h	b	b	h	h	h	b	b	h	h	b	b	h	h	b	b	h	b	h	b	b	h	b	b	h	b
ChrA1_25210277_25211715	h	b	b	b	h	b	h	h	h	h	h	h	h	b	b	b	b	b	b	b	b	h	b	h	b	b	h	h	h	b	b	h	h	b	b	h	h	b	b	h	b	h	b	b	h	b	b	h	b
ChrA1_25211715_25212845	h	b	b	b	h	b	h	h	h	h	h	h	h	b	b	b	b	b	b	b	b	h	b	h	b	b	h	h	h	b	b	h	h	b	b	h	h	b	b	h	b	h	b	b	b	b	b	h	b
ChrA1_25213120_25214288	h	b	b	b	h	b	h	h	h	h	h	h	h	h	b	b	b	b	b	b	b	h	b	h	h	b	h	h	h	b	b	h	h	b	b	h	h	b	b	h	b	h	b	b	b	b	b	h	b
ChrA1_25242780_25248502	h	b	b	b	h	h	h	h	h	h	b	h	h	h	b	b	b	b	b	b	b	h	b	h	h	b	h	h	h	b	b	h	h	b	b	h	h	h	b	h	b	h	h	b	b	b	b	b	b
ChrA1_25248502_25249767	h	b	b	b	h	h	h	h	h	h	b	h	h	h	b	h	b	b	b	b	b	h	b	h	h	b	h	h	h	b	b	h	h	b	b	h	h	h	b	h	b	h	h	b	b	b	b	b	b
ChrA1_25249955_25252261	h	b	b	b	h	h	h	h	h	h	b	h	h	h	b	h	b	b	b	b	b	h	b	h	h	b	h	h	h	b	b	h	h	b	b	h	h	h	b	h	b	h	h	b	b	b	b	b	b
ChrA1_25303505_25309585	h	h	b	h	h	h	h	h	h	h	b	h	b	h	b	h	b	h	b	h	b	b	b	h	h	b	h	h	h	a	b	h	h	b	b	h	h	h	b	h	b	h	h	b	b	b	b	b	b
ChrA1_25309597_25310882	h	h	b	h	h	h	h	h	h	h	b	h	b	h	b	h	b	h	b	h	h	b	h	h	h	b	h	h	h	a	b	h	h	b	b	h	h	h	b	h	b	h	h	b	b	b	b	b	b
ChrA1_25310882_25315685	h	h	b	h	h	h	h	h	h	h	b	h	b	h	h	h	b	h	b	h	h	b	h	h	h	b	h	h	h	a	b	h	h	h	h	h	h	h	b	h	b	h	h	b	b	b	b	b	b
ChrA1_25316665_25322331	h	h	h	h	h	h	h	h	h	h	b	h	b	h	h	h	b	h	b	h	h	b	h	h	h	b	h	h	h	a	b	h	h	h	h	h	h	h	b	h	b	h	h	b	b	b	b	b	b
ChrA1_25594712_25611062	h	h	h	b	h	h	h	h	h	h	b	h	h	h	h	h	h	h	h	h	h	h	h	b	h	b	h	h	h	h	h	h	h	h	h	h	h	h	b	h	h	b	h	h	h	h	h	h	h
ChrA1_25611062_25616419	h	h	h	b	h	h	h	h	h	h	b	h	h	h	h	h	h	h	h	h	h	h	h	b	h	b	h	h	h	h	h	h	h	h	h	h	h	h	b	h	h	b	h	h	h	h	h	h	h
ChrA1_25616481_25621077	h	h	h	b	h	h	h	h	h	h	b	h	h	h	h	h	h	h	h	h	h	h	h	b	h	b	h	h	h	h	h	h	h	h	h	h	h	h	b	h	h	b	h	h	h	h	h	h	h
ChrA1_25623055_25624243	h	h	h	b	h	h	h	h	h	h	b	h	h	h	h	h	h	h	h	h	h	h	h	b	h	b	h	h	h	h	h	h	h	h	h	h	h	h	b	h	h	b	h	h	h	h	h	h	h
ChrA1_25624243_25628601	h	h	h	b	h	h	h	h	h	h	b	h	h	h	h	h	h	h	h	h	h	h	h	b	h	b	h	h	h	h	h	h	h	h	h	h	h	h	b	h	h	b	h	h	b	h	h	h	h
ChrA1_25738580_25745056	h	h	h	b	h	h	h	h	h	h	b	h	h	h	h	b	b	b	b	h	h	h	h	a	h	b	b	h	h	h	h	h	h	h	h	h	h	h	b	h	h	b	h	h	b	b	b	h	h
ChrA1_25745065_25756165	h	h	h	b	h	h	h	h	h	h	b	h	h	h	h	b	b	b	b	h	h	h	h	a	h	b	b	b	h	h	h	h	h	h	h	h	h	h	b	h	h	b	h	h	b	b	b	h	h
ChrA1_25756165_25778320	h	h	h	b	h	h	h	h	h	h	b	h	h	h	h	b	b	b	b	h	h	h	h	a	h	b	b	b	h	h	h	h	h	h	h	h	h	h	b	h	h	b	h	h	b	b	b	h	h
ChrA1_26237469_26239708	h	h	b	h	b	h	h	h	h	h	b	h	h	h	h	h	b	b	b	b	b	h	h	h	b	h	b	b	h	h	h	h	h	h	h	h	h	h	b	h	h	b	h	b	h	b	h	b	b
ChrA1_26239754_26241145	h	h	b	h	b	h	h	h	h	h	b	h	h	h	h	h	b	b	b	b	b	h	h	h	b	h	b	b	h	h	h	h	h	h	h	h	h	h	b	h	h	b	h	h	h	b	h	b	b
ChrA1_26241145_26242169	h	h	b	h	b	h	h	h	h	h	b	h	h	h	h	h	b	b	b	b	b	h	h	h	b	h	b	b	h	h	h	h	h	h	h	h	h	h	b	h	h	b	h	h	h	b	h	b	b
ChrA1_26243047_26244048	h	h	b	h	b	h	h	h	h	h	b	h	h	h	h	h	b	b	b	b	b	h	h	h	b	h	b	b	h	h	h	h	b	h	h	h	h	h	b	h	h	b	h	h	h	b	h	b	b
ChrA1_26349236_26358929	b	h	h	h	h	h	h	h	h	b	b	h	h	h	h	h	b	h	b	b	a	b	h	h	b	h	b	h	h	h	h	h	b	h	h	b	h	h	h	h	h	h	h	b	h	b	h	b	b
ChrA1_26358929_26366042	b	h	h	h	h	h	h	h	h	b	b	h	h	h	h	h	b	h	b	b	a	b	h	h	b	h	b	h	h	h	h	h	b	h	h	b	h	h	h	h	h	h	h	b	h	b	h	b	b
ChrA1_27033100_27042863	h	h	h	h	b	b	h	h	b	h	h	h	h	h	h	b	h	b	h	h	b	h	h	h	h	h	h	h	h	h	h	b	h	b	h	h	h	h	h	h	h	h	b	h	h	b	h	h	b
ChrA1_27042863_27054276	h	h	h	h	b	b	h	h	b	h	h	h	h	h	h	b	h	b	h	h	b	h	h	h	h	h	h	h	h	h	h	b	h	b	b	h	h	h	h	h	h	h	b	h	h	b	h	h	b
ChrA1_27054276_27070508	h	h	h	h	b	b	h	h	b	h	h	h	h	h	h	b	b	b	h	h	b	h	h	h	h	h	h	h	h	h	h	b	h	b	b	h	h	h	h	h	h	h	b	h	h	b	h	h	b
ChrA1_27183189_27185178	h	h	h	h	b	h	h	h	h	h	h	h	h	h	h	b	b	h	h	h	h	b	h	h	b	h	h	h	b	h	h	b	h	b	b	h	h	h	b	h	b	h	b	b	h	b	b	b	b
ChrA1_27185178_27190864	h	h	h	h	b	h	h	h	h	h	h	h	h	h	h	b	b	h	h	h	h	b	h	h	b	h	h	h	b	h	h	b	h	b	b	h	h	h	b	h	b	h	b	b	h	b	b	b	b
ChrA1_27190864_27196896	h	h	h	h	b	h	h	h	h	h	h	h	h	h	h	b	b	h	h	h	h	b	h	h	b	h	h	h	b	h	h	b	h	b	b	h	h	h	b	h	b	h	b	b	h	b	b	b	h
ChrA1_28104910_28106010	h	h	h	h	h	h	b	h	h	b	b	b	b	h	h	b	h	h	h	h	h	h	h	h	h	h	h	h	h	h	h	h	b	h	h	h	h	h	h	h	b	b	h	h	b	b	h	b	h
ChrA1_28106010_28107462	h	h	h	h	h	h	b	h	h	b	b	b	b	h	h	b	h	h	h	h	h	h	h	h	h	h	h	h	h	h	h	h	b	h	h	h	h	h	h	h	b	b	h	h	b	b	h	b	h
ChrA1_28107469_28111808	h	h	h	h	h	h	b	h	h	b	b	b	b	h	h	b	h	h	h	h	h	h	h	h	b	h	h	h	h	h	h	h	b	h	h	h	h	h	h	h	b	b	h	h	b	b	h	b	h
ChrA1_29063028_29065282	b	h	b	a	h	b	b	h	h	b	b	b	h	b	b	b	h	h	h	h	h	b	h	h	h	b	h	h	b	h	b	b	b	b	h	b	h	h	h	h	b	b	h	b	b	b	b	b	h
ChrA1_29902065_29906493	b	h	h	h	h	h	b	h	b	b	h	h	h	h	h	b	b	h	h	b	h	h	h	h	h	h	h	h	h	h	b	b	b	h	h	b	h	h	b	h	a	h	h	b	h	h	b	b	h
ChrA1_29906493_29911520	b	h	h	h	h	h	b	h	b	a	h	h	h	h	h	b	b	h	h	b	h	h	h	h	h	h	h	h	h	h	b	b	b	h	h	b	h	h	b	h	a	h	h	b	h	h	b	b	h
ChrA1_29911543_29914388	b	h	h	h	h	h	b	h	b	a	b	h	h	h	h	b	b	h	h	b	h	h	h	h	h	h	h	h	h	h	b	b	b	h	h	b	h	h	b	h	b	h	h	b	h	h	b	b	h
ChrA1_29914388_29918437	b	h	h	h	h	h	b	h	b	a	b	h	h	h	h	b	b	h	h	b	h	h	h	h	h	h	h	h	h	h	b	b	b	h	h	b	h	h	b	h	b	h	h	b	h	h	b	b	h
ChrA1_29918437_29919622	b	h	h	h	h	h	b	h	b	a	b	h	h	h	h	b	b	h	h	b	h	h	h	h	h	h	h	h	h	h	b	b	b	h	h	b	h	h	b	h	b	h	h	b	b	h	b	b	h
ChrA1_29919622_29923668	b	h	h	h	h	h	b	h	b	a	b	h	h	h	h	b	b	h	h	b	h	h	h	h	h	h	h	h	h	h	b	b	b	h	h	b	h	h	b	h	b	h	h	b	b	h	b	b	h
ChrA1_30918758_30922037	b	h	h	h	h	h	b	h	h	b	b	h	h	h	b	h	h	h	h	h	h	h	h	h	b	h	b	h	b	b	h	h	h	b	h	h	h	h	b	h	h	b	h	h	b	h	b	b	b
ChrA1_30922666_30925631	b	h	h	h	h	h	b	h	h	b	b	h	h	h	b	h	h	h	h	h	h	h	h	h	b	h	b	h	b	b	h	h	h	b	h	h	h	h	b	h	h	b	h	h	b	h	b	b	b
ChrA1_30925631_30927073	b	h	h	h	h	h	b	h	h	b	b	h	h	h	b	h	h	h	h	h	b	h	b	h	b	h	b	h	b	b	h	h	h	b	h	h	h	h	b	h	h	b	h	h	b	h	b	b	b
ChrA1_30932483_30942032	b	h	b	h	b	h	b	h	b	b	b	h	h	h	b	b	b	b	h	b	b	h	b	h	b	b	b	h	b	b	h	b	h	b	h	h	h	h	b	h	h	b	h	b	b	h	b	b	b
ChrA1_30942229_30953512	b	h	b	h	b	h	b	h	b	b	b	h	h	h	b	b	b	b	h	b	b	h	b	h	b	b	b	h	b	b	h	b	h	b	h	h	h	h	b	h	h	b	h	b	b	h	h	h	b
ChrA1_31103578_31104813	b	h	h	h	b	b	h	h	b	b	h	h	h	b	b	h	b	b	b	a	h	h	h	h	h	b	b	h	b	b	h	h	h	b	h	h	h	h	b	h	h	b	h	h	h	h	b	h	b
ChrA1_31104813_31106293	b	h	h	h	b	b	h	h	b	b	h	h	h	b	b	h	b	b	b	a	h	h	h	h	h	b	b	h	b	b	h	h	b	b	h	h	h	h	b	h	h	b	h	h	h	h	b	h	b
ChrA1_32327282_32382422	h	h	b	h	h	h	h	h	h	h	h	b	h	h	h	h	h	h	h	h	h	h	h	h	h	h	h	h	h	h	h	h	b	h	h	b	h	h	h	h	h	h	h	h	h	h	b	b	h
ChrA1_32382422_32384392	h	h	b	h	h	h	h	h	h	h	h	b	h	h	h	h	h	h	h	h	h	h	h	h	h	h	h	h	h	h	h	h	b	h	h	b	h	h	h	h	h	h	h	h	h	h	b	b	h
ChrA1_32384696_32392832	h	h	b	h	h	h	h	h	h	h	h	b	h	h	h	h	h	h	h	h	h	h	h	h	h	h	h	h	h	h	h	h	b	h	h	b	h	h	h	h	h	h	h	h	h	h	b	b	h
ChrA1_32392832_32394802	h	h	b	h	h	h	h	h	h	h	h	b	h	h	h	h	h	h	h	h	h	h	b	h	h	h	h	h	h	h	h	h	b	h	h	b	h	h	h	h	h	h	h	h	h	h	b	b	h
ChrA1_32394802_32423992	h	h	b	h	h	h	h	h	h	h	h	b	h	h	h	h	h	h	h	h	h	h	b	h	h	h	h	h	h	h	h	h	b	h	h	b	h	h	h	h	h	h	h	h	h	h	b	b	h
ChrA1_32423992_32431887	h	h	b	h	h	h	h	h	h	h	h	b	h	h	h	h	h	h	h	h	h	h	b	h	h	h	h	h	h	h	b	h	b	h	h	b	h	h	h	h	h	h	h	h	h	h	b	b	h
ChrA1_32431887_32449327	h	h	b	h	h	h	h	h	h	h	h	b	h	h	h	h	h	h	h	h	h	h	b	h	h	h	h	h	h	h	b	h	b	h	h	b	h	h	h	h	h	h	h	h	h	h	b	b	h
ChrA1_32449327_32453814	h	h	b	h	h	h	h	h	h	h	h	b	h	h	h	h	h	h	h	h	h	h	b	h	h	h	h	h	h	h	b	h	b	h	h	h	h	h	h	h	h	h	h	h	h	h	b	b	h
ChrA1_32453814_32455198	h	h	b	h	h	h	h	h	h	h	h	b	h	h	h	h	h	h	h	h	h	h	b	h	h	h	h	h	h	h	b	h	b	h	h	h	h	h	h	h	h	h	h	h	h	h	b	b	h
ChrA1_33136009_33137809	h	h	b	h	h	h	h	h	h	h	b	h	h	h	h	h	b	b	b	h	b	b	h	b	b	b	h	h	h	h	h	h	h	h	h	h	h	h	h	h	b	b	h	h	h	b	h	b	b
ChrA1_33156242_33158513	h	h	b	h	h	h	h	b	h	b	b	h	h	h	h	h	b	b	b	h	b	b	b	b	b	h	h	b	h	h	b	h	h	h	h	h	h	h	h	h	b	h	h	b	h	h	h	b	b
ChrA1_33170017_33175099	h	h	b	h	h	h	h	b	h	h	b	h	h	h	h	h	b	b	b	h	b	b	b	b	b	h	h	b	h	h	b	h	h	a	h	h	h	h	h	h	b	h	b	b	h	h	h	b	h
ChrA1_33175595_33179956	h	h	b	h	h	h	h	b	h	h	b	h	h	h	h	h	b	b	b	h	b	b	b	b	b	h	h	b	h	h	b	h	h	a	h	h	h	h	h	h	b	h	b	b	h	h	h	b	h
ChrA1_33181120_33182399	h	h	h	h	b	h	h	b	h	h	b	h	h	h	h	h	b	b	b	h	b	b	b	b	b	h	h	b	h	h	b	h	h	a	h	h	h	h	h	h	h	h	h	b	b	b	h	b	h
ChrA1_33182399_33185277	h	h	h	h	b	h	h	b	h	h	b	h	h	h	h	h	b	b	b	h	b	b	b	b	b	h	b	b	h	h	b	h	h	a	h	h	h	h	h	h	h	h	h	b	b	b	h	b	h
ChrA1_33185277_33187588	h	h	h	h	b	h	h	b	h	h	b	h	h	h	h	h	b	b	b	h	b	b	b	b	b	h	b	b	h	h	b	h	h	a	h	h	h	h	h	h	h	h	h	b	b	b	h	b	h
ChrA1_33187588_33189765	h	h	h	h	b	h	h	b	h	h	b	h	h	h	h	h	b	b	b	h	b	b	b	b	b	b	b	b	h	h	b	h	h	a	h	h	h	h	h	h	h	h	h	b	b	b	h	b	h
ChrA1_33189765_33191447	h	h	h	h	b	h	h	b	h	h	b	h	h	h	h	h	b	b	b	h	b	b	b	b	b	b	b	b	h	h	b	h	h	a	h	h	h	h	h	h	h	h	h	b	b	b	h	b	h
ChrA1_33191496_33193304	h	h	h	h	b	h	h	b	h	h	b	h	h	h	h	h	b	b	b	h	b	b	b	b	b	b	b	b	h	h	b	h	h	a	h	h	h	h	h	h	b	h	h	b	b	b	h	b	h
ChrA1_33232540_33234678	h	h	b	h	a	h	h	b	h	h	b	h	h	h	h	h	b	b	b	b	b	b	b	b	b	b	b	b	h	b	b	h	h	b	h	h	h	b	b	h	b	h	b	b	b	b	h	b	b
ChrA1_33234678_33256250	h	h	b	h	a	h	h	b	h	h	b	h	h	h	h	h	b	b	b	b	b	b	b	b	b	b	b	b	h	b	b	h	h	b	h	h	h	b	b	h	b	h	b	b	b	b	h	b	b
ChrA1_33256273_33258709	h	h	b	h	a	h	h	b	h	h	b	h	h	h	h	h	b	b	b	b	b	b	b	b	b	b	b	b	h	b	b	h	h	b	h	h	b	b	b	h	b	h	b	b	b	b	h	b	b
ChrA1_33262253_33264179	b	h	b	h	b	h	h	b	h	b	b	h	h	h	h	h	b	b	b	b	b	b	b	b	b	b	b	b	h	b	b	h	b	b	h	b	b	b	b	h	b	b	b	b	b	b	b	b	b
ChrA1_33269553_33271474	b	h	b	h	b	h	h	b	h	b	b	h	h	h	h	h	b	b	b	b	b	b	b	b	b	b	b	b	h	b	b	h	b	b	h	b	b	b	b	h	b	b	b	b	b	b	b	b	b
ChrA1_33350115_33351829	b	h	b	h	h	h	h	h	h	b	h	h	h	h	h	b	b	h	b	h	h	b	b	b	b	h	h	h	h	b	h	h	b	b	h	b	h	h	h	h	h	b	h	b	h	b	h	b	b
ChrA1_33351829_33353675	b	h	b	h	h	h	h	h	h	b	h	h	h	h	h	b	b	h	b	h	h	b	b	b	b	h	h	h	h	b	h	b	b	b	h	b	h	h	h	h	h	b	h	b	h	b	h	b	b
ChrA1_33353675_33355393	b	h	b	h	h	h	h	h	h	b	h	h	h	h	h	b	b	h	b	h	h	b	b	b	b	h	h	h	h	b	h	b	b	b	h	b	h	h	h	h	h	b	h	b	h	b	h	b	b
ChrA1_33355393_33356462	b	h	b	h	h	h	h	h	h	b	h	h	h	h	h	b	b	h	b	h	h	b	b	b	b	h	h	h	h	b	h	b	b	b	h	b	h	h	h	h	h	b	h	h	h	b	h	b	b
ChrA1_33356462_33357654	b	h	b	h	h	h	h	h	h	b	h	h	h	h	h	b	b	h	b	h	h	b	b	b	b	h	h	h	h	h	h	b	b	b	h	b	h	h	h	h	h	b	h	h	h	b	h	b	b
ChrA1_33452311_33453486	h	h	h	h	h	h	h	h	h	b	h	b	h	h	h	b	b	h	b	b	b	b	b	b	b	h	h	h	h	h	h	b	b	b	h	h	h	h	h	h	h	b	h	b	h	h	h	b	h
ChrA1_33828317_33831794	h	b	h	h	b	b	h	b	h	h	b	b	h	h	b	b	h	b	b	b	h	h	h	b	h	b	h	h	b	b	b	b	b	h	h	b	h	h	h	h	h	b	h	h	b	h	b	h	h
ChrA1_33860687_33899861	h	h	h	h	b	b	h	b	h	h	b	h	h	h	h	b	h	b	h	a	h	h	h	b	h	b	h	h	h	b	b	b	b	h	h	h	h	h	h	h	h	b	h	h	b	h	b	h	h
ChrA1_33899861_33908531	h	h	h	h	b	b	h	b	h	h	b	h	h	h	h	b	h	b	h	a	h	h	h	h	h	b	h	h	h	b	b	b	b	h	h	h	h	h	h	h	h	b	h	h	b	h	b	h	h
ChrA1_33908531_33910542	h	h	h	h	b	b	h	b	h	h	b	h	h	h	h	b	h	b	h	a	h	h	h	h	h	b	h	h	h	b	b	b	h	h	h	h	h	h	h	h	h	b	h	h	b	h	b	h	h
ChrA1_33910542_33913016	h	h	h	h	b	b	h	b	h	h	b	h	h	h	h	b	h	b	h	a	h	h	h	h	h	b	h	h	h	b	b	b	h	h	h	h	h	h	h	h	h	b	h	h	b	h	b	h	h
ChrA1_33913016_33919296	h	h	h	h	b	b	h	b	h	h	b	h	h	h	h	b	h	b	h	a	h	h	h	h	h	b	h	h	h	h	b	b	h	h	h	h	h	h	h	h	h	b	h	h	b	h	b	h	h
ChrA1_33919296_33923640	h	h	h	h	b	b	h	b	h	h	b	h	h	h	h	b	h	b	h	a	h	h	h	h	h	b	h	h	h	h	b	b	h	h	h	h	h	h	h	h	h	b	h	h	b	h	b	h	h
ChrA1_33923640_33928662	h	h	h	h	b	b	h	b	h	h	b	h	h	h	h	b	h	b	h	a	h	h	h	h	h	b	h	h	h	h	b	b	h	h	h	h	h	h	h	h	h	b	h	h	b	h	b	h	h
ChrA1_33928662_33931478	h	h	h	h	b	b	h	b	h	h	b	h	h	h	h	b	h	b	h	a	h	h	h	h	h	b	h	h	h	h	b	b	h	h	h	h	h	h	h	h	h	b	h	h	b	h	b	h	h
ChrA1_34405374_34416503	h	h	b	h	h	h	h	b	h	h	b	h	h	h	h	h	h	b	h	h	b	b	b	b	h	b	h	b	h	h	b	h	h	h	h	h	h	h	h	h	b	h	b	b	h	b	h	b	b
ChrA1_34416503_34434666	h	h	b	h	h	h	h	b	h	h	b	h	h	h	h	h	h	b	b	h	b	b	b	b	h	b	h	b	h	h	b	h	h	h	h	h	h	h	h	h	b	h	b	b	h	b	h	b	b
ChrA1_34434666_34436443	h	h	b	h	h	h	h	b	h	h	b	h	h	h	h	h	h	b	b	h	b	b	b	b	h	b	h	b	h	h	b	h	h	h	h	h	h	h	h	h	b	h	b	b	h	b	h	b	h
ChrA1_34778716_34792610	h	h	h	b	h	h	h	h	h	h	h	h	h	h	h	h	b	h	b	h	b	h	h	h	b	h	h	h	b	h	b	b	h	h	b	b	h	h	h	h	h	b	h	h	h	b	b	b	b
ChrA1_34792678_34797469	h	h	h	b	h	h	h	h	h	h	h	h	h	h	h	h	b	h	b	h	b	h	h	h	b	h	h	h	b	h	b	b	h	h	b	b	h	h	h	h	h	b	h	h	h	b	b	b	b
ChrA1_34798405_34805166	h	h	h	b	h	h	h	h	h	h	h	h	h	h	h	h	b	h	a	h	b	h	h	h	b	h	b	h	a	b	b	b	h	h	b	b	h	h	h	h	h	b	h	h	h	b	b	b	b
ChrA1_34805876_34807809	h	h	h	b	h	h	h	h	h	h	h	h	h	h	h	h	b	h	b	h	b	h	h	h	b	h	b	h	a	b	b	b	h	h	b	b	h	h	h	h	h	b	h	h	h	b	b	b	b
ChrA1_34807809_34810197	h	h	h	b	h	h	h	h	h	h	h	h	h	h	h	h	b	h	b	h	b	h	h	h	b	h	b	h	a	b	b	b	h	h	b	b	h	h	h	h	h	b	h	h	h	b	b	b	b
ChrA1_34810197_34815258	h	h	h	b	h	h	h	h	h	h	h	h	h	h	h	h	b	h	b	h	b	h	h	h	b	h	b	h	a	b	b	b	h	h	b	b	h	h	h	h	h	b	h	h	h	b	b	b	b
ChrA1_34815264_34817878	h	h	h	b	h	h	h	h	h	h	h	h	h	h	h	h	b	h	b	h	b	h	h	h	b	h	b	h	b	b	b	b	h	h	b	b	h	h	h	h	h	a	h	h	h	b	b	b	b
ChrA1_35403792_35411744	h	b	h	b	h	h	b	h	h	b	b	b	b	b	b	b	b	h	h	b	b	h	h	h	h	h	a	h	b	h	h	b	b	h	b	b	h	h	b	h	b	b	h	b	b	b	b	b	b
ChrA1_35606520_35625048	h	b	h	b	h	h	b	h	h	b	b	b	b	b	b	b	b	h	b	b	b	a	h	h	b	h	b	h	b	h	h	b	b	h	b	b	h	h	b	h	b	b	h	b	b	b	b	b	b
ChrA1_35625655_35691344	h	b	h	b	h	h	b	h	h	b	b	b	b	b	b	b	b	h	b	b	b	a	h	h	b	h	b	h	b	h	h	b	b	h	b	b	h	h	b	h	b	b	b	b	b	b	b	b	b
ChrA1_35691344_35693062	h	b	h	b	h	h	b	h	b	b	b	b	b	b	b	b	b	h	b	b	b	a	h	h	b	h	b	h	b	h	h	b	b	h	b	b	h	h	b	h	b	b	b	b	b	b	b	b	b
ChrA1_35693924_35696183	h	b	h	b	b	h	b	h	b	b	b	b	b	b	b	b	b	h	b	b	b	a	h	h	b	b	b	h	b	h	h	b	b	h	b	b	h	h	b	h	b	b	b	b	b	b	b	b	b
ChrA1_35755080_35762937	h	b	h	b	b	h	h	h	h	b	b	b	h	b	b	b	b	h	h	b	h	h	h	h	b	h	a	h	b	h	h	b	b	h	b	b	h	h	b	h	b	b	b	b	b	b	b	b	b
ChrA1_35763973_35766659	h	b	h	b	b	h	h	h	h	h	b	h	h	b	h	h	b	h	h	b	h	h	h	h	b	h	a	h	b	h	h	b	b	h	b	b	h	h	b	h	b	b	h	b	b	b	b	b	b
ChrA1_35766659_35767961	h	b	h	b	h	h	h	h	h	h	b	h	h	b	h	h	b	h	h	b	h	h	h	h	b	h	a	h	b	h	h	b	b	h	b	b	h	h	b	h	b	b	h	b	b	b	b	b	b
ChrA1_35768034_35769565	h	b	h	b	h	h	h	h	h	h	b	h	h	b	h	h	b	h	h	b	h	h	h	h	b	h	a	h	b	h	h	b	b	h	b	b	h	h	b	h	b	b	h	b	b	b	b	b	b
ChrA1_35769565_35770630	h	b	h	b	h	h	h	h	h	h	b	h	h	b	h	h	b	h	h	b	h	h	h	h	b	h	a	h	b	h	h	b	b	h	b	b	h	h	b	h	b	b	h	b	b	b	b	b	b
ChrA1_35770630_35772161	h	b	h	b	h	h	h	h	h	h	b	h	h	b	h	h	b	h	h	b	h	h	h	h	b	h	a	h	b	h	h	b	b	h	b	b	h	h	b	h	b	b	h	b	b	b	b	b	b
ChrA1_35772437_35774044	h	b	h	b	h	h	h	h	h	h	b	h	h	b	h	h	b	h	h	b	h	h	h	h	b	h	a	h	b	h	h	b	h	h	b	h	h	h	b	h	b	b	h	b	b	b	b	b	b
ChrA1_35810554_35813494	h	a	h	a	h	h	h	h	h	h	h	h	b	h	b	h	h	h	h	h	h	h	h	h	a	h	b	h	b	h	h	h	b	h	h	h	h	h	b	h	h	b	h	b	b	h	h	b	a
ChrA1_35813494_35825845	h	a	h	a	h	h	h	h	h	h	h	h	b	h	b	h	h	h	b	h	h	h	h	h	a	h	b	h	b	h	h	h	b	h	h	h	h	h	b	h	h	b	h	b	b	h	h	b	a
ChrA1_35825881_35828819	h	a	h	a	h	h	h	h	h	h	b	h	b	h	b	h	h	h	b	h	h	h	h	h	a	h	b	h	b	h	h	h	b	b	h	b	h	h	b	h	h	b	h	b	b	h	h	b	a
ChrA1_35828819_35830071	h	a	h	a	h	h	h	h	h	h	b	h	b	h	b	h	h	h	b	h	h	h	h	h	a	h	b	h	b	h	h	h	b	b	h	b	h	h	b	h	h	b	h	b	b	h	h	b	a
ChrA1_35830606_35831651	h	b	h	b	h	h	b	h	h	h	b	h	b	h	b	h	h	h	b	h	b	h	h	h	a	h	b	h	b	h	h	h	b	b	h	b	h	h	b	h	h	b	h	b	b	h	h	b	a
ChrA1_35831651_35836113	b	b	h	b	h	h	b	h	h	h	b	b	b	b	b	h	b	h	b	h	b	h	h	h	b	h	b	h	b	h	h	b	b	b	h	b	h	h	b	h	h	b	h	b	b	h	h	b	a
ChrA1_36339925_36341359	h	b	h	b	h	h	b	h	h	h	h	b	h	h	b	b	b	b	b	h	b	h	h	b	b	h	b	h	b	b	h	b	b	b	b	b	h	h	b	h	b	b	h	b	h	b	b	b	b
ChrA1_36341911_36343347	h	b	h	b	h	h	b	h	h	b	h	b	h	h	b	b	b	b	b	h	b	h	h	b	b	h	b	h	b	b	h	b	b	b	b	b	h	h	b	h	b	b	h	b	h	b	b	b	b
ChrA1_36553174_36555015	a	b	h	b	h	h	b	h	h	b	h	h	h	b	b	b	b	h	b	b	b	b	h	h	b	h	b	h	h	h	h	b	b	b	b	b	h	h	b	h	b	h	h	h	b	b	h	b	b
ChrA1_36780994_36815920	b	b	h	h	h	b	h	b	h	h	b	b	b	h	h	b	b	h	b	b	b	b	h	h	b	b	b	b	b	b	h	h	b	h	b	h	b	h	b	h	b	b	h	b	h	b	b	b	b
ChrA1_36815920_36819295	b	b	h	h	h	b	h	b	h	h	b	b	b	h	h	b	b	h	b	b	b	b	h	h	b	h	b	b	b	b	h	h	b	h	b	h	b	h	b	h	b	b	h	b	h	b	b	b	b
ChrA1_36819295_36857305	b	b	h	h	h	h	h	b	h	h	b	b	b	h	h	b	b	h	b	b	b	b	h	h	b	h	b	b	b	b	h	h	b	h	b	h	b	h	b	h	b	b	h	b	h	b	b	b	b
ChrA1_36857305_36859386	b	b	h	h	h	h	h	b	h	h	b	b	b	h	h	b	b	h	b	b	b	b	h	h	b	h	b	b	b	b	h	h	b	h	b	h	h	h	b	h	b	b	h	b	h	b	b	b	b
ChrA1_37030668_37038010	h	b	h	b	h	h	h	h	h	h	b	b	h	b	b	b	b	h	b	b	b	h	h	h	b	h	b	h	b	b	h	b	b	h	b	b	h	h	b	h	h	b	h	b	h	b	b	b	b
ChrA1_37038010_37040376	h	b	h	b	h	h	h	h	h	h	b	b	h	b	b	b	b	h	b	b	b	h	h	h	b	h	b	h	b	b	h	b	b	h	b	b	h	h	b	h	h	b	h	b	h	b	b	b	b
ChrA1_37040376_37049835	h	b	b	b	h	h	h	h	h	h	b	b	h	b	b	b	b	h	b	b	b	h	h	h	b	h	b	h	b	b	h	b	b	h	b	b	h	h	b	h	h	b	h	b	h	b	b	b	b
ChrA1_37049852_37056053	h	b	b	b	h	h	h	h	h	h	b	b	h	b	b	b	b	h	b	b	b	h	h	h	b	h	b	h	b	b	h	b	b	h	b	b	h	h	b	h	h	b	h	b	h	b	b	b	b
ChrA1_37079028_37080958	h	b	b	b	h	b	h	h	h	h	b	b	h	b	b	b	b	h	b	b	b	h	h	h	b	h	b	h	b	h	b	b	b	h	b	b	h	h	b	h	h	b	h	b	h	b	b	b	b
ChrA1_37082763_37084887	h	b	b	b	h	b	h	h	h	h	b	b	h	b	b	b	b	h	b	b	b	h	h	h	b	h	b	h	b	h	b	b	b	h	b	b	h	h	b	h	h	a	h	b	h	b	b	b	b
ChrA1_37085747_37092235	h	b	b	b	h	b	h	h	h	h	b	b	h	b	b	b	b	h	b	b	b	h	h	h	b	h	b	h	b	h	b	b	b	h	b	b	h	h	b	h	h	b	h	b	h	b	b	b	b
ChrA1_37166077_37170791	h	b	b	b	h	b	h	h	h	h	b	b	h	b	b	b	b	b	b	b	b	h	b	h	b	b	b	h	b	h	b	b	b	h	b	b	h	h	b	h	h	b	h	b	h	b	b	b	b
ChrA1_37170791_37178320	h	b	b	b	h	b	h	h	h	h	b	b	h	b	b	b	b	b	b	b	b	h	b	h	b	b	b	h	b	h	b	b	b	h	b	b	h	h	b	h	h	b	h	h	h	b	h	b	b
ChrA1_37178320_37181287	h	b	b	b	h	b	h	h	h	h	b	b	h	b	b	b	b	b	b	b	b	h	b	h	b	b	b	h	b	h	b	b	b	h	b	b	h	h	b	h	h	b	h	h	h	b	h	b	b
ChrA1_37181287_37184771	h	b	b	b	h	b	h	h	h	h	b	b	h	b	b	b	b	b	b	b	b	h	b	h	b	b	b	h	b	h	b	b	b	h	b	b	h	h	b	h	h	b	h	h	h	b	h	b	b
ChrA1_37184771_37195216	h	b	b	b	h	b	h	h	h	h	b	b	h	b	b	b	b	b	b	b	b	h	b	h	b	b	b	h	b	h	b	b	b	h	b	b	h	h	b	h	h	b	h	h	h	h	h	b	b
ChrA1_37274927_37295769	h	b	h	b	h	h	h	h	h	h	h	b	h	b	h	b	b	b	b	h	b	h	h	h	b	h	h	h	b	h	b	b	h	h	b	h	h	h	h	h	h	b	h	h	h	h	h	h	h
ChrA1_37295769_37305663	h	b	h	b	h	h	h	h	h	h	h	b	h	b	h	b	b	b	b	h	b	h	h	h	b	h	h	h	b	b	b	b	h	h	b	h	h	h	h	h	h	b	h	h	h	h	h	h	h
ChrA1_37306284_37340253	h	b	h	b	h	h	h	h	h	h	h	b	h	b	h	b	b	b	b	h	b	h	h	h	b	h	h	h	b	b	b	b	h	h	b	h	h	h	h	h	h	b	h	h	h	h	h	h	h
ChrA1_37340327_37352687	h	b	h	b	h	h	h	h	h	h	h	b	h	b	h	b	b	b	b	h	b	h	h	h	b	h	h	h	b	b	b	b	h	h	b	h	h	h	h	h	h	b	h	h	h	h	h	h	h
ChrA1_37353382_37365729	h	b	h	b	h	h	h	h	h	h	h	b	h	b	h	b	b	b	b	h	b	h	h	h	b	b	h	h	b	b	b	b	h	h	b	h	h	h	b	h	h	b	h	h	h	h	h	h	h
ChrA1_37420798_37437665	h	b	h	h	h	h	h	b	h	h	h	b	h	b	h	b	b	h	b	h	b	h	h	h	b	b	h	h	b	b	b	b	h	h	b	h	h	h	b	h	h	b	h	h	b	h	h	h	h
ChrA1_37437665_37438974	h	b	h	h	h	h	h	b	h	h	h	b	h	b	h	b	b	h	b	h	b	h	h	h	b	b	h	h	b	b	b	b	h	h	b	h	h	h	b	h	h	b	h	h	b	h	h	h	h
ChrA1_37438974_37441794	h	b	h	h	h	h	h	b	h	h	h	b	h	b	h	b	b	h	b	h	b	h	h	b	b	b	h	h	b	b	b	b	h	h	b	h	h	h	b	h	h	b	h	h	b	h	h	h	h
ChrA1_37442075_37455757	h	b	h	h	h	b	h	b	h	h	h	b	h	b	h	b	b	h	b	h	b	h	h	b	b	b	h	h	b	b	b	b	h	h	b	h	h	h	b	h	h	b	h	h	b	h	h	h	h
ChrA1_37455820_37459848	h	b	h	h	h	b	h	b	h	h	h	b	h	b	h	b	b	h	b	h	b	h	h	b	b	b	h	h	b	b	b	b	h	h	b	h	h	h	b	h	h	b	h	h	b	h	h	h	h
ChrA1_37584292_37585800	h	b	h	h	h	b	h	b	b	h	h	b	h	h	h	b	b	h	b	h	b	h	h	b	b	b	h	b	h	b	b	b	h	h	b	h	h	b	b	h	b	b	b	h	b	h	h	h	h
ChrA1_37586122_37587218	h	b	h	h	h	b	h	b	b	h	h	b	h	h	h	b	b	h	b	h	b	h	h	b	b	b	h	b	h	h	b	b	h	h	b	h	h	b	b	h	b	b	b	h	b	h	h	h	h
ChrA1_37587218_37593331	h	b	h	h	h	b	h	b	b	h	h	b	h	h	h	b	b	h	b	h	b	h	h	b	b	b	h	b	h	h	b	b	h	h	h	h	h	b	b	h	b	b	b	h	b	h	h	h	h
ChrA1_37593331_37596438	h	b	h	h	h	b	h	b	b	h	h	b	h	h	h	b	b	h	b	h	b	h	h	b	b	b	h	b	h	h	b	b	h	h	h	h	h	b	b	h	b	b	b	h	b	h	h	h	h
ChrA1_37596438_37601434	h	b	h	h	h	b	h	b	b	h	h	b	h	h	h	b	b	h	b	h	b	h	h	b	h	b	h	b	h	h	b	b	h	h	h	h	h	b	b	h	b	b	b	h	b	h	h	h	h
ChrA1_37601434_37604380	h	b	h	h	h	b	h	b	b	h	h	b	h	h	h	b	b	h	b	h	b	h	h	b	h	b	h	b	h	h	b	b	h	h	h	h	h	b	b	h	b	b	b	h	b	h	h	h	h
ChrA1_37604569_37616891	h	b	h	h	h	b	h	b	b	h	h	b	h	h	h	b	h	h	b	h	h	h	h	b	h	b	h	b	h	h	b	h	h	h	h	h	h	b	b	h	b	b	b	h	b	h	h	h	h
ChrA1_37616891_37636870	h	b	h	h	h	b	h	b	b	h	h	b	h	h	h	b	h	h	b	h	h	h	h	b	h	b	h	b	h	h	b	h	h	h	h	h	h	b	b	h	b	b	b	h	b	h	h	h	h
ChrA1_37636870_37659122	h	b	h	h	h	b	h	b	b	h	h	b	h	h	h	b	h	h	b	h	h	h	h	b	h	b	h	b	h	h	b	h	h	h	h	h	h	b	b	b	b	b	b	h	b	h	h	h	h
ChrA1_37659122_37660561	h	b	h	h	h	b	h	b	b	h	h	b	h	h	h	b	h	h	b	h	h	h	h	b	h	b	h	b	h	h	b	h	h	h	h	h	h	b	b	b	b	b	b	h	b	h	h	h	h
ChrA1_37660609_37667324	h	b	h	h	h	b	h	b	b	h	h	b	h	h	h	b	h	h	b	h	h	h	h	b	h	h	h	b	h	h	b	h	h	h	h	h	h	b	b	b	b	b	b	h	b	h	h	h	h
ChrA1_37911755_37914727	h	h	h	h	h	h	h	a	b	h	h	h	h	h	h	h	h	h	h	h	h	h	h	h	h	h	h	h	h	h	h	h	h	h	h	h	h	h	b	b	b	h	b	h	h	h	h	h	h
ChrA1_37914727_37916404	h	h	h	h	h	h	h	a	b	h	h	h	h	h	h	h	h	h	h	h	h	h	h	h	h	h	h	h	h	h	h	h	h	h	h	h	h	h	b	b	b	h	b	h	h	h	h	h	h
ChrA1_37916404_37919617	h	h	h	h	h	h	h	a	b	h	h	h	h	h	h	h	h	h	h	h	h	h	h	h	h	h	h	h	h	h	h	h	h	h	h	h	h	h	b	b	b	h	b	h	h	h	h	h	h
ChrA1_37919695_37920890	h	h	h	h	h	h	h	a	b	h	h	h	h	h	h	h	h	h	h	h	h	h	h	h	h	h	h	h	h	h	h	h	h	h	h	h	h	h	b	b	b	h	b	h	h	h	h	h	h
ChrA1_37921487_37930050	h	h	h	h	h	h	h	b	b	h	h	h	h	h	h	h	h	h	h	h	h	h	h	h	h	h	h	h	h	h	h	h	h	h	h	h	h	h	b	b	b	h	b	h	h	h	h	h	h
ChrA1_37930050_37931835	h	h	h	h	h	h	h	b	b	h	h	h	h	h	h	h	h	h	h	h	h	h	h	h	h	h	h	h	h	h	h	h	h	b	h	h	h	h	b	b	b	h	b	h	h	h	h	h	h
ChrA1_37931835_37941755	h	h	h	h	b	h	h	b	b	h	h	h	h	h	h	h	b	h	h	h	h	h	h	h	h	h	h	h	h	h	h	h	h	b	b	h	h	h	b	b	b	h	b	h	h	h	h	h	h
ChrA1_38389566_38390984	h	b	h	h	h	b	h	b	b	h	b	b	h	b	h	b	b	h	h	b	b	h	h	b	h	h	b	h	b	h	b	b	b	b	h	b	h	h	b	h	h	h	h	h	h	h	h	h	b
ChrA1_38390984_38410342	h	b	h	h	h	b	h	b	b	h	b	b	h	b	h	b	b	h	h	b	b	h	h	b	h	h	b	h	b	h	b	b	b	b	h	b	h	h	b	h	h	h	h	h	h	h	h	h	b
ChrA1_38410926_38412942	h	a	h	h	h	b	h	b	b	h	b	b	h	b	h	b	a	h	h	b	b	h	h	b	h	h	b	h	b	h	b	b	b	b	h	b	h	h	b	h	h	h	h	h	h	h	h	h	b
ChrA1_38412942_38414421	h	a	h	h	h	b	h	b	b	h	b	a	h	b	h	a	a	h	h	b	b	b	h	b	h	h	b	h	a	h	b	b	b	b	h	h	h	h	b	h	h	h	h	h	h	h	h	h	b
ChrA1_38415020_38436381	h	a	h	h	h	b	h	b	b	h	b	a	h	b	h	a	a	h	h	b	b	b	h	b	h	h	a	h	a	h	b	a	b	b	h	h	h	h	b	h	h	h	h	h	h	h	h	h	b
ChrA1_38436381_38438168	h	a	h	h	h	b	h	b	b	h	b	a	h	b	h	a	a	h	h	b	b	b	h	b	h	h	a	h	a	h	b	a	b	b	h	h	h	h	b	h	h	h	h	h	h	h	h	h	b
ChrA1_38440362_38445425	h	a	h	h	h	b	h	b	b	h	b	a	h	a	h	a	a	h	h	b	b	b	h	b	b	h	a	h	a	h	b	a	a	a	h	h	h	h	b	h	h	h	h	h	b	a	h	h	b
ChrA1_38445830_38493805	h	h	h	h	h	b	h	b	b	h	b	a	h	a	h	a	b	h	h	b	b	b	h	b	b	h	a	h	a	h	b	a	a	b	h	h	h	b	b	h	b	h	h	h	b	a	b	h	b
ChrA1_38493805_38499047	h	h	h	h	h	b	h	b	b	h	b	a	h	a	h	a	b	h	h	b	b	b	h	b	b	h	a	h	a	h	b	a	a	b	h	h	h	b	b	h	b	h	h	h	b	a	b	h	b
ChrA1_38499047_38519280	h	h	h	h	h	b	h	b	b	h	b	a	h	a	h	a	b	h	h	b	b	b	h	b	b	h	a	h	a	h	b	a	a	b	h	h	h	b	b	h	b	h	h	h	b	a	b	h	b
ChrA1_38520783_38522716	b	h	h	h	h	b	b	b	b	h	b	a	h	a	h	a	b	b	h	b	b	b	h	b	b	h	a	h	a	h	b	a	b	b	h	h	h	b	b	h	b	h	h	h	b	a	b	h	b
ChrA1_38522716_38524910	b	h	h	h	h	b	b	b	b	h	b	a	h	a	h	a	b	b	h	b	b	b	h	b	b	h	a	h	a	h	b	a	b	b	h	h	h	b	b	h	b	h	h	h	b	a	b	h	b
ChrA1_38524910_38526026	b	h	h	h	h	b	b	b	b	h	b	b	h	a	h	a	b	b	h	b	b	b	h	b	b	b	a	h	a	h	b	a	b	b	h	h	h	b	b	h	b	h	h	h	b	b	b	h	b
ChrA1_38526026_38577179	b	h	h	h	h	b	b	b	b	h	b	b	h	h	h	a	b	b	h	b	b	b	h	b	b	b	b	h	a	h	b	b	b	b	h	h	h	b	b	h	b	h	h	h	b	b	b	h	b
ChrA1_38577179_38601796	b	h	h	h	h	b	b	b	b	h	b	b	h	h	h	a	b	b	h	b	b	b	h	b	b	b	b	h	a	h	b	b	b	b	h	h	h	b	b	h	b	h	h	h	b	b	b	h	b
ChrA1_38601796_38602912	b	h	h	h	h	b	b	b	b	h	b	b	h	h	h	b	b	b	h	b	b	b	h	b	b	b	b	h	a	h	b	b	b	b	h	h	h	b	b	h	b	h	h	h	b	b	b	h	b
ChrA1_38602912_38604158	b	h	h	h	h	b	b	b	b	h	b	b	h	h	h	b	b	b	b	b	b	b	h	b	b	b	b	h	a	h	b	b	b	b	h	h	h	b	b	h	b	h	h	h	b	b	b	h	b
ChrA1_38604158_38606091	b	h	b	h	h	b	b	b	b	h	b	b	h	h	h	b	b	b	b	b	b	b	h	b	b	b	b	h	a	h	b	b	b	b	h	h	h	b	b	h	b	h	h	h	b	b	b	h	b
ChrA1_38606492_38613032	b	h	b	h	h	b	b	b	b	b	b	b	h	h	h	b	b	b	b	b	b	b	b	b	b	b	b	h	a	h	b	b	b	b	h	h	h	b	b	h	b	b	h	b	b	b	b	b	b
ChrA1_38613032_38614672	b	h	b	h	h	b	b	b	b	b	b	b	h	h	h	b	b	b	b	b	b	b	b	b	b	b	b	h	a	h	b	b	b	b	h	h	h	b	b	h	b	b	h	b	b	b	b	b	b
ChrA1_38614679_38616379	b	h	b	h	h	b	b	b	b	b	b	b	h	h	h	b	b	b	b	b	b	b	b	b	b	b	b	h	b	h	b	b	b	b	h	h	h	b	b	h	b	b	h	b	b	b	b	b	b
ChrA1_38616379_38622681	b	h	b	h	h	b	b	b	b	b	b	b	h	h	h	b	b	b	b	b	b	b	b	b	b	b	b	h	b	h	b	b	b	b	h	h	h	b	b	h	b	b	h	b	b	b	b	b	b
ChrA1_38622919_38632569	b	h	b	h	h	b	b	b	b	b	b	b	h	h	h	b	b	b	b	b	b	b	b	b	b	b	b	h	b	h	b	b	b	b	h	h	h	b	b	h	b	b	h	b	b	b	b	b	b
ChrA1_38632569_38640541	b	h	b	h	h	b	b	b	b	b	b	b	h	h	h	b	b	b	b	b	b	b	b	b	b	b	b	h	b	h	b	b	b	b	h	h	h	b	b	h	b	b	h	b	b	b	b	b	b
ChrA1_39192862_39207767	b	h	b	b	b	h	b	b	b	b	h	b	h	h	b	b	b	b	a	b	b	b	b	b	h	b	b	h	b	h	b	b	b	b	h	b	h	b	b	h	b	b	b	h	b	b	b	b	b
ChrA1_39208200_39211289	b	h	b	b	b	h	b	b	a	b	h	b	h	h	b	b	b	b	a	b	b	b	b	b	h	b	b	h	b	h	b	b	b	b	h	b	h	b	b	h	a	b	b	h	b	b	b	b	a
ChrA1_39211332_39223104	b	h	b	b	b	h	b	b	a	b	h	b	h	h	b	b	b	h	a	b	b	b	b	b	h	b	b	h	b	h	b	b	b	b	h	b	h	b	b	h	a	b	b	h	b	b	b	b	a
ChrA1_39223743_39226669	b	h	h	b	b	h	b	b	a	b	h	b	h	h	b	b	b	h	a	b	b	b	b	b	h	h	b	h	b	h	b	b	b	b	h	b	h	b	b	h	a	a	b	h	b	a	h	b	a
ChrA1_39227255_39238648	b	h	h	b	b	h	b	b	a	b	h	b	h	h	b	b	b	h	a	b	b	b	b	b	h	h	b	h	b	h	b	b	b	b	h	b	h	b	b	h	a	a	b	h	b	a	h	a	a
ChrA1_39238648_39242601	b	h	h	b	b	h	b	b	a	b	h	b	h	h	b	b	b	h	a	b	b	b	b	b	h	h	b	h	b	h	b	b	b	b	h	b	h	b	b	h	a	a	b	h	b	a	h	a	a
ChrA1_39242601_39246068	b	h	h	b	b	h	b	b	a	b	h	b	h	h	b	b	b	h	a	b	a	b	b	b	h	h	b	h	b	h	b	b	b	b	h	b	h	b	b	h	a	a	b	h	b	a	h	a	a
ChrA1_39246068_39249208	b	h	h	b	b	h	b	b	a	b	h	b	h	h	b	b	b	h	a	b	a	b	b	b	h	h	b	h	b	h	b	b	b	b	h	b	h	b	b	h	a	a	b	h	h	a	h	a	a
ChrA1_39249208_39256675	b	h	h	h	b	h	b	b	a	b	h	b	h	h	b	b	b	h	b	b	a	b	b	b	h	h	b	h	b	h	b	b	b	b	h	b	h	b	b	h	b	a	b	h	h	a	h	b	b
ChrA1_39256675_39260125	b	h	h	h	b	h	b	b	a	b	h	b	h	h	b	b	b	h	b	b	a	b	b	b	h	h	b	h	b	h	b	b	b	b	h	b	h	b	b	h	b	b	b	h	h	b	h	b	b
ChrA1_39260638_39267728	b	h	h	h	b	h	b	b	a	b	h	b	h	h	b	b	b	h	b	b	b	b	b	h	h	h	b	h	b	h	b	b	b	b	h	b	h	b	b	h	b	b	b	h	h	b	h	b	b
ChrA1_39270793_39302530	b	h	h	h	b	h	b	h	b	b	h	b	h	h	b	b	b	h	b	b	b	b	b	h	h	h	b	h	b	h	b	b	b	b	h	b	h	b	h	h	b	b	b	h	h	b	h	b	b
ChrA1_39302530_39307231	b	h	h	h	b	h	b	h	b	b	h	b	h	h	b	b	b	h	b	b	b	b	b	h	h	h	b	h	b	h	b	b	b	b	h	b	h	b	h	h	b	b	b	h	h	b	h	b	b
ChrA1_39408824_39415640	b	h	h	b	b	h	h	h	b	b	h	b	h	h	b	b	b	h	b	b	b	b	b	h	h	h	b	h	h	h	b	b	b	b	h	b	h	b	h	h	b	b	b	b	h	b	b	b	b
ChrA1_39446438_39449486	b	h	h	b	b	h	h	h	b	h	b	b	b	h	h	h	b	b	b	b	b	h	b	h	h	h	a	h	h	h	b	b	b	b	h	h	h	h	h	h	b	b	h	b	b	b	b	b	b
ChrA1_39678223_39869310	h	b	b	b	b	h	h	h	b	h	b	h	b	h	h	h	b	b	b	b	b	h	a	h	b	h	b	h	h	h	h	b	b	b	b	h	h	b	b	h	b	b	h	b	b	h	b	b	b
ChrA1_40022614_40028394	h	b	b	b	b	h	h	h	h	h	b	h	b	h	h	h	b	b	b	b	b	h	b	h	b	h	b	h	h	h	h	b	b	b	b	h	h	b	b	h	b	b	h	b	b	h	b	b	b
ChrA1_40028394_40033640	h	b	b	b	b	h	h	h	h	h	b	h	b	h	h	h	b	b	b	b	b	h	b	h	b	h	b	h	h	h	h	b	b	b	b	h	h	b	b	h	b	b	h	b	b	h	b	b	b
ChrA1_40033640_40067628	h	b	b	b	b	h	h	h	h	h	b	h	b	h	h	h	b	b	b	b	b	h	b	h	b	h	b	h	h	h	h	b	b	b	b	h	h	b	b	h	b	b	h	b	b	h	b	b	b
ChrA1_40067628_40110443	h	b	b	b	b	h	h	h	h	h	b	h	b	h	h	h	b	b	b	b	b	h	b	h	b	h	b	h	h	h	h	b	b	b	b	h	h	b	b	h	b	b	h	b	b	h	b	b	b
ChrA1_40110443_40126435	h	b	b	b	b	h	h	h	h	h	b	h	b	h	h	h	b	b	b	b	b	h	b	h	b	h	b	h	h	h	h	b	a	b	b	h	h	b	b	h	b	b	h	b	b	h	b	b	b
ChrA1_40126435_40134251	h	b	b	b	b	h	h	h	h	h	b	h	b	h	h	h	b	b	b	b	b	h	b	h	b	h	b	h	h	h	h	b	a	b	b	h	h	b	b	h	b	b	h	b	b	h	b	b	b
ChrA1_40134251_40140456	h	b	b	b	b	h	h	h	h	h	b	h	b	h	h	h	b	b	b	b	b	h	b	h	b	h	b	h	h	h	h	b	a	b	b	h	h	b	b	h	b	b	h	b	b	h	b	b	b
ChrA1_40140806_40142717	h	b	b	b	b	h	h	h	h	h	b	h	b	h	h	h	b	b	b	b	b	h	b	h	b	h	b	h	h	b	h	b	a	b	b	h	h	b	b	h	b	b	h	b	b	h	b	b	b
ChrA1_40142717_40150064	h	b	b	b	b	h	h	h	h	h	b	h	b	b	b	h	b	b	b	b	b	h	b	h	b	h	b	h	h	b	h	b	a	b	b	h	h	b	b	h	b	b	h	b	b	h	b	b	b
ChrA1_40551944_40557463	b	b	h	b	h	h	b	b	b	b	b	b	b	b	b	b	b	b	b	b	b	h	b	b	b	b	b	b	b	b	b	b	b	b	h	b	h	b	b	b	b	b	a	b	b	b	b	b	b
ChrA1_40558166_40563599	b	b	h	b	h	h	b	b	b	b	b	b	b	b	b	b	b	b	b	b	b	h	b	b	b	b	b	b	b	b	b	b	b	b	h	b	h	b	b	b	b	b	a	b	b	b	b	b	b
ChrA1_40563599_40578752	b	b	h	b	h	h	b	b	b	b	b	b	b	b	b	b	b	b	b	b	b	h	b	b	b	b	b	b	b	b	b	b	b	b	h	b	h	b	b	b	b	b	b	b	b	b	b	b	b
ChrA1_40684103_40697521	b	b	h	b	h	h	b	b	b	h	b	b	b	b	b	b	b	b	b	b	b	h	b	b	b	b	b	b	b	b	b	b	b	h	h	b	h	h	b	b	h	b	b	b	b	b	b	b	b
ChrA1_40697521_40699748	b	b	h	b	h	h	b	b	b	h	b	b	b	b	b	b	b	b	b	b	b	h	b	b	b	b	b	b	b	b	b	b	b	h	h	b	h	h	b	b	h	b	b	b	b	b	b	b	b
ChrA1_40700526_40708572	b	b	h	b	h	h	b	h	b	h	b	b	h	b	b	b	b	b	b	b	b	h	h	b	h	a	b	a	h	b	b	b	b	h	h	b	h	h	b	b	h	b	b	b	b	b	b	h	b
ChrA1_40709246_40716077	h	b	h	b	h	h	b	h	b	h	b	b	h	b	b	b	b	b	b	b	b	h	h	b	h	a	b	a	h	b	b	b	b	h	h	b	h	h	b	b	h	b	b	b	b	b	b	h	b
ChrA1_40716077_40719061	h	b	h	b	h	h	b	h	b	h	b	b	h	b	b	b	b	b	b	b	b	h	h	b	h	a	b	a	h	b	b	b	b	h	h	b	h	h	b	h	h	b	b	b	b	b	b	h	b
ChrA1_40719061_40733086	h	b	h	b	h	h	b	h	b	h	b	b	h	b	b	b	b	b	b	b	b	h	h	b	h	a	b	a	h	b	b	b	b	h	h	b	h	h	b	h	h	b	b	b	b	b	b	h	b
ChrA1_40734800_40735882	h	b	h	b	h	h	b	h	b	h	b	b	h	b	b	b	b	b	b	b	b	h	h	b	h	a	h	b	h	b	b	b	b	h	h	b	h	h	b	h	h	b	b	b	b	b	b	h	b
ChrA1_41271758_41273375	b	b	h	b	b	h	h	h	h	h	b	b	b	b	b	b	b	b	b	b	b	h	h	b	b	b	b	h	a	b	b	b	b	b	b	b	h	b	b	h	h	b	h	h	b	b	b	h	b
ChrA1_41273375_41274475	b	b	h	b	b	h	h	h	h	h	b	b	b	b	b	b	b	b	b	b	b	h	h	b	b	b	b	h	a	b	b	b	b	b	b	b	h	b	b	h	h	b	h	h	b	b	b	h	b
ChrA1_41746746_41748847	h	b	h	b	h	h	b	h	h	b	b	b	b	b	b	b	b	h	h	b	b	h	h	h	b	h	b	b	b	h	h	b	b	h	b	b	h	h	b	h	b	b	b	b	h	h	b	h	b
ChrA1_42577106_42585242	b	b	b	b	b	b	h	b	b	h	b	b	h	b	b	b	b	b	b	h	b	b	h	b	h	b	h	b	h	h	b	b	b	h	b	b	b	h	h	h	b	b	b	b	b	b	b	b	b
ChrA1_43392939_43395904	b	h	h	h	h	h	h	h	h	h	b	b	h	h	h	h	b	b	b	h	b	b	h	b	b	h	b	h	b	h	b	h	b	h	h	b	h	h	b	h	b	b	h	h	h	h	h	b	h
ChrA1_43395904_43400555	b	h	h	h	h	h	h	h	h	h	b	b	h	h	h	h	b	b	b	h	b	b	h	b	b	h	b	h	b	h	b	h	h	h	h	b	h	h	b	h	b	b	h	h	h	h	h	b	h
ChrA1_43400600_43409121	b	h	h	h	h	h	h	h	h	h	b	b	h	h	h	h	b	b	b	h	b	b	h	b	b	h	b	b	b	h	b	h	h	h	h	b	h	h	b	h	b	b	h	h	h	h	h	b	h
ChrA1_43409121_43416789	b	h	h	h	h	h	h	h	h	h	b	b	h	h	h	h	b	b	b	h	b	b	h	b	b	h	b	b	b	h	b	h	h	h	h	b	h	h	b	h	b	b	h	h	h	h	h	b	h
ChrA1_43593514_43627465	b	h	h	h	h	h	h	h	h	h	b	b	h	h	h	h	b	b	b	h	b	b	h	b	b	h	b	b	b	h	b	h	h	h	h	h	h	h	b	h	b	b	h	h	b	h	h	h	h
ChrA1_43627712_43629097	b	h	h	h	h	h	h	h	h	h	a	b	h	h	h	h	b	b	b	h	b	b	h	b	b	h	b	b	b	h	b	h	h	h	h	h	h	h	b	h	b	b	h	h	b	h	h	h	h
ChrA1_43629097_43660119	b	h	h	h	h	h	h	h	h	h	a	b	h	h	h	h	b	b	b	h	b	b	h	b	b	h	b	b	b	h	b	h	h	h	h	h	h	h	b	h	b	b	h	h	b	h	h	h	h
ChrA1_43660119_43662680	b	h	h	h	h	h	h	h	h	b	a	b	h	h	h	h	b	b	b	h	b	b	h	b	b	h	b	b	b	h	b	h	h	h	h	h	h	h	b	h	b	b	h	h	b	h	h	h	h
ChrA1_43662680_43681086	b	h	h	h	h	h	h	h	h	b	a	b	b	h	h	h	b	b	b	h	b	b	h	b	b	h	b	b	b	h	b	h	h	h	h	h	h	h	b	h	b	b	h	h	b	h	h	h	h
ChrA1_43681086_43686477	b	h	h	h	h	h	h	h	h	b	a	b	b	h	h	h	b	b	b	h	b	b	h	b	b	h	b	b	b	h	b	h	h	h	h	h	h	h	b	h	b	b	h	h	b	h	h	h	h
ChrA1_43686477_43709911	b	h	h	h	h	h	h	h	h	b	a	b	b	h	h	h	b	b	b	h	b	b	h	b	b	h	b	b	b	h	b	h	h	h	h	h	h	h	b	h	b	b	h	h	b	h	h	h	h
ChrA1_43709958_43728332	b	h	h	h	h	h	h	h	h	b	a	b	b	h	h	h	b	b	b	h	b	h	h	b	b	h	b	b	b	h	b	h	h	h	h	h	h	h	b	h	b	b	h	h	b	h	h	h	h
ChrA1_43730496_43734335	b	b	h	h	h	h	h	h	h	b	h	b	b	h	h	h	b	b	b	h	b	h	h	b	b	b	b	b	b	h	b	b	h	h	h	h	h	b	b	h	b	h	h	h	b	b	b	h	h
ChrA1_43734573_43735795	b	b	h	h	h	h	h	h	h	h	h	b	b	h	h	h	b	b	b	h	b	h	h	b	b	b	b	b	b	h	b	b	h	h	h	h	h	b	b	h	b	h	h	h	b	b	b	h	h
ChrA1_43735795_43739127	b	b	h	h	h	h	h	h	h	h	h	b	b	h	h	h	b	b	b	h	b	h	h	b	b	b	b	b	b	h	b	b	h	h	h	h	h	b	b	h	b	h	h	h	b	b	b	h	h
ChrA1_44489648_44493304	h	h	b	h	b	h	h	h	h	h	h	h	h	h	h	h	b	b	h	b	h	h	b	b	b	b	h	b	h	h	b	b	h	h	h	b	h	b	h	h	h	h	b	h	h	h	h	h	b
ChrA1_44493304_44505038	h	h	b	h	b	h	h	h	h	h	h	h	h	h	h	h	b	b	h	h	h	h	b	b	b	b	h	b	h	h	b	b	h	h	h	b	h	b	h	h	h	h	b	h	h	h	h	h	b
ChrA1_44505038_44506861	h	h	b	h	b	h	h	h	h	h	h	h	h	h	h	h	b	b	h	h	h	h	b	b	b	b	h	b	h	h	b	h	h	h	h	b	h	b	h	h	h	h	b	h	h	h	h	h	b
ChrA1_44538833_44540119	h	h	b	h	b	h	h	h	h	h	b	h	h	h	h	h	b	b	h	h	b	h	b	b	b	b	h	b	h	h	b	h	h	h	h	h	h	b	b	h	h	h	b	b	h	b	h	b	h
ChrA1_44763791_44766354	b	b	h	b	h	b	b	h	b	b	b	b	b	b	b	b	b	h	h	h	b	h	h	h	b	h	b	h	b	h	h	b	b	h	b	b	b	h	h	h	h	h	h	a	b	h	h	h	h
ChrA1_44767590_44770420	b	b	h	b	h	b	b	h	b	b	b	b	b	b	b	b	b	h	h	h	b	h	h	h	b	h	b	h	b	h	h	b	b	h	b	b	b	h	h	h	h	h	h	a	b	h	h	h	h
ChrA1_45165625_45167266	h	h	h	h	h	b	b	h	b	b	h	h	h	h	h	a	b	h	b	b	b	b	h	h	h	h	h	h	b	b	h	b	h	b	b	h	b	h	h	h	h	h	h	b	b	b	h	h	b
ChrA1_45167326_45169992	h	h	h	h	h	b	b	h	b	b	h	h	h	h	h	a	b	h	b	b	b	b	h	h	h	h	h	h	b	b	h	b	h	b	b	h	b	h	h	h	h	h	h	b	b	b	h	h	b
ChrA1_45169996_45171505	h	h	h	h	h	h	b	h	h	b	h	h	h	h	h	a	b	h	b	b	b	b	h	h	h	h	h	h	b	b	h	b	h	b	b	h	b	h	h	h	h	h	h	b	b	b	h	h	b
ChrA1_45289192_45292595	b	h	h	b	h	h	b	h	h	b	b	h	b	b	h	h	a	h	b	b	b	b	h	h	b	h	b	b	b	b	b	b	b	b	b	h	h	b	h	h	b	b	h	b	b	b	h	h	b
ChrA1_46744814_46750645	h	b	h	b	h	h	h	h	h	h	h	b	b	b	h	h	b	h	b	h	b	h	h	h	h	h	h	h	b	h	h	b	b	h	b	h	h	h	b	h	h	h	h	h	h	h	h	h	b
ChrA1_46750645_46767676	h	b	h	b	h	h	h	h	h	h	h	b	b	b	h	h	b	h	b	h	b	h	h	h	h	h	h	h	b	h	h	b	b	h	b	h	h	h	b	h	h	h	h	h	h	h	h	h	b
ChrA1_46767676_46770359	h	b	h	b	h	h	h	h	h	h	h	b	b	b	h	h	b	h	b	h	b	h	h	h	h	h	h	h	b	h	h	b	b	h	b	h	h	h	b	h	h	b	h	b	b	h	h	h	b
ChrA1_46770359_46776761	h	b	h	b	h	h	h	h	h	h	h	b	b	b	h	h	b	h	b	h	b	h	h	h	h	h	h	h	b	h	h	b	b	h	b	h	h	h	b	h	h	b	h	b	b	h	h	h	b
ChrA1_46777689_46778917	h	b	h	b	h	h	h	h	h	h	h	b	b	b	h	h	b	h	b	h	b	b	h	h	h	h	h	h	b	h	h	b	b	h	b	h	h	h	b	h	h	b	h	b	b	h	h	h	b
ChrA1_46800189_46820807	h	b	h	b	h	h	h	h	h	h	h	b	b	b	h	h	b	h	b	h	b	b	h	h	h	h	h	h	b	h	h	b	b	b	b	h	h	h	b	h	h	b	h	b	b	h	h	h	b
ChrA1_46821024_46829061	b	b	h	b	h	h	h	h	h	h	h	b	b	b	h	h	b	h	b	h	b	b	h	h	h	h	h	h	b	h	h	b	b	b	b	h	h	h	b	h	b	b	h	b	b	h	h	h	b
ChrA1_46829472_46831068	b	b	h	b	h	h	h	h	h	h	h	b	b	b	h	h	b	h	b	h	b	b	h	h	h	h	h	h	b	h	h	b	b	b	b	h	h	h	b	h	b	b	h	b	b	b	h	h	b
ChrA1_46831239_46832241	b	b	h	b	h	h	h	h	h	h	h	b	b	b	h	h	b	h	b	h	b	b	h	h	h	h	h	h	b	h	h	b	b	b	b	h	h	h	b	h	b	b	h	b	b	b	h	h	b
ChrA1_46832483_46833791	b	b	h	b	h	h	h	h	h	h	h	b	b	b	h	h	b	h	b	b	b	b	h	h	h	h	h	h	b	h	h	b	b	b	b	h	h	h	b	h	b	b	h	b	b	b	b	h	b
ChrA1_46834030_46836112	b	b	h	b	b	h	h	h	h	h	h	b	b	b	h	h	b	h	b	b	b	b	h	h	h	h	h	h	b	h	h	b	b	b	b	h	h	h	b	b	b	b	h	b	b	b	b	h	b
ChrA1_46836823_46837901	b	b	h	b	b	h	h	h	h	h	h	b	b	b	h	b	b	h	b	b	b	b	h	h	h	h	h	h	b	h	h	b	b	b	b	h	h	h	b	b	b	b	h	b	b	b	b	h	b
ChrA1_46837901_46840694	b	b	b	b	b	h	h	h	h	h	h	b	b	b	h	b	b	h	b	b	b	b	h	h	h	h	h	h	b	h	h	b	b	b	b	h	h	h	b	b	b	b	h	b	b	b	b	h	b
ChrA1_46840694_46846649	b	b	b	b	b	h	h	h	h	h	h	b	b	b	h	b	b	h	b	b	b	b	h	h	h	h	h	h	b	h	h	b	b	b	b	h	h	h	b	b	b	b	h	b	b	b	b	h	b
ChrA1_46846649_46853071	b	b	b	b	b	h	h	h	h	h	h	b	b	b	h	b	b	h	b	b	b	b	h	h	h	h	h	h	b	h	h	b	b	b	b	h	h	h	b	b	b	b	h	b	b	b	b	h	b
ChrA1_46853071_46855534	b	b	b	b	b	h	h	h	h	h	h	b	b	b	b	b	b	h	b	b	b	b	h	h	h	h	h	h	b	b	h	b	b	b	b	h	h	h	b	b	b	b	h	b	b	b	b	h	b
ChrA1_46855534_46860483	b	b	b	b	b	h	h	h	h	h	h	b	b	b	b	b	b	h	b	b	b	b	h	h	h	h	h	h	b	b	h	b	b	b	b	h	h	h	b	b	b	b	h	b	b	b	b	h	b
ChrA1_46860483_46898779	b	b	b	b	b	h	h	h	h	h	h	b	b	b	b	b	b	h	b	b	b	b	h	h	h	h	h	h	b	b	h	b	b	b	b	h	h	h	b	b	b	b	h	b	b	b	b	h	b
ChrA1_46898779_46913599	b	b	b	b	b	h	h	h	h	h	h	b	b	b	b	b	b	h	b	b	b	b	h	h	h	h	h	h	b	b	h	b	b	b	b	h	h	h	b	b	b	b	h	b	b	b	b	h	b
ChrA1_46958049_46967701	b	b	b	b	b	h	h	b	h	h	h	b	b	b	b	b	b	h	b	b	b	b	h	h	b	h	h	h	b	b	h	b	b	b	b	h	h	h	b	b	b	b	h	b	b	b	b	b	b
ChrA1_46967936_46974141	b	b	b	b	b	h	h	b	h	h	h	b	b	b	b	b	b	h	b	b	b	b	h	h	b	h	h	h	b	b	h	b	b	b	b	h	h	h	b	b	b	b	h	b	b	b	b	b	b
ChrA1_48980999_48992121	h	b	b	b	b	h	h	b	b	h	h	b	h	b	h	b	b	h	b	h	b	b	h	b	b	h	b	h	a	b	b	h	h	b	h	h	h	h	b	h	h	h	h	h	b	h	h	h	h
ChrA1_48992121_49000952	h	b	b	b	b	h	h	b	b	h	h	b	h	b	h	b	b	h	b	h	b	b	h	b	b	h	b	h	a	b	b	h	h	b	h	h	h	h	b	h	h	h	h	h	b	h	h	h	h
ChrA1_49316351_49317566	h	b	b	h	b	h	h	b	h	h	h	h	h	b	h	b	b	h	h	h	b	b	b	h	h	h	h	h	b	b	b	b	b	b	h	h	h	h	b	h	h	h	h	b	h	h	h	h	h
ChrA1_49317566_49320114	h	b	b	h	b	h	h	b	h	h	h	h	h	b	h	b	b	h	h	h	b	b	b	h	h	h	h	h	b	b	b	b	b	b	h	h	h	h	b	h	h	h	h	b	h	h	h	h	h
ChrA1_49320911_49334274	h	b	h	h	b	h	h	b	h	h	h	h	h	b	h	b	b	h	h	h	b	b	b	h	h	h	h	h	b	b	b	b	b	b	h	h	h	h	b	h	h	h	h	b	h	h	h	h	h
ChrA1_49334274_49337047	h	b	h	h	b	h	h	b	h	h	h	h	h	b	h	b	b	h	h	h	b	b	b	h	h	h	h	h	b	h	b	b	b	b	h	h	h	h	b	h	h	h	h	b	h	h	h	h	h
ChrA1_49337074_49339475	h	b	h	h	b	h	h	b	h	h	h	h	h	b	h	h	b	h	h	h	b	b	b	h	h	h	h	h	b	h	b	a	b	b	h	h	h	h	b	h	h	h	h	b	h	h	h	h	h
ChrA1_49339971_49342253	h	b	h	h	b	h	h	b	h	h	h	h	h	b	h	h	b	h	h	h	b	b	b	h	h	h	h	h	b	h	b	b	b	b	h	h	h	h	b	h	h	h	h	b	h	h	b	h	h
ChrA1_50589051_50610552	h	b	h	b	h	h	h	b	h	h	b	h	b	h	b	h	b	h	h	b	b	h	h	h	a	h	h	b	b	h	h	b	h	h	b	h	b	h	h	h	h	b	h	b	h	h	h	b	h
ChrA1_51083581_51085426	b	b	h	b	h	h	b	h	h	b	b	b	h	b	b	b	b	h	b	h	b	h	h	h	b	h	b	h	h	b	h	b	b	h	b	b	h	h	h	b	b	b	h	b	b	b	h	h	b
ChrA1_51085426_51087987	b	b	h	b	h	h	b	h	h	b	b	b	h	b	b	b	b	h	b	h	b	h	h	h	b	h	b	h	h	b	h	b	b	h	b	b	h	h	h	b	b	b	h	b	b	b	h	h	b
ChrA1_51087987_51134120	b	b	h	b	h	h	h	h	h	b	b	b	h	b	b	b	b	h	b	h	b	h	h	h	b	h	b	h	h	b	h	b	b	h	b	b	h	h	h	b	b	b	h	b	b	b	h	h	b
ChrA1_51134120_51137245	b	b	h	b	h	h	h	h	h	b	b	b	h	b	b	b	b	h	b	h	b	h	h	h	b	h	b	h	h	b	h	b	b	h	b	b	h	h	h	b	b	b	h	b	b	b	h	h	b
ChrA1_51213490_51217354	b	b	h	b	h	h	h	h	h	b	b	b	h	b	b	b	b	h	b	b	b	h	h	h	b	h	b	h	b	b	h	b	b	h	b	b	h	h	b	a	b	b	h	b	b	b	b	h	b
ChrA1_51217354_51222952	b	b	h	b	h	h	h	h	h	b	b	b	h	b	b	b	b	h	b	b	b	h	h	h	b	h	b	h	b	b	h	b	b	h	b	b	h	h	b	a	b	b	h	b	h	b	b	h	b
ChrA1_51222952_51227696	b	b	h	b	h	h	h	h	h	b	b	b	h	b	b	b	b	h	b	b	b	h	h	h	h	h	b	h	b	b	h	b	b	h	b	b	h	h	b	a	b	b	h	b	h	b	b	h	b
ChrA1_51227696_51242295	b	b	h	b	h	h	h	h	h	b	b	b	h	b	b	b	b	h	b	b	b	h	h	h	h	h	b	h	b	b	h	b	b	h	b	b	h	h	b	a	b	b	h	b	h	b	b	h	b
ChrA1_51242295_51252517	b	h	h	b	h	h	h	h	h	b	b	b	h	b	h	b	b	h	b	b	b	h	h	h	h	h	b	h	b	b	h	b	b	h	b	b	h	h	b	a	b	b	h	b	h	b	b	h	b
ChrA1_51252517_51267145	h	h	h	b	h	h	h	h	h	b	b	b	h	b	h	b	b	h	b	b	b	h	h	h	h	h	b	h	b	b	h	b	b	h	b	b	h	h	b	a	b	b	h	b	h	b	b	h	b
ChrA1_51267145_51271690	h	h	h	b	h	h	h	h	h	b	b	b	h	b	h	b	b	h	b	b	b	h	h	h	h	h	b	h	b	b	h	b	b	h	h	b	h	h	b	a	b	b	h	b	h	b	b	h	b
ChrA1_51271690_51282764	h	h	h	b	h	h	h	h	h	b	b	b	h	b	h	b	b	h	b	b	b	h	h	h	h	h	b	h	b	b	h	b	b	h	h	b	h	h	b	a	b	b	h	b	h	b	b	h	b
ChrA1_51282764_51310897	h	h	h	b	h	h	h	h	h	b	b	b	h	b	h	b	b	h	b	b	b	h	h	h	h	h	b	h	b	b	h	b	b	h	h	b	h	h	b	a	b	b	h	b	h	b	b	h	b
ChrA1_51310897_51315253	h	h	h	b	h	h	h	h	h	b	b	b	h	b	h	b	b	h	b	b	b	h	h	h	h	h	b	h	b	b	h	b	b	h	h	b	h	h	b	a	b	b	h	b	h	b	b	h	b
ChrA1_51315253_51320188	h	h	h	b	h	h	h	h	h	b	b	b	h	b	h	b	b	h	b	b	b	h	h	h	h	h	b	h	b	b	h	b	b	h	h	b	h	h	b	a	b	b	h	b	h	b	b	h	b
ChrA1_51553742_51555366	b	b	b	h	h	h	b	h	h	b	b	h	h	b	b	b	b	b	b	b	b	h	h	h	h	h	b	h	b	b	h	b	b	h	h	b	h	h	b	h	b	h	b	b	b	h	b	h	b
ChrA1_51556881_51566543	b	b	b	h	h	h	b	h	h	b	b	h	h	b	b	b	b	b	b	b	b	h	h	h	h	h	b	h	b	b	h	b	b	h	h	b	h	h	b	h	b	h	b	b	b	h	b	h	b
ChrA1_51566543_51568756	b	h	b	h	h	h	b	h	h	b	b	h	h	b	b	b	b	b	b	b	b	h	h	h	h	h	b	h	b	h	h	b	b	h	h	b	h	h	b	h	b	h	b	b	b	h	b	h	b
ChrA1_51568756_51578418	b	h	b	h	h	h	b	h	h	b	b	h	h	b	b	b	b	b	b	b	b	h	h	h	h	h	b	h	b	h	h	b	b	h	h	b	h	h	b	h	b	h	b	b	b	h	b	h	b
ChrA1_51578418_51581412	b	h	b	h	h	h	b	h	h	b	b	h	h	b	h	b	a	b	b	h	b	a	h	h	h	h	b	h	b	h	h	b	h	h	h	b	h	h	b	h	b	h	b	a	b	h	b	h	b
ChrA1_51581412_51583699	b	h	b	h	h	h	b	h	h	b	b	h	h	b	h	b	a	b	b	h	b	a	h	h	h	h	h	h	b	h	h	b	h	h	h	b	h	h	b	h	b	h	b	a	b	h	b	h	b
ChrA1_51583699_51591500	b	h	b	h	h	h	b	h	h	b	b	h	h	b	h	b	a	b	b	h	b	a	h	h	h	h	h	h	b	h	h	b	h	h	h	b	h	h	b	h	b	h	b	a	b	h	b	h	b
ChrA1_51591500_51603406	b	h	b	h	h	h	b	h	h	b	b	h	h	b	h	b	a	b	b	h	b	a	h	h	b	h	h	h	b	h	h	b	h	h	h	b	h	h	b	h	b	h	b	a	b	h	b	h	b
ChrA1_51603406_51606400	b	h	b	h	h	h	b	h	h	b	b	h	h	b	h	b	a	b	b	h	b	a	h	h	b	h	h	h	b	h	h	b	h	h	h	b	h	h	b	h	b	h	b	a	b	h	b	h	b
ChrA1_51606400_51613349	b	h	b	h	h	h	b	h	h	b	b	h	h	b	h	b	a	b	b	h	b	a	h	h	b	h	h	h	b	h	h	b	h	a	h	b	h	h	b	h	b	h	b	a	b	h	b	h	b
ChrA1_51613349_51617592	b	h	b	h	h	h	b	h	h	b	b	h	h	b	h	b	a	b	b	h	b	a	h	h	b	h	h	h	b	h	h	b	h	a	h	b	h	h	b	h	b	h	b	a	b	h	b	h	b
ChrA1_51617592_51626133	b	h	b	h	h	h	b	h	h	a	b	h	h	b	h	b	a	b	b	h	b	a	h	h	b	h	h	h	b	h	h	b	h	a	h	b	h	h	b	h	b	h	b	a	b	h	b	h	b
ChrA1_51626314_51628585	b	h	b	h	h	h	b	h	h	h	b	h	h	b	h	b	a	b	b	h	b	b	h	h	b	h	h	h	b	h	h	b	h	a	h	b	h	h	b	h	b	h	b	a	b	h	b	b	b
ChrA1_51628685_51633210	b	h	b	h	h	h	b	h	h	h	b	h	h	b	h	b	b	b	b	h	b	b	h	h	b	h	h	b	b	h	h	b	h	a	h	b	h	h	b	h	b	h	b	a	b	h	b	b	b
ChrA1_51633210_51634755	b	h	b	h	h	h	b	h	h	h	b	h	h	b	h	b	b	b	b	h	b	b	h	h	b	h	h	b	b	h	h	b	h	b	h	b	h	h	b	h	b	h	b	a	b	h	b	b	b
ChrA1_51726050_51727415	b	h	b	h	h	h	b	h	h	h	b	h	h	h	h	b	b	b	h	h	b	b	b	b	b	h	h	b	b	h	h	h	h	b	h	b	h	h	h	h	b	b	b	h	b	b	b	b	b
ChrA1_51727436_51731130	b	h	b	h	h	h	b	h	h	h	b	h	h	h	h	a	b	b	h	h	b	b	b	b	b	h	h	b	b	h	h	h	h	b	h	b	h	h	h	h	b	b	b	h	a	b	b	b	b
ChrA1_51731154_51735602	b	h	b	h	h	h	b	h	h	h	b	h	h	h	h	a	b	b	h	h	b	b	b	b	b	h	h	b	b	h	h	h	h	b	h	b	h	h	b	h	b	b	b	h	a	b	b	b	b
ChrA1_51735602_51740331	b	h	b	h	h	h	b	h	h	h	b	h	h	h	h	a	b	b	h	h	b	b	b	b	b	h	h	b	b	h	h	h	h	b	h	b	h	h	b	h	b	b	b	h	a	b	b	b	b
ChrA1_51740331_51762347	b	h	b	h	h	h	b	h	h	h	b	h	h	h	h	a	b	b	h	h	b	b	b	b	b	h	h	b	b	h	h	h	h	b	h	h	h	h	b	h	b	b	b	h	b	b	b	b	b
ChrA1_51762347_51775379	b	h	b	b	h	h	b	h	h	h	b	h	h	h	h	a	b	b	h	h	b	b	b	b	b	h	h	b	b	h	h	h	h	b	b	h	h	h	b	h	b	b	b	h	b	b	b	b	b
ChrA1_51896846_51903712	b	b	h	b	h	h	b	h	h	b	b	h	h	h	b	b	b	h	b	h	b	h	b	b	b	h	b	b	b	b	h	h	b	b	b	b	h	h	b	h	b	a	b	h	b	b	b	b	b
ChrA1_51974144_51976004	b	b	h	b	h	b	b	h	b	b	h	h	h	h	b	b	b	h	b	b	b	b	b	b	b	b	b	b	b	b	h	h	h	b	b	b	b	h	b	h	h	b	h	b	b	h	b	b	b
ChrA1_51976157_51977478	b	b	h	b	h	b	b	h	b	b	h	h	h	h	b	b	b	h	b	b	b	b	b	b	b	b	b	b	b	b	h	h	h	b	b	b	b	h	b	h	h	b	h	b	b	b	b	b	b
ChrA1_51977478_51983344	b	b	h	b	h	b	b	h	b	b	h	h	h	h	b	b	b	h	b	b	b	b	b	b	b	b	b	b	b	b	h	h	h	b	b	b	b	h	b	h	h	b	h	b	b	b	b	b	h
ChrA1_52017341_52019273	b	h	h	b	h	b	h	h	b	b	b	h	b	h	b	b	b	h	b	b	b	b	b	h	b	b	b	b	b	b	h	h	b	h	h	b	b	h	b	h	h	b	h	b	b	b	b	b	h
ChrA1_52019273_52021172	b	h	h	b	h	b	h	h	b	b	b	h	b	h	b	b	b	h	b	b	b	b	b	h	b	b	b	b	b	b	h	h	b	h	h	b	b	h	b	h	h	b	h	b	b	b	b	b	h
ChrA1_52948163_52956164	h	h	h	h	b	h	h	h	h	h	h	h	h	h	h	h	b	h	h	h	h	h	h	h	h	b	h	b	h	h	h	b	h	h	h	h	h	h	h	h	h	h	h	b	h	b	b	b	h
ChrA1_52956195_52972376	h	h	h	h	b	h	h	h	h	h	h	h	h	h	h	h	b	h	h	h	h	h	h	h	h	b	h	b	h	h	h	b	h	h	h	h	h	h	h	h	h	h	h	b	h	b	b	b	h
ChrA1_52972376_52991020	h	h	h	h	b	h	h	h	h	h	h	h	h	h	h	b	b	h	h	h	h	h	h	h	h	b	h	b	h	h	h	b	h	h	h	h	h	h	h	h	h	h	h	b	h	b	b	b	h
ChrA1_52991020_52993196	h	h	h	h	b	h	h	h	h	h	h	h	h	h	h	b	b	h	h	h	h	h	h	h	h	b	h	b	h	h	h	b	h	h	h	h	h	h	h	h	h	h	h	b	h	b	b	b	h
ChrA1_52993196_52996236	h	h	h	h	b	h	h	h	h	h	h	h	h	h	h	b	b	h	h	h	h	h	h	h	h	b	b	b	h	h	h	b	h	h	h	h	h	h	h	h	h	h	h	a	h	b	b	b	h
ChrA1_52996493_52998669	h	b	h	h	b	h	h	h	h	h	h	h	h	b	h	b	b	h	h	h	h	h	h	h	b	b	b	b	h	h	h	b	h	h	h	b	h	h	h	h	h	h	h	a	h	b	b	b	h
ChrA1_52998686_53004876	h	b	h	h	b	h	h	h	h	h	h	b	h	b	b	b	b	h	h	h	h	h	h	h	b	b	b	b	h	h	h	b	h	h	h	b	h	h	h	h	h	h	h	a	h	b	b	b	h
ChrA1_53004876_53007068	h	b	h	h	b	h	h	h	h	h	h	b	h	b	b	b	b	h	h	h	h	h	h	h	b	b	b	b	h	h	h	b	h	h	h	b	h	h	h	h	h	h	h	a	h	b	b	b	h
ChrA1_53008202_53016170	h	b	h	h	b	h	h	h	h	h	h	b	h	b	b	b	b	h	h	h	h	h	h	b	b	b	b	b	b	h	h	b	b	h	b	b	h	h	h	h	b	h	h	a	h	b	b	b	b
ChrA1_53017063_53020377	b	b	h	b	b	h	h	h	h	h	h	b	h	b	b	b	b	h	h	h	b	h	h	b	b	b	b	b	b	h	h	b	b	h	b	b	h	h	h	h	b	h	h	a	h	b	b	b	b
ChrA1_53083642_53091427	b	b	h	b	h	h	h	h	h	h	h	b	h	b	b	b	b	b	h	b	b	h	h	b	b	b	b	b	b	h	b	b	b	h	b	b	h	h	h	b	b	b	b	b	h	b	b	b	b
ChrA1_53092452_53093916	b	b	h	b	h	h	h	h	h	h	h	b	h	b	b	b	b	b	b	b	b	h	h	b	b	b	b	b	b	h	b	b	b	h	b	b	h	b	b	b	b	b	b	b	b	b	b	b	b
ChrA1_53094324_53095792	b	b	h	b	b	h	h	h	h	h	h	a	h	b	b	b	b	b	b	b	b	h	h	b	b	b	b	b	b	h	b	b	b	h	b	b	h	b	b	b	b	b	b	b	b	b	b	b	b
ChrA1_53096008_53102575	b	b	h	b	b	h	h	h	h	h	h	a	h	b	b	b	b	b	b	b	b	h	h	h	b	b	b	b	b	b	b	b	b	h	b	b	h	b	b	b	b	b	b	b	b	b	b	b	b
ChrA1_53102712_53110251	b	b	h	h	b	h	h	h	h	h	h	b	h	b	b	b	b	b	b	b	b	h	h	h	b	b	b	b	b	b	b	b	h	h	b	b	h	b	b	b	b	b	b	b	b	b	b	b	b
ChrA1_53110251_53116967	b	b	h	h	b	h	h	h	h	h	h	b	h	b	b	b	b	b	b	b	b	h	h	h	b	b	b	b	b	b	b	b	h	h	b	b	h	b	b	b	b	b	b	b	b	b	b	b	b
ChrA1_53178256_53181159	h	b	b	b	b	h	h	h	h	h	h	b	h	b	b	b	b	b	b	b	b	b	h	b	b	b	b	b	b	b	b	b	h	b	b	b	h	b	b	b	b	b	b	b	b	b	b	a	b
ChrA1_53181696_53185703	h	b	b	b	b	h	h	h	h	h	h	b	h	b	b	b	b	b	b	b	b	b	h	b	b	b	b	b	b	b	b	b	h	b	b	b	h	b	b	b	b	b	b	b	b	b	b	a	b
ChrA1_53321244_53328200	h	b	b	b	b	b	b	h	h	h	h	b	b	b	b	b	b	b	b	b	b	b	h	b	b	b	h	b	b	b	b	b	h	b	b	h	h	b	b	b	b	b	b	b	b	b	b	b	b
ChrA1_53328200_53334591	h	b	b	b	b	b	b	h	h	h	h	b	b	b	b	b	b	b	b	b	b	b	h	b	b	b	h	b	b	b	b	b	h	b	b	h	h	b	b	b	b	b	b	b	b	b	b	b	b
ChrA1_53334591_53338227	h	b	b	b	b	b	b	h	h	h	b	b	b	b	b	b	b	b	b	b	b	b	h	b	b	b	h	b	b	b	b	b	h	b	b	h	h	b	b	b	b	b	b	b	b	b	b	b	b
ChrA1_53406981_53409954	h	b	b	b	b	b	b	b	h	b	b	b	b	b	b	b	b	b	b	h	b	b	h	b	b	b	h	b	b	b	b	b	b	b	b	b	h	b	b	b	b	b	b	b	b	b	b	b	b
ChrA1_53410436_53411925	h	b	b	b	b	b	b	b	h	b	b	b	b	b	b	b	b	b	b	b	a	b	h	b	b	h	b	b	b	b	b	b	b	b	b	b	b	h	b	b	b	b	b	b	b	b	b	b	b
ChrA1_53445603_53446709	h	b	b	b	b	b	b	b	b	b	b	b	b	b	b	b	b	b	b	b	b	b	h	b	b	b	b	b	b	b	b	b	b	a	b	b	b	b	b	b	b	b	b	b	b	b	b	b	b
ChrA1_53522346_53578177	h	b	b	b	b	h	b	b	b	b	b	b	h	b	b	b	b	b	b	h	b	h	b	b	b	b	b	b	b	b	b	b	b	h	b	h	h	b	h	h	h	h	h	b	b	h	b	a	b
ChrA1_53578177_53583516	h	b	b	b	b	h	b	b	b	b	b	b	h	b	b	b	b	b	b	h	b	h	b	b	b	b	b	b	b	b	b	b	b	h	b	h	h	b	h	h	h	h	h	b	b	h	b	a	b
ChrA1_53583516_53590392	h	b	b	b	b	h	b	b	b	b	b	b	h	b	b	b	b	b	b	h	b	h	b	b	b	b	b	b	b	b	b	b	b	h	b	h	h	b	h	h	h	h	h	b	b	h	b	a	b
ChrA1_53590794_53593269	h	b	b	b	b	h	b	b	b	b	b	b	h	b	b	b	b	b	b	h	a	h	b	b	b	b	b	b	b	b	b	b	b	h	b	h	h	b	h	h	h	h	h	b	b	h	b	a	b
ChrA1_53593915_53595089	h	b	b	b	b	h	b	b	b	b	b	b	h	b	b	b	b	b	b	h	a	h	b	b	b	b	b	b	b	b	b	b	b	h	b	h	h	b	h	h	h	h	h	b	b	h	b	a	b
ChrA1_53595089_53597435	h	b	b	b	b	h	b	b	b	b	b	b	h	b	b	b	b	b	b	h	a	h	b	b	b	b	b	b	b	b	b	b	h	h	b	h	h	b	h	h	h	h	h	b	b	h	b	a	b
ChrA1_53597435_53603076	h	b	b	b	b	h	b	b	b	b	b	b	h	b	b	b	b	b	b	h	a	h	b	b	b	b	b	b	b	b	b	b	h	h	b	h	h	b	h	h	h	h	h	b	b	h	b	a	b
ChrA1_53603076_53604634	h	b	b	b	b	h	b	b	b	b	b	b	h	b	b	b	b	b	b	h	a	h	b	b	b	b	b	b	b	b	b	b	h	h	b	h	h	b	h	h	h	h	h	b	b	h	b	a	b
ChrA1_53604964_53609973	h	b	b	b	b	h	b	b	b	b	b	b	h	b	b	b	b	b	b	h	a	h	b	b	b	b	b	b	b	b	b	b	h	h	b	h	h	b	h	h	h	h	h	b	b	h	b	a	b
ChrA1_53609973_53613736	h	b	b	b	b	h	b	b	b	b	b	b	h	b	b	b	b	b	b	h	a	h	b	b	b	b	b	b	a	b	b	b	h	h	b	h	h	b	h	h	h	h	h	b	b	h	b	a	b
ChrA1_53613857_53617113	h	b	b	b	b	h	b	b	b	b	b	b	h	b	b	b	b	b	b	h	a	h	b	b	b	b	b	b	a	b	b	b	h	h	b	h	h	b	h	h	h	h	h	b	b	h	h	a	b
ChrA1_53620778_53622817	h	b	b	b	b	b	b	b	b	b	b	b	b	b	b	b	b	b	b	b	b	b	b	b	b	b	a	b	b	b	b	b	b	b	b	b	h	b	h	b	b	h	b	b	h	b	h	a	b
ChrA1_53623506_53624686	h	b	b	b	b	b	b	b	b	b	b	b	b	b	b	b	b	b	b	b	b	b	b	b	b	b	b	b	b	b	b	b	b	b	b	b	h	b	h	b	b	h	b	b	h	b	h	a	b
ChrA1_53626152_53627512	h	b	b	b	b	b	b	b	b	b	b	b	b	b	b	b	b	b	b	b	b	b	b	b	b	b	b	b	b	b	b	b	b	b	b	b	h	b	h	b	b	h	b	b	h	b	h	b	b
ChrA1_53634931_53638778	h	b	b	b	b	b	b	b	h	b	h	h	b	b	h	b	b	b	b	b	b	h	b	b	b	b	b	b	b	b	b	b	b	b	b	b	h	a	h	b	b	h	h	b	h	b	h	b	b
ChrA1_53638778_53640321	h	b	b	b	b	b	b	b	h	b	h	h	b	b	h	b	b	b	b	b	b	h	b	b	b	b	b	b	b	b	b	b	b	b	b	b	h	a	h	b	b	h	h	b	h	b	h	b	b
ChrA1_53680772_53682255	b	b	b	b	b	b	h	b	h	h	h	h	h	h	h	b	b	b	b	b	b	h	h	b	b	b	b	h	b	b	b	b	h	b	b	h	h	b	b	b	b	b	h	b	h	b	b	b	h
ChrA1_53922057_53934848	b	b	h	b	b	b	h	h	h	h	h	h	h	b	h	b	b	b	b	b	b	h	h	b	b	h	h	h	a	b	b	b	b	b	b	h	h	b	b	b	b	b	h	b	h	b	b	b	b
ChrA1_53934848_53967112	b	b	h	b	b	b	h	h	h	h	h	h	h	b	h	b	b	b	b	b	b	h	h	b	b	h	h	h	a	b	b	b	b	b	b	h	h	b	b	b	b	b	h	b	h	b	b	b	b
ChrA1_53967112_53985467	b	b	h	b	b	b	h	h	h	h	h	h	h	b	h	b	b	b	b	b	b	h	h	b	b	h	h	h	a	b	b	b	b	b	b	h	h	b	b	b	b	b	h	b	h	b	b	b	b
ChrA1_53985467_53994688	b	b	h	b	b	b	h	h	h	h	h	h	h	b	h	b	b	b	b	b	b	h	h	b	b	h	h	h	a	b	b	b	b	b	b	h	h	b	b	b	b	b	h	b	h	b	b	b	b
ChrA1_53995479_53996698	b	b	h	b	b	b	h	h	h	h	h	h	h	b	h	b	b	b	b	b	b	h	h	b	b	h	h	h	a	b	b	b	b	b	b	h	h	b	b	b	b	b	h	b	h	b	b	b	b
ChrA1_53996698_54001678	b	b	h	b	b	b	h	h	h	h	h	h	h	b	h	b	b	b	b	b	b	h	h	b	b	h	h	h	a	b	b	b	b	b	b	h	h	b	b	b	b	b	h	b	h	b	b	b	b
ChrA1_54001678_54004223	b	b	h	b	b	b	h	h	h	h	h	h	h	b	h	b	b	b	b	b	b	h	h	b	b	h	h	h	a	b	b	b	b	b	b	h	h	b	b	b	b	b	h	b	h	b	b	b	b
ChrA1_54004223_54012955	b	b	h	b	b	b	h	h	h	h	h	h	h	b	b	b	b	b	b	b	b	h	h	b	b	h	h	h	a	b	b	b	b	b	b	b	h	b	b	b	b	b	h	b	h	b	b	b	b
ChrA1_54012955_54020061	b	b	h	b	b	b	h	h	h	h	h	b	h	b	b	b	b	b	b	b	b	h	h	b	b	h	h	h	a	b	b	b	b	b	b	b	h	b	b	b	b	b	h	b	h	b	b	b	b
ChrA1_54349047_54350514	b	b	h	b	h	h	b	h	h	b	h	b	h	b	b	b	h	h	b	h	b	h	h	b	h	h	b	h	b	b	h	b	b	h	b	b	h	h	h	h	h	h	h	h	h	h	b	h	b
ChrA1_54350514_54353792	b	b	h	b	h	h	b	h	h	b	h	b	h	b	b	b	h	h	b	h	h	h	h	b	h	h	b	h	b	b	h	b	b	h	b	b	h	h	h	h	h	h	h	h	h	h	b	h	b
ChrA1_54353792_54356970	b	b	h	b	h	h	b	h	h	b	h	b	h	b	b	h	h	h	b	h	h	h	h	b	h	h	b	h	b	b	h	b	b	h	b	b	h	h	h	h	h	h	h	h	h	h	b	h	h
ChrA1_54356970_54362384	b	b	h	b	h	h	b	h	h	b	h	b	h	b	b	h	h	h	b	h	h	h	h	b	h	h	b	h	b	b	h	h	b	h	b	b	h	h	h	h	h	h	h	h	h	h	b	h	h
ChrA1_54362952_54365267	b	b	h	b	h	h	h	h	h	h	h	b	h	b	h	h	h	h	h	h	h	h	h	b	h	h	a	h	b	b	h	h	h	h	b	b	h	h	h	h	h	h	h	h	h	h	b	h	h
ChrA1_54365378_54378165	b	h	h	b	h	h	h	h	h	h	h	b	h	b	h	h	h	h	h	h	h	h	h	b	h	h	a	h	b	b	h	h	h	h	b	b	h	h	h	h	h	h	h	h	h	h	b	h	h
ChrA1_54378165_54389955	b	h	h	b	h	h	h	h	h	h	h	b	h	b	h	h	h	h	h	h	h	h	h	b	h	h	b	h	b	b	h	h	h	h	b	b	h	h	h	h	h	h	h	h	h	h	b	h	h
ChrA1_54389955_54401435	b	h	h	b	h	h	h	h	h	h	h	b	h	b	h	h	h	h	h	h	h	h	h	b	h	h	b	h	b	b	h	h	h	h	b	b	h	h	h	h	h	h	h	h	h	h	b	h	h
ChrA1_55025782_55027465	h	h	a	b	h	h	b	h	h	h	h	h	h	h	h	h	h	h	b	h	b	b	h	h	h	h	h	b	h	h	h	h	b	b	h	h	h	h	h	h	b	h	b	b	h	b	b	h	h
ChrA1_55027645_55029754	h	h	a	b	h	h	b	h	h	h	h	h	h	h	h	h	b	h	b	h	b	b	h	h	b	h	h	b	h	h	h	h	b	b	h	h	h	h	h	h	b	h	b	b	h	b	b	b	h
ChrA1_55029754_55031201	h	h	a	b	h	h	b	h	h	h	h	h	h	h	h	h	b	h	h	h	b	h	h	h	b	h	h	b	h	h	h	h	b	b	h	h	h	h	h	h	b	h	b	b	h	b	b	b	h
ChrA1_55031201_55033298	h	h	a	b	h	h	b	h	h	h	h	h	h	h	h	h	b	h	h	h	b	h	h	h	b	h	h	b	h	h	h	h	b	b	h	h	h	h	h	h	b	h	b	b	h	b	b	b	h
ChrA1_55033313_55036622	h	h	a	b	h	h	b	h	h	h	h	h	h	h	h	h	b	h	h	h	b	h	b	h	b	h	h	b	h	h	h	h	b	b	h	h	h	b	h	h	b	h	b	b	h	b	b	b	b
ChrA1_55036720_55040759	h	h	a	b	h	h	b	h	h	h	h	h	h	h	h	h	b	h	h	h	b	h	b	h	b	h	h	b	h	h	h	h	b	h	h	h	h	b	h	h	b	h	b	b	h	b	b	b	b
ChrA1_55040853_55042542	h	h	b	b	h	b	b	b	h	h	h	h	h	h	h	h	b	h	h	h	b	h	b	h	b	b	h	b	h	h	b	h	b	h	h	h	h	b	h	h	b	h	b	b	h	b	b	b	b
ChrA1_55042542_55049718	h	h	b	b	h	b	b	b	h	h	h	h	h	h	h	h	b	h	h	h	b	h	b	h	b	b	h	b	h	h	b	h	b	h	h	h	h	b	h	h	b	h	b	b	h	b	b	b	b
ChrA1_55049718_55051174	h	h	b	b	h	b	b	b	b	h	h	h	h	h	h	h	b	b	h	h	b	h	b	h	b	b	h	b	h	h	b	h	b	h	h	h	h	b	h	h	b	h	b	h	h	b	b	b	b
ChrA1_55051174_55055289	h	h	b	b	h	b	b	b	b	h	h	h	h	h	h	h	b	b	h	h	b	h	b	h	b	b	h	b	h	h	b	h	b	h	h	h	h	b	h	h	h	h	b	h	h	b	b	b	b
ChrA1_55055289_55058767	h	h	b	b	h	b	b	b	b	h	h	h	h	h	h	h	b	b	h	b	b	h	b	h	b	b	h	b	h	h	b	h	b	h	h	h	h	b	h	h	h	h	b	h	h	b	b	b	b
ChrA1_55058767_55078148	h	h	b	b	h	b	b	b	b	h	h	h	h	h	h	h	b	b	h	b	b	h	b	h	b	b	h	b	h	h	b	h	b	h	h	h	h	b	h	h	h	h	b	h	h	a	b	b	b
ChrA1_55078148_55081887	h	h	b	b	b	b	b	b	b	h	h	h	h	h	h	h	b	b	h	b	b	h	b	h	b	b	h	b	h	h	b	h	b	h	h	h	h	b	h	h	h	h	b	h	h	b	b	b	b
ChrA1_55290888_55293763	h	b	a	h	b	b	h	b	b	h	h	h	h	b	h	h	b	b	b	b	b	h	b	b	b	b	h	b	h	b	b	h	b	h	h	b	h	b	h	h	h	h	b	b	h	b	h	b	b
ChrA1_55453529_55458842	h	b	b	b	h	h	h	b	h	h	b	b	h	b	b	b	b	b	b	b	b	h	b	h	b	b	h	b	b	b	b	b	b	h	b	b	h	b	h	h	a	h	b	b	b	b	h	b	b
ChrA1_55458847_55461674	h	b	b	b	h	h	h	b	h	h	b	b	h	b	b	b	b	b	b	b	b	h	b	h	b	b	h	b	b	b	b	b	b	h	b	b	h	b	h	h	a	h	b	b	b	b	h	b	b
ChrA1_55461674_55462967	h	b	b	b	h	h	h	b	h	h	b	b	h	b	b	b	b	b	b	b	b	h	b	h	b	b	h	b	b	b	b	b	b	h	b	b	h	b	h	h	a	h	b	b	b	b	h	b	b
ChrA1_55462967_55472347	h	b	b	b	h	h	h	b	h	h	b	b	h	b	b	b	b	b	b	b	b	h	b	h	b	b	h	b	b	b	b	b	b	h	b	b	h	b	h	h	a	h	b	b	b	b	h	b	b
ChrA1_55792942_55794957	b	b	b	b	h	h	b	h	b	b	b	h	h	b	h	h	b	b	b	b	b	h	h	h	h	h	b	b	b	b	b	h	b	h	b	h	h	h	b	h	b	h	b	b	b	h	b	b	b
ChrA1_55794957_55802594	b	b	b	b	h	h	b	h	b	b	b	h	h	b	h	h	b	b	b	b	b	h	h	h	h	h	b	b	b	b	b	h	b	h	b	h	h	h	b	h	b	h	b	b	b	h	b	b	b
ChrA1_55803019_55804616	b	b	h	b	h	h	b	h	b	h	b	h	h	b	h	h	h	b	b	b	b	h	h	h	h	h	b	b	b	b	b	h	b	h	b	h	h	h	b	h	b	h	b	b	h	h	b	b	b
ChrA1_55811795_55812890	b	h	h	b	h	h	b	h	b	h	b	h	h	b	h	h	h	b	b	b	b	h	h	h	b	h	b	h	h	h	b	h	b	h	b	h	h	h	b	h	h	h	b	b	h	h	b	b	b
ChrA1_55813883_55815064	h	h	h	b	h	h	b	h	b	h	b	h	h	a	h	h	h	b	b	b	b	h	h	h	b	h	b	h	h	h	b	h	b	h	b	h	h	h	b	h	h	h	b	b	h	h	b	b	b
ChrA1_55815546_55817459	h	h	h	b	h	h	h	h	b	h	b	h	h	a	h	h	h	b	b	b	b	h	h	h	b	h	b	h	h	h	b	h	b	h	b	h	h	h	b	h	h	h	b	b	h	h	b	b	b
ChrA1_55817459_55824289	h	h	h	b	h	h	h	h	b	h	b	h	h	a	h	h	h	b	b	b	b	h	h	h	b	h	b	h	h	h	b	h	b	h	b	h	h	h	b	h	h	h	b	b	h	h	b	b	b
ChrA1_55824289_55826040	h	h	h	b	h	h	h	h	h	h	b	h	h	a	h	h	h	b	b	b	b	h	h	h	b	h	b	h	h	h	b	h	b	h	b	h	h	h	b	h	h	h	b	b	b	h	b	b	b
ChrA1_55940075_55965115	h	h	h	b	h	h	b	h	h	h	b	h	h	b	h	b	b	b	b	b	b	h	h	b	b	b	b	b	b	h	b	h	a	b	b	h	h	h	b	b	b	b	b	b	b	h	b	b	b
ChrA1_56088134_56096311	h	h	h	b	h	h	h	h	h	h	b	h	h	b	h	b	b	b	b	b	b	h	h	h	h	h	b	b	b	h	b	b	h	b	b	h	h	h	h	h	b	h	h	h	h	h	h	b	h
ChrA1_56096410_56104571	h	h	h	h	h	h	h	h	h	h	b	h	h	b	h	a	b	b	b	b	b	h	h	h	h	h	b	b	b	h	b	b	h	b	b	h	h	h	h	h	b	h	h	h	h	h	h	b	h
ChrA1_56172412_56173518	h	b	h	h	h	h	b	h	h	h	b	h	h	b	b	b	b	b	b	b	b	h	b	b	b	h	b	b	b	h	a	h	h	b	b	h	h	h	h	h	b	b	b	h	b	h	h	b	h
ChrA1_56173631_56175463	h	b	h	h	h	h	b	h	h	h	b	h	h	b	b	b	b	b	b	b	b	h	b	b	b	h	b	b	b	h	a	h	h	b	b	h	h	h	b	h	b	b	b	h	b	h	h	b	h
ChrA1_56175535_56177500	h	b	h	b	h	h	b	h	h	h	b	h	h	b	b	b	b	b	b	b	b	h	b	b	b	h	b	b	b	h	a	h	h	b	b	h	h	h	b	h	b	b	b	h	b	h	h	b	h
ChrA1_56177500_56181160	h	b	h	b	h	h	b	h	h	h	b	h	h	b	b	b	b	b	b	b	b	h	b	b	b	h	b	b	b	h	a	h	h	b	b	h	h	h	b	h	b	b	b	h	b	h	h	b	b
ChrA1_56181190_56183066	h	b	h	b	h	h	b	h	h	h	b	h	h	b	b	b	b	b	b	b	b	h	b	b	b	h	b	b	b	h	a	h	h	b	b	h	h	h	b	h	b	b	b	h	b	h	h	b	b
ChrA1_56299947_56301788	h	h	h	b	h	h	b	h	h	h	b	h	b	b	b	b	b	b	b	h	b	h	b	b	b	h	b	h	b	h	b	h	h	b	h	h	b	h	b	h	b	b	b	h	b	h	h	h	b
ChrA1_56301788_56305047	h	h	h	b	h	h	b	h	h	h	b	h	b	b	b	b	b	b	b	h	b	h	b	h	b	h	b	h	b	h	b	h	h	b	h	h	b	h	b	h	b	b	b	h	b	h	h	h	b
ChrA1_56305741_56307984	h	h	h	b	h	h	b	h	h	h	b	h	b	b	b	h	b	b	b	h	b	h	b	h	b	b	b	h	h	h	b	h	h	b	h	h	b	h	b	h	b	b	b	h	b	h	h	h	b
ChrA1_57407930_57409156	h	h	h	b	b	b	b	b	h	h	b	h	b	h	h	h	b	h	b	b	h	b	h	b	b	b	h	h	b	h	h	b	h	b	h	h	b	b	b	b	b	b	h	b	b	a	h	b	h
ChrA1_57409706_57411245	h	h	h	b	h	b	b	b	h	h	b	h	b	h	h	h	b	h	b	b	h	b	h	b	b	b	h	h	b	h	h	b	h	b	h	h	b	b	b	b	b	b	h	b	b	a	h	b	h
ChrA1_57412135_57413235	h	h	h	b	h	b	b	b	h	h	b	h	b	h	h	h	b	h	b	b	h	b	h	b	b	b	h	h	b	h	h	b	h	b	h	h	b	b	b	b	b	b	h	b	b	a	h	b	h
ChrA1_57448815_57451855	b	b	h	b	h	h	h	h	h	b	h	h	h	b	b	h	b	h	b	b	h	h	h	h	b	h	b	h	b	h	h	h	b	b	h	b	b	h	h	b	b	b	h	b	b	b	h	b	h
ChrA1_57451967_57458630	b	b	h	b	h	h	h	h	h	b	h	h	h	b	b	h	b	h	b	b	h	h	h	b	h	h	b	h	b	h	h	h	b	b	h	b	b	h	h	b	b	b	h	h	b	b	h	h	h
ChrA1_58296810_58298636	h	b	h	h	h	h	h	h	h	h	h	b	h	b	b	b	b	h	b	h	b	h	h	b	h	h	b	h	h	a	h	b	b	b	b	h	h	h	b	h	b	h	h	h	h	b	h	h	b
ChrA1_58298636_58300126	h	b	h	h	h	h	h	h	h	h	h	b	h	b	b	b	b	h	b	h	b	h	h	b	h	h	b	h	h	a	h	b	b	b	b	h	h	h	b	h	b	h	h	h	h	b	h	h	b
ChrA1_58311608_58314104	h	b	h	h	h	h	h	h	h	h	h	a	h	b	b	h	b	h	b	h	b	h	h	b	h	h	b	h	h	b	h	b	b	b	b	h	h	h	b	h	b	h	h	h	h	b	h	h	h
ChrA1_58689275_58707529	b	b	b	a	b	h	h	b	b	h	b	b	h	h	b	h	h	b	b	b	a	b	h	b	h	b	b	h	b	b	b	h	b	b	b	b	h	b	b	h	b	b	h	h	h	b	h	h	h
ChrA1_59257502_59264818	h	h	h	b	h	h	b	h	h	b	h	b	h	h	b	h	b	h	b	h	b	h	h	h	b	h	h	h	h	b	h	h	h	h	b	h	b	h	b	h	b	h	h	h	h	h	b	b	b
ChrA1_59264818_59276398	h	h	h	b	h	h	b	h	h	b	h	b	h	h	b	h	b	h	b	h	b	h	h	h	b	h	h	h	h	b	h	h	h	h	b	h	b	h	b	h	b	h	h	h	h	h	b	b	b
ChrA1_59276398_59289372	h	h	h	h	h	h	b	h	h	b	h	h	h	h	h	h	b	h	b	h	b	h	h	h	b	h	h	h	h	b	h	h	h	h	h	h	b	h	b	h	b	h	h	h	h	h	b	b	b
ChrA1_59423088_59425667	h	h	h	h	h	h	h	h	h	b	h	b	h	h	h	b	b	h	a	h	b	h	h	h	b	h	b	h	b	b	h	h	b	h	h	h	b	h	b	h	h	h	h	h	h	h	h	b	b
ChrA1_59425667_59431029	h	h	h	h	h	h	h	h	h	b	h	b	b	h	h	b	b	h	a	h	b	h	h	h	b	h	b	h	b	b	h	h	b	h	h	h	b	h	b	h	h	h	h	h	h	h	h	b	b
ChrA1_59431029_59432511	h	h	h	h	h	h	h	h	h	b	h	b	b	h	h	b	b	h	a	h	b	h	h	h	b	h	b	h	b	b	h	h	b	h	h	h	b	h	b	h	h	b	h	h	h	h	h	b	b
ChrA1_59612291_59614209	h	h	h	h	b	h	h	h	b	h	b	h	b	h	h	h	b	h	b	h	h	h	h	h	b	h	b	b	h	h	h	h	h	b	h	h	h	h	b	h	h	b	b	h	b	b	h	h	b
ChrA1_59614218_59618107	h	h	h	h	b	h	h	h	b	h	b	h	h	h	h	h	a	h	b	h	h	h	h	h	b	h	b	b	h	h	h	h	h	b	h	h	h	h	b	h	h	b	b	h	b	b	h	h	b
ChrA1_59618107_59631250	h	h	h	h	b	h	h	h	b	h	b	h	h	h	h	h	a	h	b	h	h	h	h	h	b	h	b	b	h	h	h	h	h	b	h	h	h	h	b	h	h	b	b	h	b	b	h	h	b
ChrA1_59631443_59644158	h	h	h	h	b	h	h	h	b	h	b	h	h	h	h	h	a	h	b	h	b	h	h	h	b	h	b	b	h	h	h	h	h	b	h	h	h	h	b	h	h	b	b	b	b	b	h	h	b
ChrA1_60547261_60548659	b	b	h	b	b	h	h	b	h	b	b	a	h	b	b	b	b	h	b	h	b	h	h	h	b	b	h	h	h	b	a	b	b	b	b	b	b	h	b	h	h	b	h	b	h	b	b	b	b
ChrA1_60549051_60550723	b	b	h	b	b	h	h	b	h	b	b	a	h	b	b	b	b	b	b	h	b	h	h	h	b	b	h	h	h	a	a	b	b	b	b	b	a	h	b	h	h	b	h	b	h	b	b	b	b
ChrA1_60551888_60559667	b	h	h	b	b	h	h	b	h	h	b	b	h	h	h	b	b	b	b	h	b	h	h	h	b	b	h	h	h	a	b	b	b	b	b	b	b	h	b	h	h	b	h	b	h	b	b	b	b
ChrA1_60575440_60577162	b	h	h	b	b	h	h	b	h	h	b	b	h	h	h	b	b	b	b	h	b	h	h	h	h	b	h	h	h	b	b	b	h	b	b	b	b	h	h	h	h	b	h	b	h	b	b	b	b
ChrA1_60577162_60585782	b	h	h	b	b	h	h	b	h	h	b	b	h	h	h	b	b	b	b	h	b	h	h	h	h	b	h	h	h	b	b	b	h	b	b	b	b	h	h	h	h	b	h	b	h	b	b	b	b
ChrA1_60585782_60596835	b	h	h	b	b	h	h	b	h	h	b	b	h	h	h	b	b	b	b	h	b	h	h	h	h	b	h	h	h	b	b	b	h	b	b	b	b	h	h	h	h	b	h	b	h	b	b	b	b
ChrA1_60597049_60599961	b	h	h	b	b	h	h	h	h	h	b	b	h	h	h	b	b	b	b	h	b	h	h	h	h	b	h	h	h	b	b	b	h	b	b	b	b	h	h	h	h	b	h	b	h	b	b	b	b
ChrA1_60600328_60603857	b	h	h	b	b	h	h	h	h	h	b	b	h	h	h	b	b	b	b	h	b	h	h	h	h	a	h	h	h	b	b	b	h	h	b	b	b	h	h	h	h	b	h	b	h	b	b	b	b
ChrA1_60603857_60605458	b	h	h	b	b	h	h	h	h	h	b	b	h	h	h	b	b	b	b	h	b	h	h	h	h	a	h	h	h	b	b	b	h	h	b	b	b	h	h	h	h	b	h	b	h	b	b	b	b
ChrA1_61143941_61154622	b	b	h	h	h	h	h	b	h	b	a	b	h	h	h	b	b	h	b	h	b	h	h	h	h	h	b	h	h	h	h	b	h	b	h	b	h	h	h	h	h	h	h	h	h	h	h	h	h
ChrA1_61154914_61157921	b	b	h	h	h	h	h	b	h	b	a	b	h	h	h	b	b	h	b	h	b	h	h	b	h	h	b	h	h	h	h	b	h	b	h	b	h	h	h	h	h	h	h	h	h	h	h	h	h
ChrA1_61157921_61161269	b	b	h	b	h	h	h	b	h	b	a	b	h	h	h	b	b	h	b	h	b	h	h	b	h	h	b	h	h	h	h	b	h	b	h	b	h	h	h	h	h	h	h	h	h	h	h	h	h
ChrA1_61161269_61162981	b	b	h	b	h	h	h	b	h	b	a	b	h	h	h	b	b	h	b	h	b	h	h	b	h	h	b	h	h	h	h	b	h	b	h	b	h	h	h	h	h	h	h	h	h	h	h	h	h
ChrA1_61569524_61573437	h	h	h	b	h	h	h	h	h	b	b	b	h	h	h	b	b	b	b	b	b	h	h	b	h	h	b	h	a	b	h	b	h	h	b	b	h	h	h	h	h	h	h	h	h	h	h	h	b
ChrA1_61633704_61636822	h	h	h	h	h	h	h	h	h	b	b	b	h	b	b	b	b	b	b	b	b	h	h	b	h	h	h	h	b	b	b	b	h	h	b	b	h	h	b	h	h	b	h	h	h	h	h	b	a
ChrA1_61637560_61651719	h	h	h	h	h	h	h	h	h	b	b	b	h	b	b	b	b	b	b	b	b	h	h	b	h	h	h	h	b	b	b	b	h	h	b	b	h	h	b	h	h	b	h	b	h	h	h	b	a
ChrA1_61652180_61655573	h	b	h	h	h	h	h	h	h	b	b	b	h	b	b	b	b	b	b	b	b	h	h	b	h	h	h	h	b	b	b	b	h	h	b	b	h	h	b	h	h	b	h	b	h	h	h	b	b
ChrA1_61655573_61670193	h	b	h	h	h	h	h	h	h	b	b	b	h	b	b	b	b	b	b	b	b	h	h	b	h	h	h	h	b	b	b	b	h	h	b	b	h	h	b	h	b	b	h	b	h	h	h	b	b
ChrA1_62446875_62448214	h	h	h	b	b	h	h	h	h	b	b	b	h	h	h	b	h	b	h	h	b	h	h	h	h	h	b	h	b	b	b	b	b	h	h	h	h	h	h	h	h	h	h	h	b	h	h	h	h
ChrA1_62454298_62461379	h	h	h	b	h	h	h	h	h	b	b	b	h	h	h	b	h	b	h	h	b	h	h	h	h	h	b	h	b	b	b	b	b	h	h	h	h	h	h	h	b	h	h	h	a	h	h	h	h
ChrA1_62461452_62464532	h	h	h	b	h	h	h	h	h	b	b	b	h	h	h	b	b	b	h	h	b	h	h	h	h	h	b	h	b	b	b	b	h	h	h	h	h	b	h	h	b	h	h	h	a	h	h	h	h
ChrA1_62710425_62715513	h	b	h	b	h	h	h	h	h	b	b	h	b	b	b	b	b	h	h	h	a	h	h	h	h	h	b	h	b	b	b	b	h	h	h	b	h	h	h	h	b	h	h	h	b	h	h	h	h
ChrA1_62715513_62720440	h	b	h	b	h	h	h	h	h	b	b	h	b	b	b	b	b	h	h	h	a	h	h	h	h	h	b	h	b	b	b	b	h	h	b	b	h	h	h	h	b	h	h	h	b	h	h	h	h
ChrA1_62720440_62727291	h	b	h	b	h	h	h	h	h	b	b	h	b	b	b	b	b	h	h	h	a	h	h	b	h	h	b	h	b	b	b	b	h	h	b	b	h	h	h	h	b	h	h	h	b	h	h	h	h
ChrA1_62727291_62741568	b	b	h	b	h	h	h	h	h	b	b	h	b	b	b	b	b	h	h	h	a	h	h	b	h	h	b	h	b	b	b	b	h	h	b	b	h	h	h	h	b	h	h	h	b	h	h	h	h
ChrA1_63674441_63681516	b	b	h	h	b	h	h	h	h	b	b	h	b	b	h	b	b	h	h	h	b	h	h	b	h	b	b	h	b	b	h	b	b	h	b	b	b	h	h	h	h	h	h	h	b	h	h	h	h
ChrA1_63681516_63689770	b	b	h	h	b	h	h	h	h	b	b	h	b	b	h	b	b	h	h	h	b	h	h	b	h	b	b	h	b	b	h	b	b	h	b	b	b	h	h	h	h	h	h	h	b	h	h	h	h
ChrA1_63689770_63692665	b	b	h	h	b	h	h	h	h	b	b	h	b	b	h	b	b	h	h	h	b	h	h	b	h	b	b	h	b	b	h	b	b	h	b	b	b	h	h	h	h	h	h	h	b	h	h	h	h
ChrA1_63924156_63927681	h	b	h	b	b	h	h	b	h	b	b	b	b	h	b	b	h	b	h	h	h	h	b	b	h	b	b	h	b	b	b	b	b	b	b	h	b	h	b	h	h	h	b	h	h	h	b	b	b
ChrA1_64727146_64728240	h	h	b	h	h	h	h	h	b	h	b	h	h	b	h	h	b	h	h	h	b	b	h	h	h	b	h	h	h	h	b	h	h	b	b	b	h	b	h	h	b	h	h	b	b	h	h	h	h
ChrA1_64728240_64729371	h	h	h	h	h	h	h	h	b	h	b	h	h	b	h	h	b	h	h	h	b	b	h	h	h	b	h	h	h	h	b	h	h	b	b	b	h	b	h	h	b	h	h	b	b	h	h	h	h
ChrA1_64729371_64730677	h	h	h	h	h	h	h	h	b	h	b	h	h	b	h	h	b	h	h	h	h	b	h	h	h	b	h	h	h	h	h	h	h	b	b	b	h	b	h	h	b	h	h	b	b	h	h	h	h
ChrA1_64730815_64732001	h	h	h	h	h	h	h	h	b	h	b	h	h	b	h	h	b	h	h	h	h	h	h	h	h	b	h	h	h	h	h	h	h	b	b	b	h	b	h	h	b	h	h	b	b	h	h	h	h
ChrA1_64990986_64992282	h	h	b	h	h	b	h	h	b	h	h	h	h	h	h	h	b	h	h	h	h	h	h	h	h	h	h	h	h	h	h	h	h	h	h	h	h	b	h	b	h	h	h	h	h	h	b	h	h
ChrA1_64992282_64994247	h	h	b	h	h	b	h	h	b	h	h	h	h	h	h	h	b	h	h	h	h	h	h	h	h	h	h	h	h	h	h	h	h	h	h	h	h	b	h	b	h	h	h	h	h	h	b	h	h
ChrA1_64994247_65012598	h	h	b	h	h	b	h	h	b	h	h	h	h	h	h	h	b	h	h	h	h	h	h	h	h	h	h	h	h	h	h	h	h	h	h	h	h	b	h	b	h	h	h	h	h	h	b	h	h
ChrA1_65012598_65014746	h	h	b	h	h	b	h	h	b	h	h	h	h	h	h	h	b	h	h	h	h	h	h	h	h	h	h	h	h	h	h	h	h	h	h	h	h	b	h	b	h	h	h	h	h	h	b	h	h
ChrA1_65014746_65021643	h	h	b	h	h	b	h	h	b	h	h	h	h	h	h	h	b	h	h	h	h	h	h	h	h	h	h	h	h	h	h	h	h	h	h	h	h	b	h	b	h	h	h	h	h	h	b	h	h
ChrA1_65022100_65030697	h	h	b	h	h	b	b	h	b	h	h	h	h	h	b	h	b	h	h	h	h	h	h	h	h	h	h	h	h	h	h	h	h	h	h	h	h	b	h	b	h	h	h	h	h	h	b	h	h
ChrA1_65188443_65197350	h	h	h	b	h	b	b	h	b	h	h	h	b	h	b	h	b	h	h	h	h	h	h	h	h	h	h	h	h	h	h	h	h	h	h	b	b	h	h	b	b	h	h	h	h	h	b	h	h
ChrA1_65394257_65418206	h	b	h	h	h	h	h	h	h	b	h	b	b	h	h	h	b	h	h	b	b	h	h	h	h	h	h	h	b	h	h	b	h	h	b	h	b	b	h	h	h	h	h	h	b	h	h	h	h
ChrA1_65418206_65448884	h	b	h	h	h	h	h	h	h	b	h	b	b	h	h	h	b	h	h	b	b	h	h	h	h	h	h	h	b	h	h	b	h	h	b	h	b	b	h	h	h	h	h	h	b	h	h	h	h
ChrA1_65448884_65450262	h	b	h	h	h	h	h	h	h	b	h	b	b	h	h	h	b	h	h	b	b	h	h	h	h	h	h	h	b	h	h	b	h	h	b	h	b	b	h	h	h	h	h	h	b	h	h	h	h
ChrA1_65450262_65455137	h	b	h	h	h	h	h	h	h	b	h	b	b	h	h	h	b	h	h	b	b	h	h	h	h	h	h	h	b	h	h	b	h	h	b	h	b	b	h	h	h	h	h	h	b	h	h	h	h
ChrA1_65455137_65457462	h	b	h	h	h	h	h	h	h	b	h	b	b	h	h	h	b	h	h	b	b	h	h	h	h	h	h	h	b	h	h	b	h	h	b	h	b	b	h	h	h	h	h	h	b	h	h	h	h
ChrA1_65457462_65458572	h	b	h	h	h	h	h	h	h	b	h	b	b	h	h	h	b	h	h	b	b	h	h	h	h	h	h	h	b	h	h	b	h	h	b	h	b	b	h	h	h	h	h	h	b	h	h	h	h
ChrA1_65458572_65460698	h	b	h	h	h	h	h	h	h	b	h	b	b	h	h	h	b	h	h	b	b	h	h	h	h	h	h	h	b	h	h	b	h	h	b	h	b	b	h	h	h	h	h	h	b	h	h	h	h
ChrA1_65460698_65484455	h	b	h	h	h	h	h	h	h	b	h	b	b	b	h	h	b	h	h	b	b	h	h	h	h	h	h	h	b	h	h	b	h	h	b	h	b	b	h	h	h	h	h	h	b	h	h	h	h
ChrA1_65484503_65500366	h	b	h	h	h	h	h	h	h	b	b	b	b	b	h	h	b	h	h	b	b	h	h	h	h	h	h	h	b	h	h	b	h	h	b	h	b	b	h	h	h	h	h	h	b	h	h	h	h
ChrA1_65500366_65503463	h	b	h	b	h	h	h	h	h	b	b	b	b	b	h	b	b	h	h	b	b	h	h	h	h	h	h	h	b	h	h	b	h	h	b	h	b	b	h	h	h	h	h	h	b	h	h	h	h
ChrA1_65503463_65525875	h	b	h	b	h	h	h	h	h	b	b	b	b	b	h	b	b	h	h	b	b	h	h	h	h	h	h	h	b	h	h	b	h	h	b	h	b	b	h	h	h	h	h	h	b	h	h	h	h
ChrA1_65525875_65534977	h	b	h	b	h	h	h	h	h	b	b	b	b	b	h	b	b	h	h	b	b	h	h	h	h	h	h	h	b	h	h	b	h	h	b	h	b	b	h	h	h	h	h	h	b	h	h	h	h
ChrA1_66005006_66006973	b	b	b	h	h	h	b	b	h	h	b	b	b	b	h	b	b	b	h	b	b	h	h	b	h	h	h	b	h	h	h	b	b	h	h	h	b	b	h	b	b	h	b	h	b	h	h	h	h
ChrA1_66315376_66320807	b	b	b	b	b	b	b	b	h	b	b	b	b	b	h	b	b	b	b	b	b	b	b	h	h	b	h	b	h	h	b	b	b	b	h	h	b	b	h	b	b	h	b	h	b	h	b	b	h
ChrA1_66408440_66412313	b	b	h	b	b	b	h	b	h	b	b	b	h	b	b	b	h	b	b	b	b	h	b	h	h	h	h	h	h	h	h	b	b	b	b	h	h	h	h	b	b	h	b	h	h	h	b	h	h
ChrA1_66412313_66415016	b	b	h	b	b	b	h	b	h	b	b	b	h	b	b	b	h	b	b	b	b	h	b	h	h	h	h	h	h	h	h	b	b	h	b	h	h	h	h	b	b	h	b	h	h	h	b	h	h
ChrA1_66415016_66416186	b	b	h	b	b	b	h	b	h	b	b	b	h	b	b	b	h	b	b	b	b	h	b	h	h	h	h	h	h	h	h	b	b	h	b	h	h	h	h	b	h	h	b	h	h	h	b	h	h
ChrA1_66416521_66419257	b	b	h	b	b	b	h	b	h	b	b	b	h	b	b	b	h	b	b	b	b	h	b	h	h	h	h	h	h	h	h	b	b	h	b	h	h	h	h	b	h	h	b	h	h	h	h	h	h
ChrA1_66419257_66437452	b	b	h	b	b	b	h	b	h	b	b	b	h	b	b	b	h	b	b	b	b	h	b	h	h	h	h	h	h	h	h	b	b	h	b	h	h	h	h	b	h	h	b	h	h	h	h	h	h
ChrA1_66437452_66441589	b	b	h	b	b	b	h	b	h	b	b	b	h	b	b	b	h	b	b	b	b	h	b	b	h	h	h	h	h	h	h	b	b	h	b	h	h	h	h	b	h	h	b	h	h	h	h	h	h
ChrA1_66441589_66451455	b	b	h	b	b	b	h	b	h	b	b	b	h	b	b	b	h	b	b	b	b	h	b	b	h	h	h	h	h	h	h	b	b	h	b	h	h	h	h	b	h	h	b	h	h	h	h	b	h
ChrA1_66451455_66453196	b	b	h	b	b	b	h	b	h	b	b	b	h	b	h	b	h	b	b	b	b	h	b	b	h	h	h	h	h	h	h	b	b	h	b	h	h	h	h	b	h	h	b	h	h	h	h	b	h
ChrA1_66453196_66458922	b	b	h	b	b	b	h	b	h	b	b	b	h	b	h	b	h	b	b	b	b	h	b	b	h	h	h	h	h	h	h	b	b	h	b	h	h	b	h	b	h	h	b	h	h	h	h	b	h
ChrA1_66662599_66664816	b	b	h	b	h	h	h	h	h	h	h	b	b	h	h	b	b	h	b	b	b	h	b	b	h	h	b	b	b	b	h	b	b	h	b	h	b	h	b	b	b	h	h	h	a	h	h	b	h
ChrA1_66665520_66666813	b	b	h	h	h	h	h	h	h	h	h	b	b	h	h	b	b	h	b	b	b	h	b	b	h	h	b	b	b	b	h	b	b	h	b	h	b	h	b	b	b	h	h	h	a	h	h	b	h
ChrA1_66667519_66672088	b	b	h	h	h	h	h	h	h	h	h	b	b	h	h	b	b	h	h	b	b	h	b	b	h	h	b	b	b	b	h	b	b	h	b	h	b	h	b	b	b	h	h	h	a	h	h	b	h
ChrA1_66672401_66674291	b	b	h	h	h	h	h	h	h	h	h	b	b	h	h	b	b	h	h	b	b	h	b	b	h	h	b	h	b	b	h	b	b	h	b	h	b	h	h	b	b	h	h	h	a	h	h	h	h
ChrA1_66674997_66681173	b	b	h	h	h	h	h	h	h	h	h	b	b	h	h	b	b	h	h	b	b	h	b	b	h	h	b	h	b	b	h	b	b	h	b	h	b	h	h	b	b	h	h	h	a	h	h	h	h
ChrA1_66681899_66684023	b	b	h	h	h	h	h	h	h	h	h	b	b	h	h	b	b	h	h	h	b	h	b	b	h	h	b	h	b	b	h	b	b	h	b	h	b	h	h	b	b	h	h	h	a	h	h	h	h
ChrA1_66684552_66685663	b	b	h	h	h	h	h	h	h	h	h	b	b	h	h	b	a	h	h	h	a	h	b	b	h	h	b	h	b	b	h	a	b	h	b	h	b	h	h	b	b	h	h	h	a	h	h	h	h
ChrA1_66686869_66692174	b	b	h	h	h	h	h	h	h	h	h	b	b	h	b	b	b	h	h	h	b	h	b	b	h	h	b	h	b	b	h	a	b	h	b	h	b	h	h	b	b	h	h	h	b	h	h	h	h
ChrA1_67377488_67384438	b	h	b	b	b	b	b	b	b	b	h	b	b	b	b	h	b	b	b	b	b	b	b	h	h	b	b	b	b	b	b	b	b	b	h	b	h	b	h	h	b	b	b	b	b	h	b	b	b
ChrA1_67384438_67391278	b	h	b	b	b	b	b	b	b	b	h	b	b	b	b	h	b	b	b	b	b	b	b	h	h	b	b	b	b	b	b	b	b	b	h	b	h	b	h	h	b	b	b	b	b	h	b	b	b
ChrA1_67391347_67394935	b	h	b	b	b	b	b	b	b	b	h	b	b	b	b	h	b	b	b	b	b	b	b	h	h	b	b	b	b	b	b	b	b	b	h	b	h	b	h	b	b	b	b	b	b	h	b	b	b
ChrA1_67395011_67398613	a	h	b	b	b	b	b	b	b	h	h	b	b	b	b	h	b	b	b	b	b	b	b	h	h	b	b	b	b	b	b	b	h	b	h	b	h	b	h	b	b	b	b	b	b	h	b	b	b
ChrA1_67398613_67403400	a	h	b	b	b	b	b	b	b	h	h	b	b	b	b	h	b	b	b	b	b	b	b	h	h	b	b	b	b	b	b	b	h	b	h	b	h	b	h	b	b	b	b	b	b	h	b	b	b
ChrA1_67403400_67419397	a	h	b	b	b	b	b	b	b	h	h	b	b	b	b	h	b	b	b	b	b	b	b	h	h	b	b	b	b	b	b	b	h	b	h	b	h	b	h	b	b	b	b	b	b	h	b	b	b
ChrA1_67524470_67526620	b	h	b	b	b	b	h	b	b	h	h	b	b	b	b	h	b	h	b	b	b	b	b	h	h	b	b	h	b	b	b	b	h	b	h	b	h	b	h	b	b	b	h	b	b	h	a	b	b
ChrA1_67526644_67530512	b	h	b	b	b	b	h	b	b	h	h	b	h	b	b	h	h	h	b	b	a	b	b	h	h	b	b	h	b	b	b	b	h	b	h	h	h	b	h	b	b	b	h	b	h	h	a	b	b
ChrA1_67530512_67550107	b	h	b	b	b	b	h	b	b	h	h	b	h	b	b	h	h	h	b	b	a	b	b	h	h	b	b	h	b	b	b	b	h	b	h	h	h	b	h	b	b	b	h	b	h	h	a	b	b
ChrA1_67550107_67556466	b	h	b	b	b	b	h	b	b	h	h	b	h	b	b	h	h	h	b	b	a	b	b	h	h	b	b	h	b	b	b	b	h	b	h	h	h	b	h	b	b	b	h	b	h	h	b	b	b
ChrA1_67556466_67578675	b	h	b	b	b	b	h	b	b	h	h	b	h	b	b	h	h	h	b	b	a	b	b	h	h	b	b	h	b	b	b	b	h	b	h	h	h	b	h	b	b	b	h	b	h	h	b	b	b
ChrA1_67578675_67593869	b	h	b	b	b	b	h	b	b	h	h	b	h	b	b	h	h	h	b	b	a	b	b	h	h	b	b	b	b	b	b	b	h	b	h	h	h	b	h	b	b	b	h	b	h	h	b	b	b
ChrA1_68171381_68174866	b	b	h	b	h	h	h	h	h	b	b	h	b	h	b	b	h	h	b	h	b	h	h	h	h	h	b	h	b	b	h	b	h	h	h	b	b	h	h	h	b	h	h	h	b	h	h	h	h
ChrA1_68220001_68229649	b	b	h	h	h	h	h	h	h	b	b	b	b	h	h	h	h	h	h	h	h	h	h	h	h	h	b	h	b	b	h	h	h	h	h	h	b	h	h	h	b	h	h	h	h	h	h	h	h
ChrA1_68229649_68232401	b	b	h	h	h	h	h	h	h	b	b	b	b	h	h	h	b	h	h	h	h	h	h	h	h	h	b	h	b	b	h	h	h	h	h	h	b	h	h	h	b	h	h	h	h	h	h	h	h
ChrA1_68232401_68233671	b	b	h	h	h	h	h	h	h	b	b	b	b	h	h	h	b	h	h	h	h	h	h	h	h	h	b	h	b	b	h	h	h	h	h	h	b	h	h	h	b	h	h	h	h	h	h	h	h
ChrA1_68443263_68444514	b	h	h	a	h	h	h	b	h	b	b	b	b	b	h	h	b	h	b	b	h	b	b	h	h	h	b	b	b	h	h	b	b	h	h	h	h	h	h	h	b	h	b	h	h	h	b	h	h
ChrA1_68444639_68445866	b	h	h	a	h	h	h	b	h	b	b	b	b	b	h	h	h	h	b	b	h	b	b	b	h	h	b	b	b	h	h	b	b	h	h	h	h	h	h	h	b	h	b	h	h	h	b	h	h
ChrA1_68533327_68534762	b	h	h	b	h	h	h	b	h	b	b	b	b	b	b	h	b	h	h	b	h	h	b	b	h	h	b	b	h	h	h	h	b	h	h	h	h	b	h	h	a	h	b	h	h	h	h	h	h
ChrA1_68534762_68556499	b	h	h	b	h	h	h	b	h	b	b	b	b	b	b	h	b	h	h	b	h	h	b	b	h	h	b	b	h	h	h	h	b	h	h	h	h	b	h	h	a	h	b	h	h	h	h	h	h
ChrA1_68643499_68645537	h	h	h	h	h	h	h	h	h	b	b	h	b	b	b	h	b	h	h	b	h	h	h	h	h	h	b	b	b	h	h	h	h	h	h	b	h	b	b	h	b	h	h	h	b	h	h	b	b
ChrA1_68645677_68655141	h	h	h	h	h	h	h	h	h	b	b	b	b	b	b	h	b	h	h	h	h	h	h	h	h	h	b	b	b	h	h	h	h	h	h	b	h	b	b	h	b	h	h	h	b	h	h	b	b
ChrA1_68655312_68664756	h	h	h	h	h	h	h	h	h	b	b	b	h	b	b	h	b	h	h	h	h	h	h	h	h	h	b	b	b	h	h	h	h	h	h	b	h	b	b	h	b	h	h	h	b	h	h	b	b
ChrA1_68664778_68670512	h	h	h	h	h	h	h	h	h	b	b	b	h	b	b	h	b	h	h	h	h	h	h	h	h	h	b	b	b	b	h	h	h	h	h	b	h	b	b	h	b	h	h	h	b	h	h	b	b
ChrA1_68670861_68676007	b	h	h	h	h	h	h	h	h	b	b	b	h	b	b	h	b	h	h	h	h	h	h	h	h	h	b	b	b	b	h	h	h	h	h	b	h	b	b	h	h	h	h	h	b	h	h	b	b
ChrA1_68855596_68860641	b	b	h	b	h	h	h	h	h	b	b	h	b	b	h	b	b	h	b	h	h	b	h	b	h	b	b	b	b	b	h	b	b	h	b	b	b	h	h	h	h	h	h	h	b	h	h	b	h
ChrA1_68860641_68861771	b	b	h	b	h	h	h	h	h	b	b	h	b	b	h	b	b	h	b	h	h	b	h	b	h	b	b	b	b	b	h	b	b	h	b	b	b	h	h	h	h	h	h	h	b	h	h	b	h
ChrA1_68878452_68881137	b	b	h	b	h	h	h	h	h	b	b	h	b	b	h	b	b	h	b	b	h	b	h	b	h	b	b	b	b	b	h	b	a	h	b	b	b	h	b	h	h	h	h	h	b	h	h	b	h
ChrA1_69148984_69162871	b	b	h	b	h	h	h	h	h	b	b	b	b	b	b	b	b	h	b	b	b	b	h	b	h	b	b	b	b	b	h	b	b	b	b	h	b	h	b	b	h	b	h	h	b	h	b	h	b
ChrA1_69228532_69231181	b	b	h	b	h	h	h	h	h	b	b	h	b	b	h	b	b	h	b	b	b	b	b	b	h	h	b	b	b	b	h	b	b	b	b	h	b	h	h	h	h	b	b	h	h	h	b	h	b
ChrA1_69231181_69234461	b	b	h	b	h	h	h	h	h	b	b	h	b	b	h	b	b	h	b	b	b	b	b	b	h	h	b	b	b	b	h	b	b	b	b	h	b	h	h	h	h	b	b	h	h	h	b	h	b
ChrA1_69234461_69241064	b	b	h	b	h	h	h	h	h	b	b	h	b	b	h	b	b	h	b	b	b	b	b	b	h	h	b	b	b	b	h	b	b	h	b	h	b	h	h	h	h	b	b	h	h	h	b	h	b
ChrA1_69241064_69244649	b	b	h	b	h	h	h	h	h	b	b	h	b	b	h	b	b	h	b	b	b	b	b	b	h	h	b	b	b	b	h	b	b	h	b	h	b	b	h	h	b	b	b	h	h	h	b	h	b
ChrA1_69539125_69542291	h	b	h	b	b	h	h	b	h	h	b	b	b	b	h	h	b	b	b	b	b	h	h	b	b	b	b	b	h	b	b	h	h	b	b	h	b	b	h	b	b	a	b	b	b	b	b	b	b
ChrA1_69542291_69545463	h	b	h	b	b	h	h	b	h	h	b	b	b	b	h	h	b	b	b	b	b	h	h	b	b	b	b	b	h	b	b	h	h	b	b	h	h	b	h	b	b	a	b	b	b	b	b	b	b
ChrA1_69545463_69547507	h	b	h	b	b	h	h	b	h	h	b	b	b	b	h	h	b	b	b	b	b	h	h	b	b	b	b	b	h	b	b	h	h	b	b	h	h	b	h	b	b	a	b	b	b	b	b	b	b
ChrA1_69548465_69551466	h	b	h	b	b	h	h	b	h	h	b	b	b	b	h	h	b	b	b	b	b	h	h	b	b	b	b	b	h	b	b	h	h	b	b	h	h	b	h	b	b	b	h	b	b	b	b	b	b
ChrA1_69935286_69940869	h	h	b	h	b	b	h	b	b	h	h	h	h	h	h	h	b	b	b	h	b	h	h	h	h	b	h	h	h	b	b	h	h	b	h	h	h	b	h	h	h	b	h	b	h	h	b	b	b
ChrA1_69943899_69944935	h	h	b	h	b	b	b	b	b	h	h	h	h	h	h	h	b	b	h	h	b	h	h	h	h	b	h	h	h	b	b	h	h	b	h	h	h	b	h	h	h	b	h	b	h	h	b	b	b
ChrA1_69970314_69972134	h	h	b	h	b	b	b	b	b	h	h	h	h	h	h	h	b	b	h	h	b	h	h	h	h	b	h	h	h	h	b	h	h	b	h	h	h	b	h	h	h	b	h	b	h	h	b	b	b
ChrA1_69972134_69984572	h	h	b	h	b	b	b	b	b	h	h	h	h	h	h	h	b	b	h	h	b	h	h	h	h	b	h	h	h	h	b	h	h	b	h	h	h	b	h	h	h	b	h	b	h	h	b	b	b
ChrA1_69984658_70044705	h	h	b	h	b	b	b	b	b	h	h	h	h	h	h	h	b	h	h	h	b	h	h	h	h	b	h	h	h	h	b	h	h	b	h	h	h	b	h	h	h	b	h	b	h	h	b	b	b
ChrA1_70831031_70852229	h	h	b	h	h	b	h	h	b	h	h	h	h	h	h	h	h	h	h	h	h	h	h	h	h	h	h	h	h	h	h	h	h	h	h	h	h	a	h	h	h	h	h	h	h	h	h	h	h
ChrA1_70852229_70860697	h	h	b	h	h	b	h	h	b	h	h	h	h	h	h	h	h	h	h	h	h	h	h	h	h	h	h	h	h	h	h	h	h	h	h	h	h	a	h	h	b	h	h	h	h	h	h	h	h
ChrA1_71406203_71409054	b	b	h	b	h	h	h	h	h	h	b	h	h	b	b	h	b	h	b	b	b	b	b	b	h	h	h	h	b	b	h	b	b	h	b	b	b	h	h	h	b	h	b	h	h	h	h	h	h
ChrA1_71409054_71417060	b	b	h	b	h	h	h	h	h	h	b	h	h	b	b	h	b	h	b	b	b	b	b	b	h	h	h	h	b	b	h	b	b	h	b	b	b	h	h	h	b	h	b	h	h	h	h	h	h
ChrA1_71417060_71427487	b	b	h	b	h	h	h	h	h	h	b	h	h	b	b	h	b	h	b	b	b	b	b	b	h	h	h	h	b	b	h	b	b	h	b	b	b	h	h	h	b	h	b	h	h	h	h	h	h
ChrA1_71654350_71655730	h	h	h	b	h	h	h	h	h	h	a	h	b	h	b	b	b	h	b	b	b	b	h	b	h	h	b	h	b	b	h	b	b	h	b	b	b	h	h	b	b	h	h	h	h	h	h	h	h
ChrA1_71655734_71657303	h	h	h	b	h	h	h	h	h	h	a	h	b	h	b	b	b	b	b	b	b	b	h	b	h	h	b	h	b	b	h	b	b	h	b	b	b	h	h	b	b	h	h	h	h	h	h	h	h
ChrA1_71816744_71820741	h	h	h	b	h	b	h	b	b	h	h	h	b	b	b	h	b	b	b	b	b	h	b	b	h	b	b	h	h	b	h	b	b	h	b	b	h	h	h	h	b	b	h	h	b	h	h	b	b
ChrA1_71821346_71825559	h	h	h	b	h	b	h	b	b	h	h	h	b	b	b	h	b	b	b	b	b	h	b	b	h	b	b	h	h	b	h	b	b	h	b	b	h	h	h	h	b	b	h	h	h	h	h	a	b
ChrA1_71827468_71829024	h	h	h	b	h	b	h	b	b	h	h	h	b	b	b	h	b	h	b	b	b	h	b	b	h	b	b	h	h	h	h	h	h	h	b	h	h	h	h	h	b	b	h	h	h	h	h	b	b
ChrA1_71829128_71838643	h	h	h	b	h	b	h	b	b	h	h	h	b	b	b	h	b	h	b	b	b	h	b	b	h	b	h	h	h	h	h	h	h	h	b	h	h	h	h	h	a	b	h	h	h	h	b	b	b
ChrA1_71838643_71840200	h	h	h	b	h	b	h	b	b	h	h	h	b	b	h	h	b	h	b	b	b	h	b	b	h	b	h	h	h	h	h	h	h	h	b	h	h	h	h	h	a	b	h	h	h	h	b	b	b
ChrA1_71840200_71844915	h	h	h	b	h	b	h	h	b	h	h	h	b	b	h	h	b	h	b	b	b	h	b	b	h	b	h	h	h	h	h	h	h	h	b	h	h	h	h	h	a	b	h	h	h	h	b	b	b
ChrA1_71844915_71856090	h	h	h	b	h	b	h	h	b	h	h	h	b	b	h	h	b	h	b	b	b	h	b	b	h	b	h	h	h	h	h	h	h	h	b	h	h	h	h	h	a	b	h	h	h	h	b	b	b
ChrA1_71856090_71857918	h	h	h	b	h	b	h	h	b	h	h	h	b	b	h	h	b	h	b	b	b	h	b	b	h	b	h	h	h	h	h	h	h	h	b	h	h	h	h	h	a	b	h	h	h	h	b	b	b
ChrA1_71857918_71859978	h	h	h	b	h	b	h	h	b	h	h	h	b	b	h	h	b	h	b	b	b	h	b	h	h	b	h	h	h	h	h	h	h	h	b	h	h	h	h	h	a	b	h	h	h	h	b	b	b
ChrA1_71859978_71864659	h	h	h	b	h	b	h	h	b	h	h	h	b	b	h	h	b	h	b	b	b	h	b	h	h	b	h	h	h	h	h	h	h	h	b	h	h	h	h	h	a	b	h	h	h	b	b	b	b
ChrA1_71864659_71866879	h	h	h	b	h	b	h	h	b	h	h	h	b	b	h	h	b	h	b	b	b	h	b	h	h	b	h	h	h	h	h	h	h	h	h	h	h	h	h	h	a	b	h	h	h	b	b	b	b
ChrA1_71867027_71873231	h	h	b	b	h	b	h	h	b	h	h	h	b	b	h	h	b	h	b	b	b	h	b	h	h	b	h	h	h	h	h	h	h	h	h	h	h	h	h	h	a	b	h	h	h	b	b	b	b
ChrA1_71873231_71876150	h	h	b	b	h	b	b	h	b	h	h	h	b	b	h	h	b	h	b	b	b	h	b	h	h	b	h	h	h	h	h	h	h	h	h	h	h	h	h	h	a	b	h	h	h	b	b	b	b
ChrA1_71876150_71877658	h	h	b	b	h	b	b	h	b	h	h	h	b	b	h	h	b	h	b	b	b	h	b	h	h	b	h	h	h	h	h	h	h	h	h	h	h	b	h	h	a	b	h	h	h	b	b	b	b
ChrA1_71877658_71882233	h	h	b	b	h	b	b	h	b	h	h	h	b	b	h	h	b	h	b	b	b	b	b	h	h	b	h	h	h	h	h	h	h	h	h	h	h	b	h	h	a	b	h	h	h	b	b	b	b
ChrA1_72729083_72730643	b	b	h	b	h	h	h	h	h	h	h	b	h	b	h	b	h	h	h	b	h	h	h	a	h	h	b	h	b	b	h	b	b	h	b	b	b	h	b	h	h	h	h	h	h	h	h	h	h
ChrA1_73076380_73077834	b	b	b	b	b	h	h	h	h	h	b	b	h	b	b	b	h	h	b	b	h	h	h	b	h	b	b	h	b	b	h	b	b	b	b	b	b	h	h	h	b	b	h	h	b	h	h	h	h
ChrA1_73077834_73080238	b	b	b	b	b	h	h	h	h	h	b	b	h	b	b	b	h	h	b	b	h	h	h	b	h	b	b	h	b	b	h	b	b	b	b	b	b	h	h	h	b	b	h	h	b	h	h	h	h
ChrA1_73080238_73090713	b	b	h	b	b	h	h	h	h	h	b	b	h	b	b	b	h	h	b	b	h	h	h	b	h	b	b	h	b	b	h	b	b	b	b	b	b	h	h	h	b	b	h	h	b	h	h	h	h
ChrA1_73090713_73092230	b	b	h	b	b	h	h	h	h	h	b	b	h	b	b	b	h	h	b	b	h	h	h	b	h	b	b	h	h	b	h	b	b	b	b	b	b	h	h	h	b	b	h	h	b	h	h	h	h
ChrA1_73204611_73205832	b	b	h	b	h	h	h	h	h	b	b	b	b	b	b	b	b	h	a	b	h	h	h	b	h	h	b	h	h	b	h	b	b	h	b	b	b	h	h	h	h	h	h	h	b	h	h	h	h
ChrA1_73205832_73207334	b	b	h	b	h	h	h	h	h	b	b	b	h	b	b	b	b	h	a	b	h	h	h	b	h	h	b	h	h	b	h	b	b	h	b	b	b	h	h	h	h	h	h	h	b	h	h	h	h
ChrA1_73321103_73329919	b	b	h	b	h	h	h	h	h	h	b	b	h	b	b	b	h	h	h	b	b	h	h	b	h	h	b	h	h	a	h	h	h	h	b	b	b	h	h	h	h	h	h	h	h	h	h	h	b
ChrA1_73330155_73338964	b	b	h	b	h	h	h	h	h	h	b	b	h	b	b	b	h	h	h	b	b	h	h	b	h	h	b	h	h	a	h	b	h	h	b	b	b	h	h	h	h	h	h	h	h	h	h	h	b
ChrA1_73477174_73478438	h	h	h	h	h	h	h	h	h	h	h	b	h	b	b	b	h	h	h	b	h	h	h	b	h	h	b	h	h	h	h	h	a	h	h	h	b	h	h	h	h	h	h	h	h	h	h	h	h
ChrA1_73866021_73873146	h	h	h	h	b	h	b	h	h	b	h	b	h	h	b	h	h	h	h	h	b	b	h	b	b	h	h	b	b	h	h	h	h	h	h	h	h	b	h	h	b	b	b	h	b	b	b	b	b
ChrA1_73877077_73880684	h	h	h	h	b	h	b	h	h	b	h	b	h	h	b	h	h	h	h	h	a	b	h	b	b	h	h	b	b	h	h	h	h	h	h	h	h	b	h	h	b	b	b	h	b	b	b	b	b
ChrA1_73880684_73881736	h	h	h	h	b	h	b	h	h	b	h	b	h	h	b	h	b	h	h	h	a	b	h	b	b	h	h	b	b	h	h	h	h	h	h	h	h	b	h	h	b	b	b	h	b	b	b	b	b
ChrA1_73882072_73888651	h	h	h	h	b	h	b	h	h	b	h	b	h	h	b	h	b	h	h	h	a	b	h	h	b	h	h	b	b	h	h	h	h	h	h	h	h	b	h	h	b	b	b	h	b	b	b	b	b
ChrA1_73888651_73919284	h	h	h	h	b	h	b	h	h	b	h	b	h	h	b	h	b	h	h	h	a	b	h	h	b	h	h	h	b	h	h	h	h	h	h	h	h	b	h	h	b	b	b	h	b	b	b	b	b
ChrA1_73976438_73982711	h	h	h	h	b	h	h	h	h	h	h	b	h	h	b	h	b	h	h	h	b	h	h	h	b	h	h	h	h	h	h	h	h	b	h	h	h	b	h	h	b	h	h	h	b	b	b	b	h
ChrA1_73982711_73985660	h	h	h	h	b	h	h	h	h	h	h	b	h	h	b	h	b	h	h	h	b	h	h	h	b	h	h	h	h	h	h	h	h	b	h	h	h	b	h	h	h	h	h	h	b	b	b	b	h
ChrA1_73985660_73987044	h	h	h	h	b	b	h	h	b	h	h	b	h	h	b	h	b	h	h	h	b	h	h	h	b	h	h	h	h	h	h	h	h	b	h	h	h	b	h	h	h	h	h	h	b	b	b	b	h
ChrA1_73987826_73990343	h	h	h	h	b	b	h	h	b	h	h	b	h	h	b	h	b	h	b	h	b	h	h	h	b	h	h	h	h	h	b	h	h	b	h	h	h	b	h	h	h	h	h	h	b	b	b	b	h
ChrA1_73990343_73991990	h	h	h	h	b	b	h	h	b	h	h	b	h	h	b	h	b	h	b	h	b	h	h	h	b	h	h	h	b	h	b	h	h	b	h	h	h	b	h	h	h	h	h	h	b	b	b	b	h
ChrA1_74783370_74789628	h	h	b	h	h	h	b	h	b	h	h	h	h	h	h	h	h	h	b	h	h	b	b	h	h	h	h	b	h	h	h	h	h	b	h	h	h	b	h	h	b	b	b	h	b	h	b	b	h
ChrA1_74990876_75000571	h	h	b	h	h	b	b	h	h	h	h	h	h	h	h	h	h	h	b	h	h	b	b	h	h	h	h	b	h	h	h	h	h	b	h	h	h	b	h	h	b	b	b	h	b	h	b	b	h
ChrA1_75000571_75009531	h	h	b	h	h	b	a	h	h	h	h	h	h	h	h	h	h	h	b	h	h	b	a	h	h	h	h	b	h	h	h	h	h	b	h	h	h	b	h	h	b	b	b	h	b	h	b	b	h
ChrA1_75010299_75021539	h	h	b	h	h	b	b	h	b	h	h	h	h	h	h	h	h	h	b	h	h	b	a	h	h	h	h	b	h	h	h	h	h	b	h	h	h	b	h	h	b	b	b	h	b	h	b	b	h
ChrA1_75021539_75033510	h	h	b	h	h	b	b	h	b	h	h	h	h	h	h	h	h	h	b	h	h	b	b	h	h	h	h	b	h	h	h	h	h	b	h	h	h	b	h	h	b	b	b	h	b	h	b	b	h
ChrA1_75276553_75278043	h	h	b	h	h	h	a	h	b	h	h	h	h	h	h	h	h	h	h	h	h	b	b	h	h	h	h	b	h	h	h	h	h	h	h	h	h	b	h	h	b	b	h	h	b	h	b	b	h
ChrA1_75463440_75471205	h	h	h	h	h	h	h	h	h	h	h	h	h	h	h	h	h	h	h	h	h	h	h	h	h	h	h	h	h	h	b	h	h	h	h	h	h	b	b	h	h	b	b	h	h	h	b	b	h
ChrA1_75779585_75782564	h	h	h	b	h	h	h	h	h	b	h	h	h	h	h	b	b	b	b	b	b	h	h	h	b	b	h	h	h	h	h	b	b	h	h	h	h	b	b	h	b	h	h	h	h	h	h	b	b
ChrA1_75782632_75790124	h	h	h	b	h	h	h	h	h	b	h	h	h	h	h	b	b	b	b	b	b	b	h	h	b	b	h	h	h	h	h	b	b	h	h	h	b	b	b	h	b	h	h	h	h	h	b	b	b
ChrA1_75790124_75809220	h	h	h	b	h	h	h	h	h	b	h	h	h	h	h	b	b	b	b	b	b	b	h	h	b	b	h	h	h	h	h	b	b	h	h	h	b	b	b	h	b	h	h	h	h	h	b	b	b
ChrA1_76024469_76028993	b	b	b	b	b	b	h	b	h	b	b	b	h	b	h	h	b	b	b	b	b	b	b	h	b	b	h	b	h	b	h	h	b	b	b	b	b	b	b	h	b	b	b	b	b	h	b	b	b
ChrA1_76029188_76031183	b	b	b	b	b	b	h	b	h	b	b	b	h	b	h	h	b	a	b	b	b	b	b	h	b	b	h	b	h	b	h	h	b	b	b	b	b	b	b	h	b	b	b	b	b	h	b	b	b
ChrA1_76031183_76035034	b	b	b	b	b	b	h	b	h	b	b	b	h	b	h	h	b	a	b	b	b	b	b	h	b	b	h	b	h	b	h	h	b	b	b	b	b	b	b	h	b	b	b	b	h	h	b	b	b
ChrA1_76154222_76156557	h	b	b	h	h	h	h	b	h	h	h	h	h	b	h	h	h	b	b	b	h	b	b	h	b	b	h	h	b	h	b	h	b	b	h	h	h	b	h	h	b	h	b	h	h	h	h	b	b
ChrA1_76171810_76175103	h	b	b	h	h	h	h	b	h	h	b	h	h	b	h	h	h	b	b	b	b	b	h	h	b	b	h	h	b	h	b	h	b	b	h	h	h	h	h	h	h	h	b	h	h	h	h	b	b
ChrA1_76175382_76176707	h	b	b	h	h	h	h	b	h	h	b	h	h	b	h	h	h	b	b	b	b	b	h	h	b	b	h	h	b	h	b	h	b	b	h	b	h	h	h	h	h	h	b	h	h	h	h	b	b
ChrA1_76215455_76217356	h	h	b	h	h	h	h	h	h	b	b	h	h	a	h	h	b	b	b	b	b	b	h	h	b	b	h	b	b	h	b	h	b	b	h	b	h	b	h	h	h	h	b	h	h	h	h	b	b
ChrA1_76218355_76219572	h	h	b	h	h	b	h	h	h	b	b	h	h	a	h	h	b	b	b	b	b	b	b	h	b	b	h	b	b	h	b	h	b	h	h	b	h	b	h	h	h	h	b	h	h	h	h	h	b
ChrA1_76324116_76327326	h	h	h	b	h	h	h	b	h	h	h	h	h	h	h	h	h	a	h	b	h	b	b	h	h	h	h	b	b	h	h	h	h	b	h	h	h	b	h	h	h	h	h	h	h	h	h	h	h
ChrA1_76327326_76330185	h	h	h	b	h	h	h	b	h	h	h	h	h	h	h	h	h	a	h	b	h	h	b	h	h	h	h	b	b	h	h	h	h	b	h	h	h	b	h	h	h	h	h	h	h	h	h	h	h
ChrA1_76525037_76526864	b	b	h	b	h	h	h	b	h	b	b	b	h	b	h	b	b	h	b	b	b	b	h	b	b	h	h	h	b	b	h	b	b	h	h	b	h	h	b	h	h	h	h	b	h	h	h	h	b
ChrA1_76526864_76530099	b	b	h	b	h	h	h	b	h	b	b	b	h	b	h	b	b	h	b	b	b	b	h	b	b	h	h	h	b	b	h	b	b	h	h	b	h	h	b	h	h	h	h	b	h	h	h	h	b
ChrA1_76530099_76536028	b	b	h	b	h	h	h	b	h	b	b	b	h	b	h	b	b	h	b	b	b	b	h	b	b	h	h	h	b	b	h	b	b	h	h	b	h	h	b	h	h	h	h	b	h	h	h	h	b
ChrA1_76536028_76538425	b	b	h	b	h	h	h	b	h	b	b	b	h	b	h	b	b	h	b	b	b	b	h	b	b	h	h	h	b	b	h	b	b	h	h	b	h	h	b	h	h	h	h	b	h	h	h	h	b
ChrA1_76538425_76539426	b	b	h	b	h	h	h	b	h	b	b	b	h	b	h	b	b	h	b	b	b	b	h	b	b	h	h	h	b	b	h	b	b	h	h	b	h	h	b	h	h	h	h	b	h	h	h	h	b
ChrA1_76539426_76541215	h	b	h	b	h	h	h	b	h	b	b	b	h	b	h	b	b	h	b	b	b	b	h	b	b	h	h	h	b	b	h	b	b	h	h	b	h	h	b	h	h	h	h	b	h	h	h	h	b
ChrA1_76541215_76544196	h	b	h	b	h	h	h	b	h	b	b	b	h	b	h	b	b	h	b	b	b	b	h	b	b	h	h	h	h	b	h	b	b	h	h	b	h	h	b	h	h	h	h	b	h	h	h	h	b
ChrA1_76544196_76558509	h	b	h	b	h	h	h	b	h	b	b	b	h	b	h	b	b	h	b	b	b	h	h	b	b	h	h	h	h	b	h	b	b	h	h	b	h	h	b	h	h	h	h	b	h	h	h	h	b
ChrA1_76558515_76585927	h	b	h	b	h	h	h	b	h	b	b	b	h	b	h	b	b	h	b	b	b	h	h	b	b	h	h	h	h	b	h	b	b	h	h	b	h	h	b	b	h	h	h	b	h	h	h	h	b
ChrA1_77066731_77077226	b	h	h	b	b	h	h	h	h	h	b	b	b	b	a	h	b	h	h	b	h	h	b	b	h	h	b	h	h	h	h	b	b	b	b	b	b	h	b	h	h	b	h	h	h	b	h	h	b
ChrA1_77412856_77416446	h	h	h	h	b	h	h	b	b	h	h	h	b	h	h	h	h	b	b	h	b	h	h	h	h	b	b	h	b	h	h	h	b	h	h	h	h	h	h	h	h	h	h	h	h	h	h	h	b
ChrA1_77416446_77423229	h	h	h	h	b	h	h	b	b	h	h	h	b	h	h	h	h	b	b	h	b	h	h	h	h	b	b	h	b	h	h	h	b	h	h	h	h	h	h	h	h	h	h	h	h	h	h	h	b
ChrA1_77423229_77432267	h	h	h	h	b	h	h	b	b	h	h	h	b	h	h	h	h	b	b	h	b	h	h	h	h	b	b	h	b	h	h	h	b	h	h	h	h	h	h	h	h	h	h	h	h	h	h	h	b
ChrA1_77432284_77438194	h	h	h	h	b	h	h	b	b	h	h	h	b	h	h	h	h	b	b	h	b	h	h	h	h	b	b	h	b	h	h	h	b	h	h	h	h	h	h	h	h	h	h	h	h	h	h	h	b
ChrA1_77438194_77439439	h	h	h	h	b	h	h	b	b	h	h	h	b	h	h	h	h	b	b	h	b	h	h	h	h	b	b	h	b	h	h	h	b	h	h	h	h	h	h	h	h	h	h	h	h	h	h	h	b
ChrA1_77480993_77482933	h	h	h	h	b	h	h	b	b	b	b	h	h	h	h	h	b	b	b	b	b	b	h	h	h	b	b	h	b	h	h	h	b	b	h	h	h	h	h	h	h	h	b	h	h	h	h	h	b
ChrA1_77823187_77825846	b	b	b	h	b	h	b	b	a	b	h	b	h	b	h	b	b	b	b	h	h	b	b	b	b	b	h	h	h	b	b	b	b	b	b	h	h	h	b	h	b	h	b	h	b	h	h	h	b
ChrA1_78289790_78291083	h	h	b	h	h	b	h	b	b	h	b	h	h	h	h	h	h	h	h	h	h	b	a	h	h	a	h	h	h	h	b	h	h	b	b	h	h	h	h	h	h	h	h	h	b	h	h	h	h
ChrA1_79085007_79096872	b	b	h	b	b	h	h	b	h	h	h	b	h	h	b	b	b	b	b	b	b	b	b	b	h	b	h	b	h	h	b	b	b	b	b	b	h	b	b	h	h	h	h	h	h	h	b	b	b
ChrA1_79416236_79428617	b	h	h	h	h	h	h	h	h	h	h	b	h	h	b	b	h	b	b	h	b	b	b	h	h	h	h	b	h	h	b	b	b	b	b	b	b	b	b	b	h	h	h	h	b	b	b	b	b
ChrA1_79428617_79447736	b	h	h	h	h	h	h	h	h	h	h	b	h	h	b	b	h	b	b	h	b	b	b	h	h	h	h	b	h	h	b	b	b	b	h	b	b	b	b	b	h	h	h	h	b	b	b	b	b
ChrA1_80537417_80538431	b	b	h	b	b	h	h	h	h	h	b	b	h	b	b	b	b	h	b	h	b	h	h	b	h	h	b	h	h	b	h	b	a	h	b	b	b	h	b	b	b	h	h	b	b	h	b	b	b
ChrA1_80538431_80541020	b	b	h	b	b	h	h	h	h	h	b	b	h	b	b	b	b	h	b	h	b	h	h	b	b	h	b	h	h	b	h	b	a	h	b	b	b	h	b	b	b	h	h	b	b	h	b	b	b
ChrA1_80541020_80542978	b	b	h	b	b	h	h	h	h	h	b	b	h	b	b	b	b	h	b	h	b	h	h	b	b	h	b	h	h	b	h	b	a	h	b	b	b	h	b	b	b	h	h	b	b	h	b	b	b
ChrA1_80542978_80552830	b	b	h	b	b	h	h	h	h	h	b	b	h	b	b	b	b	h	b	h	b	h	h	b	b	h	b	h	h	b	h	b	a	h	b	b	b	h	b	b	b	h	h	b	b	h	b	b	b
ChrA1_80552830_80564301	b	b	h	b	b	h	h	h	h	h	b	b	h	b	b	b	b	h	b	h	b	h	h	b	b	h	b	h	h	b	h	b	a	h	b	b	b	h	b	b	b	h	h	b	b	b	b	b	b
ChrA1_80666359_80667459	b	b	h	b	h	h	h	b	h	h	b	b	h	b	b	b	b	b	b	h	b	h	b	b	b	h	b	h	b	b	b	b	h	b	b	b	b	h	b	b	b	b	b	b	b	b	b	b	b
ChrA1_80940891_80942528	h	h	h	h	b	h	h	b	h	h	h	b	h	h	h	b	b	h	b	h	h	b	b	b	h	h	h	h	h	b	h	h	h	a	h	h	h	h	b	h	h	b	h	b	b	b	h	h	b
ChrA1_80942544_80944692	h	h	h	h	b	h	h	b	h	h	h	b	h	h	h	b	b	h	b	h	b	b	b	b	h	h	h	h	h	b	h	h	h	a	h	h	h	h	b	h	h	b	h	b	b	b	b	h	b
ChrA1_80944692_80946329	h	h	h	h	b	h	h	b	h	h	h	b	h	h	h	b	b	h	b	h	b	b	b	b	h	h	h	h	h	b	h	h	h	a	h	h	h	h	b	h	h	b	h	b	b	b	b	h	b
ChrA1_80946329_80953261	h	h	h	h	b	h	h	b	h	h	h	b	h	h	h	b	b	h	b	h	b	b	b	b	h	h	h	h	h	b	h	h	h	a	h	b	h	h	b	h	h	b	h	b	b	b	b	h	b
ChrA1_80953261_80955408	h	h	h	h	b	h	h	b	h	h	h	b	h	h	h	b	b	h	b	b	b	b	b	b	h	h	h	h	h	b	h	h	h	a	h	b	h	h	b	h	h	b	h	b	b	b	b	h	b
ChrA1_81133165_81134904	b	h	h	b	b	h	h	h	h	h	b	h	b	h	h	h	b	h	b	b	b	b	b	h	h	h	b	h	b	b	h	b	b	h	h	h	b	b	b	b	h	b	b	h	b	b	h	h	b
ChrA1_81135714_81136843	b	h	b	b	b	b	h	h	h	h	b	h	b	h	h	h	b	h	b	b	b	b	b	h	h	h	b	h	b	b	b	b	b	h	h	h	b	b	b	b	h	b	b	h	b	b	h	h	b
ChrA1_81448323_81455034	h	b	b	b	h	b	b	h	b	h	b	b	b	h	h	b	b	b	b	b	b	b	b	h	b	b	b	h	b	h	h	h	b	h	h	b	h	b	h	b	b	h	h	b	b	h	b	b	b
ChrA1_81455034_81456314	h	b	a	b	h	b	b	h	b	h	b	b	b	h	h	b	b	b	b	b	b	b	b	h	a	b	b	h	b	h	h	h	a	h	h	a	h	a	h	b	b	h	h	b	b	h	h	a	b
ChrA1_81458067_81465877	h	b	a	b	h	b	b	h	b	h	b	b	b	h	h	b	b	b	b	b	a	b	b	h	a	b	b	h	b	h	h	h	a	h	h	a	h	a	h	b	b	h	h	b	a	h	h	b	b
ChrA1_81466252_81472313	h	b	b	b	h	b	b	h	b	h	b	b	b	h	h	b	b	b	b	b	b	b	b	h	b	b	b	h	b	h	h	h	a	h	h	h	h	b	b	b	b	h	h	b	b	h	b	b	b
ChrA1_81552950_81555897	h	b	b	b	h	b	b	h	b	b	b	b	b	b	h	b	b	b	b	b	b	b	h	h	b	b	b	h	b	h	h	h	b	h	h	h	h	b	b	a	b	h	h	b	b	b	b	h	b
ChrA1_81637458_81638995	b	h	h	b	h	h	b	h	b	b	b	h	h	b	h	b	b	h	b	h	a	b	b	h	h	b	b	h	h	b	h	b	h	h	b	h	h	b	h	b	h	b	h	b	b	b	b	h	b
ChrA1_81639449_81641888	b	h	h	b	h	h	b	h	b	b	b	h	h	b	h	b	b	h	b	h	a	b	b	h	h	b	b	h	h	b	h	b	h	h	b	h	h	b	h	a	h	b	h	b	b	b	b	h	b
ChrA1_81644698_81647600	b	h	h	h	h	h	b	h	h	b	b	h	h	b	h	b	b	h	b	h	h	h	b	h	h	h	b	h	h	b	h	b	h	h	b	h	h	h	h	b	h	b	h	a	b	b	h	h	b
ChrA1_81657006_81666584	b	h	h	h	h	h	b	h	h	b	b	h	h	h	h	h	b	h	b	h	h	h	b	h	h	h	b	h	h	b	h	b	h	h	b	h	b	h	h	b	h	h	h	b	b	b	h	h	b
ChrA1_81666584_81672058	b	h	h	h	h	h	b	h	h	b	b	h	h	h	h	h	b	h	b	h	h	h	b	h	h	h	b	h	h	b	h	b	h	h	b	h	b	h	h	b	h	h	h	b	b	b	h	h	b
ChrA1_81820195_81821583	h	b	h	b	h	h	h	h	h	h	h	h	b	h	h	h	b	h	b	h	b	b	b	h	h	h	b	h	h	h	h	h	h	b	h	h	h	h	h	h	h	b	h	b	h	b	b	a	b
ChrA1_82083684_82084999	b	b	h	b	b	b	b	b	b	b	b	b	b	b	b	b	h	b	b	b	h	b	b	h	b	b	b	b	b	b	b	b	b	b	b	h	b	h	b	b	b	b	b	b	b	b	b	b	b
ChrA1_82084999_82088361	b	b	h	b	b	b	b	b	b	b	b	b	b	b	b	b	h	b	b	b	b	b	b	h	b	b	b	b	b	b	b	b	b	b	b	h	b	h	b	b	b	b	b	b	b	b	b	b	b
ChrA1_82134623_82141985	b	b	h	b	b	b	b	b	b	b	b	b	b	b	b	b	h	b	b	b	b	h	b	h	b	b	b	b	b	b	b	b	b	b	b	b	b	h	b	b	b	b	b	b	h	b	b	b	b
ChrA1_82141985_82146304	b	b	h	b	b	b	b	b	b	b	b	b	b	b	b	b	h	b	b	b	b	h	b	h	b	b	b	b	b	b	b	b	b	b	b	b	b	h	b	b	b	h	b	b	h	b	b	b	b
ChrA1_82146590_82148044	b	b	h	b	b	b	b	b	h	b	b	b	b	b	b	b	h	b	b	h	b	h	b	h	b	b	b	b	b	b	b	b	b	b	b	b	b	h	b	b	b	h	b	b	h	b	b	b	b
ChrA1_82151545_82164806	b	b	h	b	b	h	b	b	h	b	b	b	b	b	b	b	h	b	b	h	b	h	h	h	b	b	a	b	b	b	b	h	b	b	b	b	h	h	b	b	b	b	h	b	h	b	b	b	b
ChrA1_82164840_82171408	b	b	h	b	b	h	b	b	h	b	b	b	b	b	b	b	h	b	b	h	b	h	h	h	b	h	a	b	b	b	b	h	h	b	b	b	h	h	b	b	b	b	h	b	h	b	b	b	b
ChrA1_82171408_82178020	b	b	h	b	b	h	b	b	h	b	b	b	b	b	b	b	h	b	b	h	b	h	h	h	b	h	a	b	b	b	b	h	h	b	b	b	h	h	b	b	b	b	h	b	h	b	b	b	b
ChrA1_82274933_82278168	b	b	h	b	b	h	b	b	h	b	h	b	b	b	b	b	h	h	b	h	b	b	h	h	b	b	b	b	b	b	b	h	h	b	b	b	h	h	h	h	h	h	h	b	h	b	h	a	h
ChrA1_82278168_82284550	b	b	h	b	b	h	a	b	h	b	h	b	b	b	b	b	h	h	b	h	h	b	h	h	h	b	b	b	b	b	b	h	h	b	b	b	h	h	h	h	h	h	h	a	h	b	h	a	h
ChrA1_82284550_82287787	b	b	h	b	b	h	a	b	h	b	h	b	b	b	b	b	h	h	b	h	h	b	h	h	h	b	b	b	b	b	b	h	h	b	b	b	h	h	h	h	h	h	h	a	h	h	h	a	h
ChrA1_82287787_82307904	b	b	h	b	b	h	a	b	h	h	h	b	b	b	b	b	h	h	b	h	h	b	h	h	h	b	b	a	h	b	h	h	h	b	b	b	h	h	h	h	h	h	h	a	h	h	h	a	h
ChrA1_82307904_82311593	b	b	h	b	b	h	a	b	h	h	h	b	h	b	b	b	h	h	b	h	h	b	h	h	h	b	b	a	h	b	h	h	h	b	b	b	h	h	h	h	h	h	h	a	h	h	h	a	h
ChrA1_82312167_82313387	b	b	h	b	b	h	b	b	h	h	h	b	h	b	b	b	h	h	b	h	h	b	h	h	h	b	b	a	h	b	h	h	h	b	b	b	h	h	h	h	h	h	h	a	h	h	h	b	h
ChrA1_82314182_82315402	b	b	h	b	b	h	b	b	h	h	h	b	h	b	b	b	h	h	b	h	h	b	h	h	h	b	b	a	h	b	h	h	h	b	b	b	h	h	h	h	h	h	b	a	h	h	h	b	h
ChrA1_82351310_82353516	b	b	b	b	b	h	b	h	h	h	h	b	h	b	b	b	h	h	b	h	h	b	h	h	h	a	b	b	h	h	h	b	h	b	b	b	h	h	b	h	h	h	b	h	h	h	h	b	h
ChrA1_82426964_82432495	h	b	h	b	b	h	h	h	h	h	b	b	b	b	b	b	b	b	b	b	b	h	h	b	b	b	b	h	b	h	h	b	b	h	b	b	b	h	b	b	h	b	h	b	b	b	b	b	b
ChrA1_82449594_82450864	h	b	h	b	b	h	h	b	h	h	b	b	b	b	b	b	b	b	b	b	a	h	b	b	h	b	b	h	b	h	h	b	b	h	b	b	h	h	b	h	h	b	h	b	b	b	b	b	b
ChrA1_82481664_82483066	h	h	h	b	b	h	h	b	h	h	b	b	b	b	a	b	b	b	b	b	b	h	b	b	b	b	b	h	b	b	h	b	b	h	b	b	b	h	b	b	h	b	h	b	h	b	b	b	b
ChrA1_82483066_82484523	h	h	h	b	b	h	h	b	h	h	b	b	b	b	b	b	b	b	h	b	b	h	b	b	b	b	b	h	b	b	h	b	b	h	b	b	b	h	b	b	h	b	h	b	h	b	b	b	b
ChrA1_82500517_82501901	h	h	h	b	b	h	h	b	h	h	b	b	b	b	b	b	b	b	h	b	b	h	b	h	b	b	b	h	b	b	h	h	b	h	b	b	b	h	b	b	h	b	h	b	h	b	b	b	b
ChrA1_82540721_82542388	h	h	h	b	b	h	h	h	h	h	b	b	b	b	b	b	b	h	h	b	b	h	b	b	b	b	b	h	b	b	h	h	b	h	b	h	b	h	b	b	h	b	h	b	h	b	b	b	b
ChrA1_82542389_82543754	h	h	h	b	b	h	h	h	h	h	b	b	b	b	b	b	b	h	h	b	b	h	h	b	b	b	b	h	b	b	h	h	b	h	b	h	b	h	b	b	h	b	h	b	h	b	b	b	b
ChrA1_82544522_82545754	h	h	h	b	b	h	h	h	h	h	a	b	b	b	b	b	b	h	h	b	b	h	h	b	b	b	b	h	b	b	h	h	b	h	b	h	b	h	b	h	h	b	h	b	h	b	b	b	b
ChrA1_82657234_82665300	h	h	h	b	b	h	h	h	h	h	b	b	h	h	b	b	h	h	h	b	b	h	h	b	b	h	h	h	h	b	h	h	h	h	h	b	b	h	b	h	b	b	h	b	h	b	b	b	a
ChrA1_82665300_82670024	h	h	h	b	b	h	h	h	h	h	b	b	h	h	b	b	h	h	h	b	b	h	h	b	b	h	h	h	h	h	h	h	h	h	h	b	b	h	b	h	b	b	h	b	h	b	b	b	a
ChrA1_82670424_82672447	h	h	h	b	b	h	h	h	h	h	b	b	h	h	b	b	h	h	h	b	b	h	h	b	b	h	h	h	h	h	h	h	h	h	h	b	b	h	b	h	b	b	h	b	h	b	b	b	a
ChrA1_82873951_82882543	h	h	h	h	h	h	h	h	h	h	b	b	h	h	h	h	b	h	h	h	b	h	h	h	b	h	h	a	h	h	h	h	h	h	h	h	h	h	h	h	h	h	h	b	h	b	b	b	h
ChrA1_82882543_82954007	h	h	h	h	h	h	h	h	h	h	h	b	h	h	h	h	b	h	h	h	b	h	h	h	b	h	h	a	h	h	h	h	h	h	h	h	h	h	h	h	h	h	h	b	h	b	b	b	h
ChrA1_82954007_82969910	h	h	h	h	h	h	h	h	h	h	h	b	h	h	h	h	b	h	h	h	b	h	h	h	b	h	h	a	h	h	h	h	h	h	h	h	h	h	h	h	h	h	h	b	h	b	b	b	h
ChrA1_82969910_83061756	h	h	h	h	h	h	h	h	h	h	h	b	h	h	h	h	b	h	h	h	b	h	h	h	b	h	h	a	h	h	h	h	h	h	h	h	h	h	h	h	h	h	h	b	h	b	b	b	h
ChrA1_83062371_83069275	h	h	h	h	h	h	h	b	h	h	h	b	h	h	h	h	b	h	h	h	b	h	h	h	b	h	h	a	h	h	h	h	h	h	h	h	h	h	h	h	h	h	h	b	h	b	b	b	h
ChrA1_83069275_83077564	h	h	h	h	h	h	h	b	h	h	h	b	h	h	h	h	b	h	h	h	b	h	h	h	h	h	h	a	h	h	h	h	h	h	h	h	h	h	h	h	h	h	h	b	h	b	b	b	h
ChrA1_83077564_83078852	h	h	h	h	h	h	h	b	h	h	h	b	h	h	h	h	b	h	h	h	b	h	h	h	h	h	h	a	h	h	h	h	h	h	h	h	h	h	h	h	h	h	h	b	h	b	b	b	h
ChrA1_83078852_83082389	h	h	h	h	h	h	h	b	h	h	h	b	h	h	h	h	b	h	h	h	b	h	h	h	h	h	h	a	h	h	h	h	h	h	h	h	h	h	h	h	h	h	h	b	h	b	b	b	h
ChrA1_83082751_83084083	h	h	h	h	h	h	h	b	h	h	h	b	h	h	h	h	b	h	h	h	b	h	b	h	h	h	h	a	h	h	b	h	h	h	h	h	h	h	h	h	h	h	h	b	h	b	b	b	h
ChrA1_83084083_83086377	h	h	h	h	h	h	h	b	h	h	h	b	h	h	h	h	b	h	h	h	b	h	b	h	h	h	h	a	h	h	b	h	h	h	h	h	h	b	h	h	h	h	h	b	h	b	b	b	h
ChrA1_83086377_83088177	h	h	h	h	h	h	h	b	h	h	h	b	h	h	h	h	b	h	h	h	b	h	b	h	h	h	h	a	h	h	b	h	h	h	h	h	h	b	h	h	h	h	h	b	h	b	b	b	h
ChrA1_83088177_83107803	h	h	h	h	h	h	h	b	h	h	h	b	h	h	h	h	b	h	h	h	b	h	b	h	h	h	h	a	h	h	b	h	h	h	h	h	h	b	h	h	h	h	h	b	h	b	b	b	h
ChrA1_83107803_83113811	h	h	h	h	h	h	h	b	h	h	h	b	h	h	h	h	b	h	h	h	b	h	b	h	h	h	h	a	h	h	b	h	h	h	h	h	h	b	h	h	h	h	h	b	h	b	b	b	h
ChrA1_83113811_83134421	h	h	h	h	h	h	h	b	h	h	h	b	h	h	h	h	b	h	h	h	b	h	b	h	h	h	h	a	b	h	b	h	h	h	h	h	h	b	h	h	h	h	h	b	h	b	b	b	h
ChrA1_83134421_83135652	h	h	h	h	h	h	h	b	h	h	h	b	h	h	h	h	b	h	h	h	b	h	b	h	h	h	h	a	b	h	b	h	h	h	h	h	h	b	h	h	h	h	h	b	h	b	b	b	h
ChrA1_83135652_83137147	h	h	b	h	h	h	h	b	h	h	h	b	h	h	h	h	b	h	h	h	b	h	b	h	h	b	h	a	b	h	b	h	h	h	h	h	h	b	h	h	h	h	h	b	h	b	b	b	h
ChrA1_83137147_83141660	h	h	b	h	h	h	h	b	h	h	h	b	h	h	h	h	b	h	h	h	b	h	b	h	h	b	h	a	b	h	b	h	h	h	h	h	h	b	h	h	h	h	h	b	h	b	b	b	h
ChrA1_83162828_83166418	h	h	b	h	h	b	h	b	h	h	h	b	h	h	h	h	b	b	h	b	b	h	b	h	h	b	h	b	b	h	b	h	h	h	h	h	h	b	h	h	b	b	h	b	h	b	b	b	h
ChrA1_83177286_83180928	h	h	b	h	h	b	b	b	h	h	h	h	h	h	h	h	b	b	h	b	b	h	b	h	h	b	h	a	b	h	b	h	h	h	h	h	h	b	h	h	b	b	h	b	h	b	b	b	h
ChrA1_83180928_83188774	h	h	b	h	h	b	b	b	b	h	h	h	h	h	h	h	b	b	h	b	b	h	b	h	h	b	h	a	b	h	b	h	h	h	h	h	h	b	h	h	b	b	h	b	h	b	b	b	h
ChrA1_83188774_83192417	h	h	b	h	h	b	b	b	b	h	h	h	h	h	h	h	b	b	h	b	b	h	b	h	h	b	h	a	b	h	b	h	h	h	h	h	h	b	h	h	b	b	h	b	h	b	h	b	h
ChrA1_83192417_83206884	h	h	b	h	h	b	b	b	b	h	h	h	h	h	h	h	b	b	h	b	b	h	b	h	h	b	h	a	b	h	b	h	h	h	h	h	h	b	h	h	b	b	h	b	h	b	h	b	h
ChrA1_84868199_84873514	b	h	h	h	h	h	h	h	h	h	h	h	h	h	h	b	b	h	b	h	a	b	h	h	h	h	h	h	h	b	b	b	h	b	h	h	h	h	b	b	h	b	h	b	b	b	b	b	b
ChrA1_84961220_84964739	b	h	h	h	h	h	h	h	h	h	h	h	h	h	h	b	b	h	b	h	b	b	h	h	h	h	h	h	h	b	h	b	h	b	h	h	h	h	b	b	h	b	h	h	b	a	b	h	b
ChrA1_84965285_84967930	b	h	h	h	h	h	h	h	h	h	h	h	h	h	h	b	b	h	b	h	b	b	h	h	h	h	h	h	h	b	h	b	h	b	h	h	h	h	b	b	h	b	h	h	b	a	a	h	b
ChrA1_85317988_85358850	b	b	h	b	b	h	h	b	h	b	b	b	b	b	b	b	h	b	b	b	b	b	b	b	b	b	b	h	h	b	b	b	b	h	b	b	h	h	h	b	b	b	b	b	b	h	b	b	b
ChrA1_85358850_85365543	b	b	h	b	b	h	h	b	h	b	b	b	b	b	b	b	h	b	b	b	b	b	b	b	b	b	b	h	h	b	b	b	b	h	b	b	h	h	h	b	b	b	b	b	b	h	b	b	b
ChrA1_85365543_85371789	b	b	h	b	b	h	h	b	h	b	b	b	b	b	b	b	h	b	b	b	b	b	b	b	b	b	b	h	b	b	b	b	b	h	b	b	h	h	h	b	b	b	b	b	b	h	b	b	b
ChrA1_85371789_85379902	b	b	h	b	b	h	h	b	h	b	b	b	b	b	b	b	h	b	b	b	b	b	b	b	b	b	b	h	b	b	b	b	b	h	b	b	h	h	h	b	b	b	b	b	b	h	b	b	b
ChrA1_85379902_85396278	b	b	h	b	b	h	h	b	h	b	b	b	b	b	b	b	h	b	b	b	b	b	b	b	b	b	b	h	b	b	b	b	b	h	b	b	h	h	h	b	b	b	b	b	b	h	b	b	b
ChrA1_85396278_85398826	b	b	h	b	b	h	h	b	h	b	b	b	b	b	b	b	h	b	b	b	b	b	b	b	b	b	b	h	b	b	b	b	b	h	b	b	h	h	h	b	b	b	b	b	b	h	b	b	b
ChrA1_85398826_85426678	b	b	h	b	b	h	h	b	h	b	b	b	b	b	b	b	h	b	b	b	b	b	b	b	b	b	b	h	b	b	b	b	b	h	b	b	h	h	h	b	b	b	b	b	b	h	b	b	b
ChrA1_85970598_85976601	h	h	h	h	h	b	h	h	b	h	h	h	h	h	h	h	h	h	b	h	h	h	h	h	h	h	h	h	h	h	h	h	h	b	h	h	h	h	h	h	b	h	h	h	h	h	h	h	h
ChrA1_85977049_85983784	h	h	h	h	h	b	h	h	b	h	h	h	h	h	h	h	h	h	b	h	h	h	h	h	h	h	h	h	h	h	h	h	h	b	h	h	h	h	h	h	b	h	h	h	h	h	h	h	h
ChrA1_85984027_85988662	h	h	h	h	h	b	h	h	b	h	h	h	h	h	h	h	h	h	h	h	h	b	h	h	h	h	h	h	h	h	h	h	h	b	h	h	h	h	h	h	b	h	h	h	h	h	h	h	h
ChrA1_85988662_85990023	h	h	h	h	h	b	h	h	b	h	h	h	h	h	h	h	h	h	h	h	h	b	h	h	h	h	h	h	h	h	h	h	h	b	h	h	h	h	h	h	b	h	h	h	h	h	h	h	h
ChrA1_86800044_86803106	b	h	h	h	h	b	h	h	h	b	b	h	b	h	h	h	b	b	b	b	h	h	h	h	h	b	h	h	h	h	h	h	h	h	h	h	b	h	h	b	b	h	b	h	h	b	h	b	h
ChrA1_86803662_86813700	b	h	h	h	h	b	h	h	h	b	b	h	b	h	h	h	b	b	b	b	h	h	h	h	h	b	h	h	h	h	h	h	h	h	h	h	b	h	h	b	b	h	b	h	h	b	h	b	b
ChrA1_86814195_86821073	b	h	h	h	h	a	h	h	h	b	b	h	b	h	h	h	b	b	b	b	h	h	h	h	h	b	h	h	h	h	h	h	h	h	h	h	b	h	h	b	b	h	b	h	h	b	h	b	b
ChrA1_86821583_86825236	b	h	h	h	h	a	h	h	h	b	b	h	b	h	h	h	a	a	b	b	h	h	h	h	h	a	h	h	h	h	h	h	h	h	h	h	b	h	h	b	b	h	b	h	h	b	h	b	b
ChrA1_86825236_86826624	b	h	h	h	h	a	h	a	h	b	b	h	b	h	h	h	a	a	b	b	h	h	h	h	h	a	h	h	h	h	h	h	h	h	h	h	b	h	h	b	b	h	b	h	h	b	h	b	b
ChrA1_86826624_86827935	b	h	h	h	h	a	h	a	h	b	b	h	b	h	h	h	a	a	b	b	h	h	h	h	h	a	h	h	h	h	h	h	h	h	h	h	b	h	h	b	b	h	b	h	h	b	h	b	b
ChrA1_86827935_86829617	b	h	h	h	h	a	h	a	h	b	b	h	b	h	h	h	a	a	b	b	h	h	h	h	h	a	h	h	h	h	h	h	h	h	h	h	b	h	h	b	b	h	b	h	h	b	h	b	b
ChrA1_86829617_86835106	b	h	h	h	h	a	h	a	h	b	b	h	b	h	h	h	a	a	b	b	h	h	h	h	h	a	h	h	h	h	h	h	h	h	h	h	b	h	h	b	b	h	b	h	h	b	h	b	b
ChrA1_86835106_86850065	b	h	h	h	h	a	h	a	h	b	b	h	b	h	h	h	a	a	b	b	h	h	h	h	h	a	h	h	h	h	h	h	h	h	h	h	b	h	h	b	b	h	b	h	h	b	h	b	b
ChrA1_86850065_86851685	b	h	h	h	h	a	h	a	h	b	b	h	b	h	h	h	a	a	b	b	h	h	h	h	h	a	h	h	h	h	h	h	h	h	h	h	b	h	a	b	b	h	b	h	h	b	h	b	b
ChrA1_86851685_86854478	b	h	h	h	h	a	h	a	h	b	b	h	b	h	h	h	a	a	b	b	h	h	h	h	h	a	h	h	h	h	h	h	h	h	h	h	b	h	a	b	b	h	b	h	h	b	h	b	b
ChrA1_86857441_86861588	b	h	h	h	h	a	h	a	h	b	b	h	b	h	h	h	a	a	b	b	h	h	h	h	h	a	h	h	h	h	h	h	b	h	h	h	b	h	a	b	b	h	h	h	h	h	h	b	b
ChrA1_86871488_86875476	h	h	h	h	h	h	h	b	h	b	h	h	b	h	h	h	b	b	a	b	h	h	h	h	h	b	h	h	h	h	h	h	b	h	b	h	b	h	b	b	b	b	h	h	b	b	h	b	b
ChrA1_86875476_86883048	h	h	h	h	h	h	h	b	h	b	h	h	b	h	h	h	b	b	a	b	h	h	h	h	h	b	h	h	h	h	h	h	b	h	b	h	h	h	b	b	b	b	h	h	b	b	h	b	b
ChrA1_86883816_86888911	h	h	h	h	h	h	h	b	h	b	h	h	h	h	h	h	b	b	a	b	h	h	h	h	h	b	h	h	h	h	h	h	b	h	b	h	h	h	b	h	b	b	h	h	b	b	h	b	h
ChrA1_86888911_86890047	h	h	h	h	h	h	h	b	h	b	h	h	h	h	h	h	b	b	a	b	b	h	h	h	h	b	h	h	h	h	h	h	b	h	b	h	h	h	b	h	b	b	h	h	b	b	h	b	h
ChrA1_86891329_86892724	h	h	h	h	h	h	h	b	h	b	h	h	h	h	h	h	b	b	a	b	b	h	b	h	h	b	h	h	h	h	h	h	b	h	b	h	h	h	b	h	b	b	h	h	b	b	b	b	h
ChrA1_87527161_87532328	h	h	b	h	h	h	h	b	h	h	b	b	h	h	b	h	b	b	b	b	b	b	h	b	h	b	h	h	b	h	b	b	b	b	b	b	h	h	b	h	b	h	h	h	h	h	h	h	b
ChrA1_87532328_87535011	h	h	b	h	h	h	h	b	h	h	b	b	h	h	b	h	b	b	b	b	b	b	h	b	h	b	h	h	b	h	b	b	b	b	b	b	h	h	b	h	b	h	h	h	h	h	h	h	b
ChrA1_87535037_87536109	h	h	b	h	h	h	h	b	h	h	b	b	h	h	b	h	b	b	b	b	b	b	h	b	h	b	h	h	b	h	b	b	b	b	b	b	h	h	b	h	b	h	h	h	h	h	h	h	b
ChrA1_87536109_87537378	h	h	b	h	h	h	h	b	h	h	b	b	h	h	b	h	b	b	b	b	b	b	h	b	h	b	h	h	b	h	b	b	b	b	b	b	h	h	b	h	b	h	h	h	h	h	h	h	b
ChrA1_87538241_87539939	h	h	b	h	h	h	h	b	b	h	a	b	h	h	b	h	b	b	b	b	b	b	h	b	h	b	h	h	b	h	b	b	b	b	b	b	h	h	b	h	b	h	h	h	h	h	h	b	b
ChrA1_87539939_87542755	h	h	b	h	h	h	h	b	b	h	a	b	h	h	b	h	b	b	b	b	b	b	h	b	h	b	h	h	b	h	b	b	b	b	b	b	h	h	b	h	b	h	h	h	h	h	h	b	b
ChrA1_87543316_87558963	h	h	b	h	h	b	h	b	b	h	b	b	h	h	b	h	b	b	b	b	b	b	h	b	h	b	h	h	b	h	b	b	b	b	b	b	h	h	b	h	b	h	h	h	h	h	h	b	b
ChrA1_87648118_87667401	h	h	b	h	h	b	h	h	b	h	b	b	h	h	b	h	b	b	b	b	b	h	h	h	h	b	h	h	b	h	b	h	h	b	b	h	h	h	b	h	h	h	h	h	h	h	h	b	b
ChrA1_87667401_87684967	h	h	b	h	h	b	h	h	b	h	b	b	h	h	h	h	b	b	b	b	b	h	h	h	h	b	h	h	b	h	b	h	h	b	b	h	h	h	b	h	h	h	h	h	h	h	h	b	b
ChrA1_87684967_87688212	h	h	b	h	h	b	h	h	b	h	b	b	h	h	h	h	b	b	b	b	b	h	h	h	h	b	h	h	b	h	b	h	h	b	b	h	h	h	b	h	h	h	h	h	h	h	h	b	b
ChrA1_87688259_87690507	h	h	b	h	h	b	h	h	b	h	b	b	h	h	h	h	b	b	b	b	b	h	h	h	h	b	h	h	b	h	b	h	h	b	b	h	h	h	b	h	h	h	h	h	h	h	h	b	b
ChrA1_87690507_87703152	h	h	b	h	h	b	h	h	b	h	b	b	h	h	h	h	b	b	b	b	b	h	h	h	h	b	h	h	b	h	b	h	h	b	b	h	h	h	b	h	h	h	h	h	h	h	h	b	b
ChrA1_87703152_87713894	h	h	b	h	h	b	h	h	b	h	b	b	h	h	h	h	b	b	b	b	b	h	h	h	h	b	h	h	b	h	h	h	h	b	b	h	h	h	b	h	h	h	h	h	h	h	h	b	b
ChrA1_87713894_87715755	h	h	b	h	h	b	b	h	b	h	b	b	h	h	h	h	b	b	b	b	b	h	h	h	h	b	h	h	b	h	h	h	h	b	b	h	h	b	b	h	h	h	h	h	h	h	h	b	b
ChrA1_87715755_87717231	h	h	b	h	h	b	b	h	b	h	b	b	h	h	h	h	b	b	b	b	b	h	h	h	h	b	h	h	b	h	h	h	h	b	h	h	h	b	b	h	h	h	h	h	h	h	h	b	b
ChrA1_87717267_87718900	h	h	b	h	h	b	b	h	b	h	b	h	h	h	h	h	b	b	b	b	b	h	h	h	h	b	h	h	b	h	h	h	h	b	h	h	h	b	b	h	h	h	h	h	h	h	h	b	b
ChrA1_87721077_87722647	h	h	b	h	h	b	b	h	b	h	b	h	h	h	h	h	b	b	b	b	b	h	h	h	h	b	h	h	b	h	h	h	h	b	h	h	h	b	b	h	h	h	h	h	h	h	h	b	b
ChrA1_87722647_87741344	h	h	b	h	h	b	b	h	b	h	b	h	h	h	h	h	b	b	b	h	b	h	h	h	h	b	h	h	b	h	h	h	h	b	h	h	h	b	b	h	h	h	h	h	h	h	h	b	b
ChrA1_87741344_87751795	h	h	b	h	h	b	b	h	b	h	b	h	h	h	h	h	b	b	b	h	b	h	h	h	h	b	h	h	b	h	h	h	h	b	h	h	h	b	b	h	h	h	h	h	h	h	h	b	b
ChrA1_87751795_87755622	h	h	b	h	h	b	b	h	b	h	b	h	h	h	h	h	b	b	b	h	b	h	h	h	h	b	h	h	b	h	h	h	h	b	h	h	h	b	b	h	h	h	h	h	h	h	b	b	b
ChrA1_87755651_87757188	h	h	b	h	h	b	b	h	b	h	b	h	h	h	h	h	b	b	b	h	b	h	h	h	h	b	h	h	b	h	h	h	h	b	h	h	h	b	b	h	h	h	h	h	h	b	b	b	b
ChrA1_88052516_88063099	h	b	h	h	h	h	b	h	h	h	b	h	h	b	h	b	h	h	b	b	h	h	h	h	a	h	h	h	h	h	h	h	h	h	h	b	h	h	h	h	h	h	h	h	h	b	h	h	h
ChrA1_88063099_88068704	h	b	h	h	h	h	b	h	h	h	b	h	h	b	h	b	h	h	b	b	h	h	h	h	a	h	h	h	h	h	h	h	h	h	h	b	h	h	h	h	h	h	h	h	h	b	h	h	h
ChrA1_88068704_88073795	h	b	h	h	h	h	b	h	h	h	b	h	h	b	h	b	h	h	b	b	h	h	h	h	a	h	h	h	h	h	h	h	h	h	h	b	h	h	h	h	h	h	h	h	h	b	h	h	h
ChrA1_88074580_88077030	h	b	h	b	h	h	h	h	h	h	b	h	h	b	b	b	b	h	b	b	b	h	h	h	b	h	h	h	h	h	h	h	h	h	h	b	h	h	b	h	h	h	h	b	h	b	h	h	b
ChrA1_88259020_88265458	h	h	b	b	a	b	b	b	h	h	b	h	h	b	h	b	b	b	b	b	b	b	b	h	b	b	h	b	b	h	b	b	b	b	h	b	h	b	h	h	b	b	b	b	h	b	b	h	b
ChrA1_88265458_88268784	h	h	b	b	a	b	b	b	h	h	b	h	h	b	h	b	b	b	b	b	b	b	b	h	b	b	h	b	b	h	b	b	b	b	h	b	h	b	h	h	b	b	b	b	h	b	b	h	b
ChrA1_88268784_88270683	h	h	b	b	a	b	b	b	h	h	b	h	h	b	h	b	b	b	b	b	b	b	b	h	b	b	h	b	b	h	b	b	b	b	h	b	h	b	h	h	b	b	b	b	h	b	b	h	b
ChrA1_88270792_88273167	h	h	b	b	a	b	b	b	h	h	b	h	h	b	h	h	b	b	b	b	b	b	b	h	b	b	h	b	b	h	b	b	b	b	h	b	h	b	h	h	b	b	b	b	h	b	b	h	b
ChrA1_88273254_88275563	h	h	b	b	a	b	b	b	h	h	h	h	h	b	h	h	b	b	b	b	b	b	b	h	b	b	h	b	b	h	b	b	b	b	h	b	h	b	h	h	b	b	b	b	h	b	h	h	b
ChrA1_88275644_88276985	h	h	b	b	a	b	b	b	h	h	h	h	h	b	h	h	b	b	b	b	b	b	b	h	b	b	h	b	b	b	b	b	b	b	h	b	h	b	h	h	b	b	b	b	h	b	h	h	b
ChrA1_88278556_88280046	h	h	b	b	b	b	b	b	b	h	b	h	h	b	h	h	b	b	b	b	b	b	b	h	b	b	h	b	b	b	b	b	b	b	h	b	h	b	h	h	b	b	b	b	b	b	h	b	b
ChrA1_88281950_88290229	h	h	b	h	b	b	b	b	b	h	b	h	h	b	h	h	b	b	b	b	b	b	b	b	b	b	h	b	b	b	b	h	b	b	b	b	h	b	h	h	b	b	b	h	b	b	h	b	b
ChrA1_88290229_88295115	h	h	b	h	b	b	b	b	b	h	b	h	h	b	h	h	b	b	b	b	b	b	b	b	b	b	h	b	b	b	b	h	b	b	b	b	h	b	h	h	b	b	b	h	b	b	h	b	b
ChrA1_88295115_88311101	h	h	b	h	b	b	b	b	b	h	b	h	h	b	h	h	b	b	b	b	b	b	b	b	b	b	h	b	b	b	b	h	b	b	b	b	h	b	h	h	b	b	b	h	b	b	h	b	b
ChrA1_88311101_88312740	h	h	b	h	b	b	b	b	b	h	b	h	h	b	h	h	b	b	b	b	b	b	b	b	b	b	h	b	b	b	b	h	b	b	b	b	h	b	h	h	b	b	h	h	b	b	h	b	b
ChrA1_88312772_88313930	h	h	b	h	b	b	b	b	b	h	b	h	h	b	h	h	b	b	b	b	b	b	b	b	b	b	h	b	b	b	b	h	b	b	b	b	h	b	h	h	b	b	h	h	b	b	h	b	b
ChrA1_88313930_88317667	h	h	b	h	b	b	b	b	b	h	b	h	h	b	h	h	b	b	b	b	b	b	b	b	b	b	h	b	b	b	b	h	b	b	b	b	h	b	h	h	b	b	h	h	b	b	h	b	b
ChrA1_88497239_88500031	h	h	h	h	b	h	h	b	h	h	b	h	h	b	h	h	b	h	b	b	b	h	h	b	b	h	h	h	h	b	b	h	b	h	b	b	h	h	h	h	h	b	h	h	b	b	h	b	b
ChrA1_88501779_88504106	h	h	h	h	h	h	h	h	h	h	a	h	h	b	h	h	a	h	b	h	a	h	h	b	b	h	h	h	h	b	b	h	b	h	b	b	h	h	h	h	h	h	h	h	b	b	h	b	h
ChrA1_88504108_88507774	h	h	h	h	h	h	h	h	h	h	a	h	h	b	h	h	b	h	b	h	a	h	h	b	b	h	h	h	h	b	b	h	b	h	b	b	h	h	h	h	h	h	h	h	b	b	h	b	h
ChrA1_88507774_88510317	h	h	h	h	h	h	h	h	h	h	b	h	h	b	h	h	b	h	b	h	a	h	h	b	b	h	h	h	h	b	b	h	b	h	b	b	h	h	h	h	h	h	h	h	b	b	h	b	h
ChrA1_88510317_88511436	h	h	h	h	h	h	h	h	h	h	b	h	h	h	h	h	b	h	b	h	a	h	h	h	b	h	h	h	h	b	b	h	b	h	b	b	h	h	h	h	h	h	h	h	b	b	h	b	h
ChrA1_88747528_88751335	h	h	b	h	h	b	b	h	b	h	h	h	h	h	h	h	b	b	b	h	b	b	b	h	h	b	h	h	h	b	b	h	h	h	h	h	h	b	h	h	b	b	b	b	b	b	b	b	b
ChrA1_88751356_88757389	h	h	b	h	h	b	b	h	b	h	h	h	h	h	h	h	b	b	b	h	b	b	b	h	h	b	h	h	h	b	b	h	h	h	h	h	h	b	h	h	b	b	b	b	b	b	b	b	b
ChrA1_89486880_89487964	h	b	h	b	h	h	b	h	h	b	b	h	h	h	h	h	h	b	h	b	h	b	h	h	h	h	h	b	b	h	h	a	h	h	h	b	h	h	b	b	b	h	h	b	h	b	h	b	b
ChrA1_89488206_89489239	h	b	h	b	h	h	b	b	h	b	b	h	h	h	h	h	b	b	h	b	h	b	h	h	h	h	h	b	b	h	h	b	h	h	h	b	h	h	b	b	b	h	h	b	h	b	b	b	b
ChrA1_89655715_89659237	b	b	h	b	b	h	b	b	b	b	b	h	b	b	b	b	b	b	b	b	b	b	b	b	b	b	b	b	b	b	b	b	h	b	b	b	h	h	b	h	b	b	h	b	h	b	b	b	b
ChrA1_89884884_89892183	b	b	h	b	b	h	b	b	b	b	b	b	h	b	b	b	b	b	b	b	b	b	b	b	b	b	b	b	b	b	b	b	b	b	b	b	h	h	b	b	b	b	h	b	b	b	b	b	b
ChrA1_89892183_89894527	b	b	h	b	b	h	b	h	b	b	b	b	h	b	b	b	b	b	b	b	b	b	b	b	b	b	b	b	b	b	b	b	b	b	b	b	h	h	b	b	b	b	h	b	b	b	b	b	b
ChrA1_89894527_89896278	b	b	h	b	h	h	b	h	b	b	b	b	h	b	b	b	b	b	b	b	b	b	b	b	b	b	b	b	b	b	b	b	b	b	b	b	h	h	b	b	b	b	h	b	b	b	b	b	b
ChrA1_89896278_89898598	b	b	h	b	h	h	b	h	b	b	b	b	h	b	b	b	b	b	b	b	b	b	b	b	b	b	b	b	b	b	b	b	b	b	b	b	h	h	b	b	b	b	h	b	b	b	b	b	b
ChrA1_89898598_89911599	b	b	h	b	h	h	b	h	b	b	b	b	h	b	b	b	b	b	b	b	b	b	b	b	b	b	b	b	b	b	b	b	b	b	b	b	h	h	b	b	b	b	h	b	b	b	b	b	b
ChrA1_89911599_89913686	b	b	h	b	h	h	b	h	b	b	b	b	h	b	b	b	b	b	b	b	b	b	b	b	b	b	b	b	b	b	b	b	b	b	b	b	h	h	b	b	b	b	h	b	b	b	b	b	b
ChrA1_89914643_89923625	b	b	h	b	h	h	b	h	b	b	b	b	h	b	b	b	b	b	b	b	b	b	b	b	b	b	b	h	b	b	b	b	b	b	b	b	h	h	b	b	b	b	h	b	b	b	b	b	b
ChrA1_90271921_90273009	h	h	h	h	h	h	b	b	h	h	b	h	h	h	h	b	b	b	b	h	b	h	b	h	h	b	b	h	b	h	h	h	h	h	h	h	h	h	b	h	h	b	h	h	h	b	h	b	b
ChrA1_90273009_90274196	h	h	h	h	h	h	b	b	h	h	b	h	h	h	h	b	b	b	b	h	b	h	b	h	h	b	b	h	b	h	h	h	h	h	h	h	h	h	b	h	h	b	h	h	h	b	h	b	b
ChrA1_90274196_90275799	h	h	h	h	h	h	b	b	h	h	b	h	h	h	h	b	b	b	b	h	b	h	b	h	h	b	b	h	b	h	h	h	h	h	h	h	h	h	b	h	h	b	h	b	h	b	h	b	b
ChrA1_90275878_90283388	h	h	h	h	h	h	b	b	h	h	b	h	h	h	h	b	b	b	b	h	b	h	h	h	h	b	b	h	b	h	h	h	h	h	h	h	h	h	b	h	h	b	h	b	h	b	h	b	b
ChrA1_90283463_90294011	h	h	h	h	h	h	b	b	h	h	b	h	h	h	h	b	b	b	b	h	b	h	h	h	h	b	b	h	b	h	h	h	h	h	h	h	h	h	b	h	h	b	h	b	b	b	h	b	b
ChrA1_90581937_90587445	h	h	h	b	b	h	h	b	h	h	b	b	b	h	h	h	b	h	b	h	h	h	b	b	b	b	b	h	h	b	b	h	b	h	h	h	h	h	b	h	b	b	h	b	b	b	b	b	h
ChrA1_90587626_90620660	h	h	h	b	b	h	h	b	h	h	b	b	b	h	h	h	b	h	b	h	h	h	b	b	b	b	b	h	h	b	b	h	b	h	h	h	h	h	b	h	b	b	h	b	h	b	b	b	b
ChrA1_90620660_90626850	h	h	h	b	b	h	h	b	h	h	b	b	b	h	h	h	b	h	b	h	h	h	b	b	b	b	b	h	h	b	b	h	b	h	h	h	h	h	b	h	b	b	h	b	h	b	b	b	b
ChrA1_90821554_90857773	b	b	h	b	h	h	h	h	h	b	b	h	h	h	b	h	b	b	b	h	b	h	b	h	h	b	b	b	b	b	b	b	b	b	h	h	h	h	h	h	h	h	h	a	h	h	h	h	b
ChrA1_90858131_90865767	b	b	h	b	h	h	h	h	h	b	b	h	h	h	b	h	b	b	b	h	b	h	h	h	h	b	b	b	b	b	b	b	b	b	h	h	h	h	h	h	h	h	h	a	h	h	h	h	b
ChrA1_90866781_90871934	b	b	h	b	b	h	h	h	h	b	b	h	h	h	b	h	b	b	b	h	b	h	h	h	h	b	b	b	b	b	b	b	b	b	h	h	h	h	h	h	h	h	h	a	h	h	h	h	b
ChrA1_90871934_90890474	b	b	h	b	b	h	h	h	h	b	b	h	h	h	b	b	b	b	b	h	b	h	h	h	h	b	b	b	b	b	b	b	b	b	h	h	h	h	h	h	h	h	h	a	h	h	h	h	b
ChrA1_90890474_90897328	b	b	h	b	b	h	h	h	h	b	b	h	h	b	b	b	b	b	b	h	b	h	h	b	h	b	b	b	b	b	b	b	b	b	h	h	h	h	h	h	h	h	h	a	h	h	h	h	b
ChrA1_91069972_91071176	h	b	b	b	b	h	h	h	b	h	h	h	b	b	h	b	h	b	h	h	h	b	h	b	h	b	h	b	b	h	b	b	b	h	h	h	h	b	h	h	b	h	h	b	h	h	h	h	h
ChrA1_91281698_91283280	h	b	h	h	b	h	h	h	h	h	h	b	b	h	b	b	b	b	b	h	h	h	h	b	h	b	h	b	b	h	h	h	b	h	b	b	h	h	h	h	b	h	b	b	b	h	h	h	b
ChrA1_91283280_91288829	h	b	h	h	b	h	h	h	h	h	h	b	b	h	b	b	b	b	b	h	h	h	h	b	h	b	h	b	b	h	h	h	b	h	b	b	h	h	h	h	b	h	b	b	b	h	h	h	b
ChrA1_91288829_91292000	h	b	h	h	b	h	h	h	h	h	h	b	b	h	b	b	b	b	b	h	h	h	h	h	h	b	h	b	b	h	h	h	b	h	b	b	h	h	h	h	b	h	b	b	b	h	h	h	b
ChrA1_91511232_91516340	h	h	h	h	h	h	h	h	h	h	h	b	h	h	b	b	h	h	a	b	h	h	h	h	h	b	h	b	h	h	h	b	b	h	b	h	h	h	h	h	b	h	b	b	b	h	h	h	h
ChrA1_91516340_91518408	h	h	h	h	h	h	h	h	h	h	h	b	h	h	b	b	h	h	a	b	h	h	h	h	h	b	h	b	h	h	h	b	b	h	b	h	h	h	h	h	b	h	h	b	b	h	h	h	h
ChrA1_91621425_91625706	h	h	h	h	h	h	h	h	h	h	h	h	h	h	h	b	b	h	a	b	h	h	h	h	h	h	h	b	h	h	b	b	b	h	b	b	h	h	h	h	b	h	b	b	b	h	h	h	h
ChrA1_91625709_91628796	h	h	h	h	h	h	h	h	h	h	h	h	h	h	h	b	b	h	a	b	h	h	h	h	h	h	h	b	h	h	b	b	b	h	b	b	h	h	h	h	b	h	b	b	b	h	h	h	h
ChrA1_91628883_91630724	h	h	h	h	h	h	h	h	h	h	h	h	h	h	h	b	b	h	a	b	h	h	h	h	h	h	h	b	h	h	b	b	b	h	b	b	h	h	h	h	b	h	b	b	b	h	h	h	h
ChrA1_91631044_91632885	h	h	h	h	h	b	h	h	b	h	h	h	h	h	h	b	b	b	b	b	h	h	h	h	h	h	h	b	h	h	b	b	b	h	b	b	h	h	h	h	b	h	b	b	b	h	h	h	b
ChrA1_91652928_91654907	h	h	b	h	h	b	h	h	b	h	h	h	h	h	h	h	b	b	b	b	h	b	h	h	h	h	h	b	h	h	b	b	b	b	b	h	h	h	h	h	b	h	b	h	b	h	h	h	b
ChrA1_91655470_91658636	h	h	b	h	h	b	h	h	b	h	h	h	h	h	h	h	b	b	b	b	h	b	h	h	h	h	h	b	h	h	b	b	h	b	b	h	h	h	h	h	b	h	b	h	b	h	h	h	b
ChrA1_91658942_91660458	h	h	b	h	h	b	h	h	b	h	h	h	h	h	h	h	b	b	b	b	h	b	h	h	h	h	h	b	h	h	b	b	h	b	b	h	h	h	h	h	b	h	b	h	b	h	h	h	b
ChrA1_91660591_91666939	h	h	b	h	h	b	h	h	b	h	h	h	h	h	h	h	h	b	b	b	h	b	h	h	h	h	h	b	h	h	b	h	h	b	b	h	h	h	h	h	b	h	b	h	b	h	h	h	b
ChrA1_91798293_91801875	h	h	b	h	h	b	h	h	b	h	b	h	h	h	h	h	h	b	a	b	h	b	h	h	h	h	h	b	h	h	b	h	h	b	h	h	h	h	h	h	b	h	b	h	b	h	h	h	b
ChrA1_91969237_91977302	h	h	b	h	h	b	b	h	b	h	b	h	h	h	h	h	h	h	h	h	h	h	h	h	h	b	h	b	h	h	b	h	h	h	h	h	h	h	h	h	h	h	b	h	h	h	h	h	h
ChrA1_91977302_91984047	h	h	b	h	h	b	b	h	b	h	b	h	h	h	h	h	h	h	h	h	h	h	h	h	h	b	h	h	h	h	b	h	h	h	h	h	h	h	h	h	h	h	b	h	h	h	h	h	h
ChrA1_91984047_91991055	h	h	b	h	h	b	b	h	b	h	b	h	h	h	h	h	h	h	h	h	h	h	h	h	h	b	h	h	h	h	b	h	h	h	h	h	h	h	h	h	h	h	b	h	h	h	h	h	h
ChrA1_92742847_92748032	h	b	b	b	b	b	b	b	b	h	b	b	h	h	h	h	b	b	b	b	h	b	b	b	h	b	b	h	b	h	h	h	h	b	h	b	b	h	h	h	h	h	h	h	h	b	b	b	h
ChrA1_92748032_92754560	h	b	b	b	b	b	b	b	b	h	b	b	h	h	h	h	b	b	b	b	h	a	b	b	h	b	b	h	b	h	h	h	h	b	h	b	h	h	h	h	h	h	h	h	h	b	b	b	h
ChrA1_92754560_92757054	h	b	b	b	b	b	b	b	b	h	b	b	h	h	h	h	b	b	b	b	h	a	b	b	h	b	b	h	b	h	h	h	h	a	h	b	h	h	h	h	h	h	h	h	h	b	b	b	h
ChrA1_92757054_92760780	h	b	b	b	b	b	h	b	a	h	b	b	h	h	h	h	b	b	b	b	h	a	b	b	h	b	b	h	b	h	h	h	h	a	h	b	h	h	h	h	h	h	h	h	h	b	h	b	h
ChrA1_92760780_92763582	h	b	b	b	b	b	h	b	a	h	b	b	h	h	h	h	b	b	b	b	h	a	b	b	h	b	b	h	b	h	h	h	h	a	h	b	h	h	h	h	h	h	h	h	h	b	h	b	h
ChrA1_92763582_92786927	h	b	b	b	b	b	h	b	a	h	b	b	h	h	h	h	b	b	b	b	h	a	b	b	h	b	b	h	b	h	h	h	h	a	h	b	h	h	h	h	h	h	h	h	h	b	h	b	h
ChrA1_92786927_92788210	h	b	b	b	b	b	h	b	a	h	b	b	h	h	h	h	b	b	b	b	h	a	b	b	h	b	b	h	b	h	h	h	h	a	h	b	h	h	h	h	h	h	h	h	h	b	h	b	h
ChrA1_92788210_92807736	h	b	b	b	b	b	h	b	a	h	b	b	h	h	h	h	b	b	b	b	h	b	b	b	h	b	b	h	b	h	h	h	h	a	h	b	h	h	h	h	h	h	h	h	h	b	h	b	h
ChrA1_92807736_92809211	h	b	b	b	b	b	h	b	a	h	b	b	h	h	h	h	b	b	b	b	h	b	b	b	h	b	b	h	b	h	h	h	h	a	b	b	h	h	h	h	h	h	h	h	h	b	h	b	h
ChrA1_92809211_92810476	h	b	b	b	b	b	h	b	a	h	b	b	h	h	h	h	b	b	b	b	h	b	b	b	h	b	b	h	b	h	h	h	h	a	b	b	h	h	h	h	h	h	h	h	h	b	h	b	h
ChrA1_92810476_92812369	h	b	b	b	b	b	h	b	b	h	h	b	h	h	h	h	b	b	b	b	h	b	b	b	h	b	b	h	b	h	h	h	h	a	b	b	h	h	h	h	h	h	h	h	h	b	h	b	h
ChrA1_93371976_93373286	b	h	b	h	b	b	b	h	h	h	b	b	h	h	b	h	a	b	h	b	b	h	h	h	b	h	h	h	b	b	b	b	h	b	h	b	h	b	h	h	b	b	b	b	b	h	b	b	h
ChrA1_93437541_93440283	b	h	h	h	b	h	b	h	h	b	b	b	h	h	b	b	b	h	h	h	b	h	h	h	b	h	b	h	b	b	b	b	h	b	h	b	h	h	h	b	h	a	h	h	b	h	b	b	b
ChrA1_93440283_93441873	b	h	h	h	b	h	b	h	h	b	b	b	h	h	b	b	b	h	h	h	b	h	h	h	b	h	b	h	b	b	b	b	h	b	h	b	h	h	h	b	h	a	h	h	b	h	b	b	b
ChrA1_93442838_93455493	b	b	h	h	b	h	b	h	h	b	b	b	h	h	b	b	b	h	h	h	b	h	h	b	b	h	b	h	b	b	b	b	h	b	h	b	h	h	h	b	h	a	h	h	b	h	b	b	b
ChrA1_93455493_93473791	b	b	h	h	b	h	b	h	h	b	b	b	h	h	b	b	b	h	h	h	b	h	h	b	b	h	b	h	b	b	b	b	h	b	h	b	h	h	h	b	h	a	h	h	b	h	b	b	b
ChrA1_93474085_93480384	b	b	h	h	b	h	b	h	h	b	b	b	h	h	b	b	b	h	h	h	b	h	h	b	b	h	b	h	b	b	b	b	h	b	h	b	h	h	h	b	h	a	h	h	b	h	b	b	b
ChrA1_93480384_93497003	b	b	h	h	b	h	b	h	h	b	b	b	h	h	b	b	b	h	b	h	b	h	h	b	b	h	b	h	b	b	b	b	h	b	h	b	h	h	h	b	h	a	h	h	b	h	b	b	b
ChrA1_94554615_94555910	b	b	h	a	h	h	h	h	h	h	h	h	h	h	h	b	b	b	b	h	b	b	b	b	b	b	b	h	b	h	h	b	h	h	h	h	b	h	h	h	h	h	h	h	b	h	h	b	h
ChrA1_94555910_94559240	h	b	h	a	h	h	h	h	h	h	h	h	h	h	h	b	b	b	b	h	b	b	b	b	b	b	b	h	b	h	h	b	h	h	h	h	b	h	h	h	h	h	h	h	b	h	h	b	h
ChrA1_94559305_94569136	h	h	h	a	h	h	h	h	h	h	h	h	h	h	h	b	b	b	b	h	b	b	b	b	b	b	b	h	b	h	h	b	h	h	h	h	h	h	h	h	h	h	h	h	b	h	h	b	h
ChrA1_94569136_94571708	h	h	h	a	h	h	h	h	h	h	h	h	h	h	h	b	b	b	b	h	b	b	b	b	b	b	b	h	b	h	h	h	h	h	h	h	h	h	h	h	h	h	h	h	b	h	h	b	h
ChrA1_94571708_94588874	h	h	h	a	h	h	h	h	h	h	h	h	h	h	h	b	b	b	b	h	b	b	b	b	b	b	b	h	b	h	h	h	h	h	h	h	h	h	h	h	h	h	h	h	b	h	h	b	h
ChrA1_94588874_94603147	h	h	h	a	h	h	h	h	h	h	h	h	h	h	h	b	b	b	b	h	b	b	b	b	b	b	b	h	b	h	h	h	h	h	h	h	h	h	h	h	h	h	h	h	b	h	h	b	b
ChrA1_95115330_95116838	b	b	h	h	b	h	h	h	h	b	b	b	b	b	h	b	h	h	b	b	b	h	h	b	b	h	b	h	h	h	h	h	b	b	b	h	h	h	b	h	b	b	h	b	h	b	b	b	b
ChrA1_95116838_95118462	b	b	h	h	b	h	h	h	h	b	b	b	b	b	h	b	h	h	b	h	b	h	h	b	b	h	b	h	h	h	h	h	b	b	b	h	h	h	b	h	b	b	h	b	h	b	b	b	b
ChrA1_95518059_95522784	h	h	b	h	h	b	b	b	h	h	b	h	h	h	b	h	h	b	b	b	h	h	b	h	b	h	h	b	b	h	h	h	h	b	h	h	h	h	h	b	b	b	h	b	h	b	b	h	b
ChrA1_95522784_95528098	h	h	b	h	h	b	b	b	h	h	b	h	h	h	b	h	h	b	b	b	h	h	b	h	b	h	h	b	b	h	h	h	h	b	h	h	h	h	h	b	b	b	h	b	h	b	b	h	b
ChrA1_95528098_95533961	h	h	b	h	h	b	b	b	h	h	b	h	h	h	b	h	h	b	b	b	h	h	b	h	b	h	h	b	b	h	h	h	h	b	h	h	h	h	h	b	b	b	h	b	h	b	h	h	b
ChrA1_95584535_95585596	h	h	h	h	h	b	h	b	h	h	b	h	h	h	b	h	h	b	b	b	h	h	b	h	b	h	h	a	b	h	h	h	h	b	h	h	h	h	h	h	h	h	h	h	h	b	h	h	b
ChrA1_95586151_95593658	h	h	h	h	h	b	h	b	h	h	h	h	h	h	b	h	h	b	b	b	h	b	h	h	b	h	h	a	b	h	h	h	h	b	h	h	h	h	h	h	h	h	h	h	h	b	h	h	b
ChrA1_95593658_95595885	h	h	h	h	h	b	h	b	h	h	h	h	h	h	b	h	h	b	b	b	h	b	h	h	b	h	h	b	b	h	h	h	h	b	h	h	h	h	h	h	h	h	h	h	h	b	h	h	b
ChrA1_95696155_95698469	h	h	h	h	h	b	h	b	h	h	h	h	h	h	b	h	h	b	b	b	h	b	h	h	b	h	h	b	b	h	h	h	h	b	h	h	h	h	h	h	h	h	h	h	h	b	b	h	b
ChrA1_95698709_95702218	h	h	h	h	b	b	h	b	h	h	h	h	h	h	b	h	h	b	b	b	h	h	h	b	b	h	h	b	b	h	h	h	h	b	h	h	h	h	h	h	h	h	b	h	h	b	b	h	b
ChrA1_95702218_95704059	h	h	h	h	b	b	h	b	h	h	h	h	h	h	b	h	h	b	b	b	h	h	h	b	b	h	h	b	b	h	h	h	h	b	h	h	h	h	h	h	h	h	b	h	h	b	b	h	b
ChrA1_95704059_95705351	h	h	h	h	b	b	h	b	h	h	h	h	h	h	b	h	h	b	b	b	h	h	h	b	b	h	h	b	b	h	h	h	h	b	h	h	h	h	h	h	h	h	b	h	h	b	b	h	b
ChrA1_95705351_95708860	h	b	h	h	b	b	h	b	h	h	h	h	h	h	b	h	h	b	b	b	h	h	h	b	b	h	h	b	b	h	h	h	h	b	h	h	h	h	h	h	h	h	b	h	h	b	b	h	b
ChrA1_95709745_95712338	h	b	h	h	b	b	h	b	h	h	h	h	h	h	b	b	b	b	b	b	h	h	h	b	b	h	h	b	b	h	h	h	h	b	h	h	h	h	h	h	h	h	b	h	h	b	b	h	b
ChrA1_95712338_95717171	h	b	h	h	b	b	h	b	h	h	h	h	h	h	h	b	b	b	b	b	h	h	h	b	b	h	h	b	b	h	h	h	h	b	h	h	h	h	h	h	h	h	b	h	h	b	b	h	b
ChrA1_95717176_95720072	h	b	h	h	b	b	h	b	h	h	h	h	h	h	h	b	b	b	b	b	h	h	h	b	b	h	h	b	h	h	h	h	h	b	h	h	h	h	h	h	h	h	b	h	h	b	b	h	b
ChrA1_95720297_95722867	h	b	h	h	b	b	h	b	h	h	h	h	h	h	h	b	b	b	b	b	h	h	h	b	b	h	h	b	h	h	h	h	h	b	h	h	h	h	h	h	h	h	b	h	h	b	b	h	b
ChrA1_95723181_95724884	h	b	h	h	b	b	h	b	h	h	b	h	h	h	h	b	b	b	b	b	h	h	h	b	b	h	h	b	h	h	h	h	h	b	h	h	h	h	h	h	h	h	b	h	h	b	b	h	b
ChrA1_95724884_95729695	h	b	h	h	b	b	h	b	h	h	b	h	h	h	h	b	b	b	b	b	h	h	h	b	b	h	h	b	h	h	h	h	h	b	h	h	h	h	h	h	h	h	b	h	h	b	b	h	b
ChrA1_95729695_95742485	h	b	h	h	b	b	h	b	h	h	b	h	h	h	h	b	b	b	b	b	h	h	h	b	b	h	h	b	h	h	h	h	h	b	h	h	h	h	h	h	h	h	b	h	h	b	b	h	b
ChrA1_95743617_95752455	h	b	h	h	b	b	h	b	h	h	b	h	h	h	h	b	b	b	b	b	h	h	h	b	b	h	h	b	h	h	h	b	b	b	h	h	h	h	h	h	h	h	b	h	b	b	b	h	b
ChrA1_95753284_95765245	h	b	h	h	b	b	h	b	h	h	b	h	h	h	h	b	b	b	b	b	h	h	h	b	b	h	h	b	h	h	h	b	b	b	h	h	h	h	h	h	h	h	b	h	b	b	b	h	b
ChrA1_95807638_95811070	h	b	h	h	b	h	h	b	h	h	b	h	h	b	h	b	b	b	b	b	h	h	h	b	b	h	b	b	h	h	h	b	b	b	b	h	h	h	h	h	h	h	b	h	b	b	b	h	b
ChrA1_95811160_95814647	h	b	h	h	b	h	h	b	h	h	b	h	h	b	h	b	b	b	b	b	b	h	h	b	b	h	b	b	h	h	h	b	b	b	b	b	h	h	h	h	h	h	b	h	b	b	b	h	b
ChrA1_95880589_95883530	h	b	h	h	b	h	h	h	h	h	b	h	h	b	h	b	b	h	b	h	b	h	h	b	b	h	b	h	h	h	h	b	b	h	b	b	h	h	b	h	h	b	b	b	b	a	b	h	b
ChrA1_97406842_97409392	b	b	h	b	h	h	b	b	h	b	h	b	h	h	b	b	h	b	b	b	b	h	h	b	h	b	a	h	h	h	b	b	b	h	b	b	h	b	b	h	b	b	h	h	b	b	h	b	h
ChrA1_97531593_97540121	h	b	h	h	h	b	b	h	h	h	b	h	h	h	h	b	h	b	b	b	b	h	h	h	h	b	b	h	h	h	b	h	h	b	b	h	h	b	h	h	b	b	h	h	b	h	h	b	h
ChrA1_97540121_97548353	h	b	h	h	h	b	b	h	h	h	b	h	h	h	h	b	h	b	b	b	b	h	h	h	h	b	b	h	h	h	b	h	h	b	b	h	h	b	h	h	b	b	h	h	b	h	h	b	h
ChrA1_97549076_97573128	h	a	h	h	h	b	b	h	h	h	b	h	h	h	h	b	h	b	a	b	a	h	h	h	h	b	b	h	h	h	b	h	h	b	b	h	h	b	h	h	b	b	h	h	b	h	h	b	h
ChrA1_97573128_97575850	h	a	h	h	h	b	b	h	h	h	b	h	h	h	h	b	h	b	a	b	a	h	h	h	h	b	b	h	h	h	b	h	h	b	b	h	h	b	h	h	b	b	h	h	b	h	h	b	h
ChrA1_97577215_97579701	h	a	h	h	h	b	b	h	h	h	b	h	h	h	b	b	h	b	a	b	b	b	h	h	h	b	b	h	h	h	b	h	h	b	b	h	h	b	h	b	b	b	h	h	b	h	h	b	h
ChrA1_97649782_97657525	h	b	h	h	h	b	b	h	b	h	b	h	h	h	b	b	h	b	b	h	b	b	h	h	b	b	b	h	h	b	b	h	h	b	a	b	b	b	h	b	b	b	h	h	a	h	h	b	h
ChrA1_97657525_97671117	h	b	h	h	h	b	b	h	b	h	b	h	h	h	b	b	h	b	b	h	b	b	h	h	b	b	b	h	h	b	b	h	h	b	a	b	b	b	h	b	b	b	h	h	a	h	h	b	h
ChrA1_97671117_97677927	h	b	h	h	h	b	b	h	b	h	a	h	h	h	b	b	h	b	b	h	b	b	h	h	b	b	b	h	h	b	h	h	h	b	a	b	b	b	h	b	b	b	h	h	a	h	h	b	h
ChrA1_97679163_97686052	b	b	h	h	h	b	b	h	b	h	a	h	h	h	b	b	h	b	b	h	b	b	h	h	b	b	b	h	h	b	h	h	h	b	a	b	b	b	h	b	b	b	b	h	a	h	h	b	h
ChrA1_97686429_97692055	b	b	h	h	h	b	b	h	b	h	a	h	h	h	b	b	h	b	b	h	b	b	h	h	b	b	b	h	h	b	h	b	h	b	a	b	b	b	h	b	b	b	b	h	b	h	h	b	h
ChrA1_97693291_97695211	b	b	b	h	h	b	h	h	b	h	a	h	h	h	b	b	h	b	b	h	b	b	h	h	b	b	b	h	h	b	h	b	h	b	a	b	b	b	h	b	b	b	b	h	b	h	b	b	b
ChrA1_97695211_97700180	b	b	b	h	h	b	h	h	b	h	a	h	h	h	b	b	h	b	b	h	b	b	h	h	b	b	b	h	h	b	h	b	h	b	b	b	b	b	h	b	b	b	b	h	b	h	b	b	b
ChrA1_97700180_97707065	b	b	b	h	h	b	h	h	b	h	a	h	h	h	b	b	h	b	b	h	b	h	h	h	b	b	b	h	h	b	h	b	h	b	b	b	b	b	h	b	b	b	b	h	b	h	b	b	b
ChrA1_97707170_97709398	b	b	b	h	h	b	h	h	b	h	a	h	h	h	h	b	h	b	b	h	b	h	h	h	b	b	b	h	h	b	h	b	h	b	b	b	b	b	h	b	b	b	b	h	b	h	b	b	b
ChrA1_97982826_97991802	h	b	b	b	b	h	b	b	h	b	b	b	b	b	h	b	b	b	b	b	b	b	h	b	b	b	b	b	h	b	b	b	b	h	b	b	b	b	b	b	b	b	b	b	b	b	b	b	b
ChrA1_98429463_98430924	h	b	h	b	b	h	b	h	h	h	h	b	h	h	h	h	b	h	b	h	h	h	h	b	h	b	b	h	h	b	b	b	h	h	b	b	h	h	b	h	h	h	b	b	h	h	b	b	b
ChrA1_98430924_98433720	h	b	h	b	b	h	b	h	h	h	h	b	h	h	h	h	b	h	b	h	h	h	h	b	h	b	b	h	h	b	b	b	h	h	b	b	h	h	b	h	h	h	b	b	h	h	b	b	b
ChrA1_98433720_98435180	h	b	h	b	b	h	b	h	h	h	h	b	h	h	h	h	h	h	b	h	h	h	h	b	h	b	b	h	h	b	b	b	h	h	b	b	h	h	b	h	h	h	b	b	h	h	b	b	b
ChrA1_98435597_98443012	h	b	h	b	b	h	b	h	h	h	h	b	h	h	h	h	h	h	b	h	h	h	h	b	h	b	b	h	h	b	b	b	h	h	b	h	h	h	b	h	h	h	b	b	h	h	b	b	b
ChrA1_98443012_98451906	h	b	h	b	b	h	b	h	h	h	h	b	h	h	h	h	h	h	b	h	h	h	h	b	h	b	b	h	h	b	b	b	h	h	b	h	h	h	b	h	h	h	b	b	h	h	b	b	b
ChrA1_98451906_98453006	h	b	h	b	b	h	b	h	h	h	h	b	h	h	h	h	h	h	b	h	h	h	h	b	h	b	b	h	h	b	b	b	h	h	b	h	h	h	b	h	h	h	b	b	h	h	b	b	b
ChrA1_98453006_98456843	h	b	h	b	b	h	b	h	h	h	h	b	h	h	h	h	h	h	b	h	h	h	h	b	h	b	b	h	h	b	b	b	h	h	b	h	h	h	b	h	h	h	b	b	h	h	b	b	b
ChrA1_98456892_98464929	h	b	h	b	b	h	b	h	h	h	h	b	h	h	h	h	h	h	b	h	h	h	h	b	h	b	b	h	h	b	b	h	h	h	b	h	h	h	b	h	h	h	b	b	h	h	b	b	b
ChrA1_98464929_98474881	h	b	h	b	b	h	b	h	h	h	h	b	h	h	h	h	h	h	b	h	h	h	h	b	h	b	b	h	h	b	b	h	h	h	h	h	h	h	b	h	h	h	b	b	h	h	b	b	b
ChrA1_98547976_98551130	h	b	h	h	b	h	b	h	b	h	h	b	h	h	h	h	h	b	b	h	h	h	b	b	h	b	b	b	h	h	b	h	h	h	h	h	h	h	b	h	h	h	b	h	b	h	b	b	b
ChrA1_98551398_98556775	h	b	h	h	b	h	b	h	b	h	h	b	h	h	b	h	b	b	b	h	h	h	b	b	h	b	b	b	h	h	b	h	h	b	h	h	h	h	b	h	h	h	b	h	b	h	b	b	b
ChrA1_98556775_98563334	h	b	h	b	b	h	b	h	b	h	h	b	h	h	b	h	b	b	b	h	h	h	b	b	h	b	b	b	h	h	b	h	h	b	h	h	h	h	b	h	h	h	b	h	b	h	b	b	b
ChrA1_99346843_99356261	h	h	h	h	h	b	b	h	b	h	b	h	h	h	h	h	h	b	h	h	h	h	h	h	h	h	b	b	h	h	h	h	h	b	h	h	h	h	h	h	h	h	b	h	b	h	b	h	h
ChrA1_99403452_99404931	h	h	h	h	h	b	b	h	b	h	h	h	h	h	h	h	h	b	h	h	h	h	h	h	h	h	b	h	h	h	h	h	h	a	h	h	h	h	h	h	b	h	b	h	b	h	b	h	h
ChrA1_99404931_99406219	h	h	h	h	h	a	b	h	b	h	h	h	h	h	h	h	h	b	h	h	h	h	h	h	h	h	b	h	h	h	h	h	h	a	h	h	h	h	h	h	b	h	b	h	b	h	b	h	h
ChrA1_99415847_99420172	h	h	h	h	h	b	h	h	b	h	h	h	h	h	h	h	h	b	h	b	h	h	h	h	h	h	b	h	b	h	h	h	h	b	h	h	h	h	h	h	b	h	b	h	b	h	a	h	h
ChrA1_99420172_99424260	h	h	h	h	h	b	h	h	b	h	h	h	h	h	h	h	h	b	h	b	h	h	h	h	h	h	b	h	b	h	h	h	h	b	h	h	h	h	h	h	b	h	b	h	b	h	a	h	b
ChrA1_99424260_99432368	h	h	h	h	h	b	h	h	b	h	h	h	h	h	h	h	h	b	h	b	h	h	h	h	h	h	b	h	b	h	h	h	h	b	h	h	h	h	h	h	b	h	b	h	b	h	a	h	b
ChrA1_99432368_99444825	h	h	h	h	h	b	h	h	b	h	h	h	h	h	h	h	h	b	h	b	h	h	h	h	h	h	b	h	b	h	h	h	h	b	h	h	h	h	h	h	b	h	b	h	b	h	a	h	b
ChrA1_100183664_100188210	h	h	b	h	b	b	h	h	b	b	b	b	b	b	b	h	b	b	b	b	h	b	h	h	h	b	b	b	b	h	h	b	b	b	h	b	h	h	h	h	b	b	h	h	b	b	b	b	b
ChrA1_100188210_100209097	h	h	b	h	b	b	h	h	b	b	b	b	b	b	b	h	b	b	b	b	h	b	h	h	h	b	b	b	b	h	h	b	b	b	h	b	h	h	h	h	b	b	h	h	b	b	b	b	b
ChrA1_100209164_100213568	h	h	b	h	b	b	h	h	b	b	b	b	b	b	b	h	b	b	b	b	h	b	h	h	h	b	b	b	b	h	h	b	b	b	h	b	h	h	h	h	b	b	h	h	b	b	b	b	b
ChrA1_100213568_100215988	h	b	b	h	b	b	h	h	b	b	b	b	b	b	b	h	b	b	b	b	h	b	h	h	h	b	b	b	b	h	h	b	b	b	h	b	h	h	h	h	b	b	h	h	b	b	b	b	b
ChrA1_100215988_100249694	h	b	b	h	b	b	h	h	b	b	b	b	b	b	b	h	b	b	b	b	h	b	h	h	h	b	b	b	b	h	h	b	b	b	h	b	h	h	h	h	b	b	h	h	b	b	b	b	b
ChrA1_100655286_100657522	b	h	b	b	h	h	h	h	b	b	h	h	h	b	b	h	b	h	b	h	h	b	b	b	b	h	h	h	h	b	h	b	b	h	b	b	h	h	b	b	h	b	h	h	h	b	b	h	b
ChrA1_100657577_100659813	b	h	b	b	h	h	h	h	h	h	h	h	h	b	b	h	b	h	b	h	h	h	h	b	b	h	h	h	h	b	h	b	b	h	b	b	h	h	h	b	h	b	h	h	h	b	h	h	h
ChrA1_100659813_100661514	b	h	b	b	h	h	h	h	h	h	h	h	h	b	b	h	b	h	b	h	h	h	h	b	b	h	h	h	h	b	h	b	b	h	b	b	h	h	h	h	h	b	h	h	h	b	h	h	h
ChrA1_100661514_100675369	b	h	b	b	h	h	h	h	h	h	h	h	h	b	b	h	b	h	b	h	h	h	h	b	b	h	h	h	h	b	h	b	b	h	b	b	h	h	h	h	h	b	h	h	h	b	h	h	h
ChrA1_100676301_100697844	b	h	b	b	h	h	h	h	h	h	h	h	h	b	b	h	b	h	h	b	h	h	h	h	b	h	h	h	h	a	h	b	h	h	b	b	h	h	h	h	h	b	h	h	h	b	h	h	h
ChrA1_100698041_100703323	b	h	b	b	h	h	h	h	h	h	h	h	h	h	b	h	b	h	h	b	h	h	h	h	b	h	h	h	h	a	h	b	h	h	b	h	h	h	h	h	h	b	h	h	h	b	h	h	h
ChrA1_100703323_100725278	b	h	b	b	h	h	h	h	h	h	h	h	h	h	b	h	b	h	h	b	h	h	h	h	b	h	h	h	h	a	h	b	h	h	b	h	h	h	h	h	h	b	h	h	h	b	h	h	h
ChrA1_100725278_100729064	b	h	b	h	h	h	h	h	h	h	h	h	h	h	b	h	b	h	h	b	h	h	h	h	b	h	h	h	h	a	h	b	h	h	b	h	h	h	h	h	h	b	h	h	h	b	h	h	h
ChrA1_101620866_101624066	h	b	h	h	b	h	h	h	h	h	b	h	h	b	h	b	a	h	h	b	h	h	h	h	h	h	h	b	h	h	h	b	h	h	h	h	b	h	b	h	b	b	h	b	h	b	b	b	b
ChrA1_101624066_101632560	h	b	h	h	b	h	h	h	h	h	b	h	h	b	h	b	a	h	h	b	h	h	h	h	h	h	h	b	h	h	h	b	h	h	h	h	b	h	b	h	b	b	h	b	h	b	b	b	b
ChrA1_102261531_102264093	h	b	h	h	h	h	h	h	h	h	h	h	h	h	h	h	h	h	b	b	b	h	b	h	h	h	h	h	h	b	h	h	h	h	h	h	h	h	h	h	h	h	h	b	b	h	h	b	b
ChrA1_102777942_102804084	h	h	h	h	h	b	h	h	h	h	h	h	h	h	h	h	h	h	h	h	h	h	b	h	h	h	b	h	b	h	b	h	b	h	h	b	h	h	h	h	h	h	h	h	h	h	h	h	h
ChrA1_102804084_102836615	h	h	h	h	h	b	h	h	h	h	h	h	h	h	h	h	h	h	h	h	h	h	b	h	h	h	b	h	b	h	b	h	b	h	h	b	h	h	h	h	h	h	h	h	h	h	h	h	h
ChrA1_102836615_102838732	h	h	h	h	h	b	h	h	h	h	h	h	h	h	h	h	h	h	h	h	h	h	b	h	h	h	b	h	b	h	b	h	b	h	h	b	h	h	h	h	h	h	h	h	h	h	h	h	h
ChrA1_102838883_102840881	h	h	h	h	h	b	h	h	h	h	h	h	h	h	h	h	h	h	h	h	h	h	b	h	h	h	b	h	b	h	b	h	b	b	h	b	h	h	h	h	h	h	h	h	h	h	h	h	h
ChrA1_102840881_102842504	h	h	h	h	h	b	h	h	h	h	h	h	h	h	b	h	h	h	h	h	h	h	b	h	h	h	b	h	b	h	b	h	b	b	h	b	h	h	h	h	h	h	h	h	h	h	h	h	h
ChrA1_102842504_102843768	h	h	h	h	h	b	h	h	h	h	h	h	h	h	b	h	h	h	h	h	h	h	b	h	h	h	b	h	b	h	b	h	b	b	b	b	h	h	h	h	h	h	h	h	h	h	h	h	h
ChrA1_102844637_102848871	h	h	h	h	h	b	h	h	h	h	h	h	h	h	b	h	h	b	h	h	h	h	b	h	b	h	b	h	b	h	b	h	b	b	b	b	h	h	h	h	h	b	h	h	h	h	h	h	h
ChrA1_102848871_102851005	h	h	h	h	h	b	h	h	h	h	h	h	h	h	b	h	h	b	b	h	h	h	b	h	b	h	b	h	b	h	b	h	b	b	b	b	h	h	h	h	h	b	h	h	h	h	h	h	h
ChrA1_102851217_102854609	h	h	h	h	h	b	h	h	h	h	h	h	h	h	b	h	h	b	b	h	h	h	b	h	b	h	b	h	b	h	b	h	b	b	b	b	h	h	h	h	h	b	h	h	h	h	h	h	h
ChrA1_102872975_102875027	h	h	b	b	h	h	h	h	h	h	b	h	b	a	b	b	h	b	b	b	b	h	b	h	b	h	h	h	b	b	b	h	h	b	b	h	h	h	h	b	h	b	h	b	h	h	h	b	b
ChrA1_102875027_102876906	h	h	b	b	h	h	h	h	h	h	b	h	b	a	b	b	h	b	b	b	b	h	b	h	b	h	h	h	b	b	b	h	h	b	b	h	h	h	h	b	h	b	h	b	h	h	h	b	b
ChrA1_102877523_102879400	h	h	b	b	h	h	h	h	h	h	b	h	b	a	h	b	h	b	b	b	b	h	b	h	b	h	h	h	b	b	h	h	h	b	b	h	h	h	h	b	h	b	h	b	h	h	h	b	b
ChrA1_102880356_102885160	h	h	b	b	h	h	h	h	h	h	b	h	b	a	h	b	h	b	b	b	b	h	b	h	b	h	h	h	b	b	h	h	h	b	b	h	h	h	h	b	h	b	h	b	h	h	h	b	b
ChrA1_102899594_102902455	h	h	b	b	h	h	h	h	h	h	b	h	b	b	h	b	b	b	b	b	b	h	b	h	b	h	h	h	b	b	h	h	h	b	b	h	h	b	h	b	h	b	h	b	h	b	h	b	b
ChrA1_102902811_102906301	h	h	b	b	h	h	h	h	h	h	b	h	b	b	h	b	b	b	b	b	b	h	b	h	b	h	h	h	b	b	h	h	h	b	b	h	h	b	h	b	h	b	h	b	b	b	h	b	b
ChrA1_102906301_102909252	h	h	b	b	h	h	h	h	h	h	b	h	b	b	h	b	b	b	b	b	b	h	b	h	b	h	h	h	b	b	h	h	h	b	b	h	h	b	h	b	h	b	h	b	b	b	h	b	b
ChrA1_103032106_103034909	h	b	b	b	h	h	h	b	h	h	b	h	b	b	h	b	b	b	b	b	b	h	h	b	b	b	h	h	h	b	b	h	h	b	b	h	h	b	h	h	h	b	h	b	b	b	b	b	b
ChrA1_103124754_103162399	h	b	b	b	h	h	h	b	h	h	h	b	b	h	h	h	b	b	b	b	b	h	h	b	b	b	h	h	h	h	b	h	b	h	b	h	h	h	h	h	h	b	h	b	h	h	b	h	b
ChrA1_103162399_103163421	h	b	b	b	h	h	h	b	h	h	h	b	b	h	h	h	b	b	b	b	b	h	h	b	b	b	h	h	h	h	b	h	b	h	b	h	h	h	h	h	h	b	h	b	h	h	b	h	b
ChrA1_103233154_103236217	h	a	h	b	h	h	h	b	h	h	h	b	h	b	h	h	b	h	h	h	h	h	h	b	b	b	b	h	h	h	b	b	b	h	b	b	h	h	h	h	h	h	h	b	h	h	h	h	h
ChrA1_103236217_103237766	h	a	h	b	h	h	h	b	h	h	h	b	h	b	h	h	b	h	h	h	h	h	h	b	b	b	b	h	h	h	b	b	b	h	b	b	h	h	h	h	h	h	h	b	h	h	h	h	h
ChrA1_103237766_103239697	h	a	h	b	h	h	h	b	h	h	h	b	h	b	h	h	b	h	h	h	h	h	h	b	b	b	b	h	h	h	b	b	b	h	b	b	h	h	h	h	h	h	h	b	h	h	h	h	h
ChrA1_104246497_104252722	b	b	b	b	h	h	b	b	h	h	b	b	h	h	h	b	b	h	b	b	b	b	h	h	b	b	a	h	b	h	b	b	h	h	h	b	h	h	b	h	h	b	h	b	b	b	b	b	h
ChrA1_104252722_104262972	b	b	b	b	h	h	b	b	h	h	b	b	h	h	h	b	b	h	b	b	b	b	h	h	b	b	a	h	b	h	b	b	h	h	h	b	h	h	b	h	h	b	h	b	b	b	b	b	h
ChrA1_104262972_104267281	b	b	b	b	h	h	b	b	h	h	b	b	h	h	h	b	b	h	b	b	b	b	h	h	b	b	a	h	b	h	b	b	h	h	h	b	h	h	b	h	h	b	h	b	b	b	b	b	h
ChrA1_104267281_104269803	b	b	b	b	h	h	b	b	b	h	b	b	h	h	h	b	b	h	b	b	b	b	h	h	b	b	a	h	b	h	b	b	h	h	h	b	h	h	b	h	h	b	h	b	b	b	b	b	h
ChrA1_104517821_104547185	h	b	h	h	h	b	h	h	b	h	b	h	h	h	h	h	b	b	h	h	h	h	h	h	b	b	b	b	h	h	b	h	b	h	h	b	h	b	b	h	b	b	b	h	h	b	b	b	b
ChrA1_104547320_104581404	h	b	h	h	h	b	h	h	b	h	b	h	h	h	h	h	b	b	h	h	h	h	h	h	b	b	b	b	b	h	b	h	b	h	h	b	h	b	b	h	b	b	b	h	h	b	b	b	b
ChrA1_104581404_104583719	h	b	h	h	h	b	h	h	b	h	b	h	h	h	h	h	b	b	h	h	h	h	h	h	b	b	b	b	b	h	b	h	b	h	h	b	h	b	b	h	b	b	b	b	h	b	b	b	b
ChrA1_104708081_104711081	h	h	h	h	h	b	b	h	b	h	b	h	h	h	b	h	b	b	h	h	h	h	h	h	h	b	b	b	b	h	b	h	b	h	h	b	h	b	b	h	b	b	b	b	b	b	b	b	b
ChrA1_104711081_104714929	h	h	h	h	h	b	b	h	b	h	b	h	h	h	b	h	b	b	h	h	h	h	h	h	h	b	b	b	b	h	b	h	b	h	h	b	h	b	b	h	b	b	b	b	b	b	b	b	b
ChrA1_104714929_104717928	h	h	h	h	h	b	b	h	b	h	b	h	h	h	b	h	b	b	h	h	h	h	h	h	h	b	b	b	b	h	b	h	b	h	h	b	h	b	b	h	b	b	b	b	b	b	b	b	b
ChrA1_104956988_104964764	h	h	h	h	h	b	h	h	b	h	h	h	h	h	b	h	b	b	b	b	b	b	b	h	b	b	b	b	b	h	b	h	b	b	h	b	h	b	b	h	b	b	b	b	b	b	b	b	b
ChrA1_105097895_105113215	h	h	h	h	h	b	h	h	h	h	h	h	h	h	b	h	b	b	b	b	b	b	b	h	b	h	h	b	b	h	h	a	h	b	h	h	h	b	b	h	h	h	b	h	b	b	b	h	b
ChrA1_105113215_105117394	h	h	h	h	h	b	h	h	h	h	h	h	h	h	b	h	b	b	b	b	b	h	b	h	b	h	h	b	b	h	h	a	h	b	h	h	h	h	b	h	h	h	b	h	b	b	b	h	b
ChrA1_105117770_105122603	h	h	h	h	h	b	h	h	h	h	h	h	h	h	b	h	b	b	b	b	b	h	b	h	b	h	h	b	b	h	h	a	h	b	h	h	h	h	b	h	h	h	b	h	b	h	b	h	b
ChrA1_105123041_105126255	h	h	h	h	h	a	h	h	h	h	h	h	h	h	b	h	b	b	b	b	b	h	b	h	a	h	h	b	b	h	h	a	h	b	h	h	h	h	b	h	h	h	b	h	b	h	a	h	b
ChrA1_105126985_105135149	h	h	h	h	h	b	h	h	h	h	h	h	h	h	b	h	b	b	b	b	b	h	b	h	b	h	h	b	b	h	h	a	h	b	h	h	h	h	b	h	h	h	b	h	b	h	b	h	b
ChrA1_105135149_105137438	h	h	h	h	h	b	h	h	h	h	h	h	h	h	b	h	b	b	b	b	b	h	b	h	b	h	h	b	b	h	h	a	h	b	h	h	h	h	b	h	h	h	b	h	b	h	b	h	b
ChrA1_105137563_105140571	h	h	h	h	h	b	h	h	h	h	h	h	h	h	b	h	b	h	b	b	b	h	h	h	b	h	h	b	b	h	h	a	h	h	h	h	h	h	b	h	h	h	h	h	b	h	b	h	b
ChrA1_105560413_105571784	b	h	b	h	b	h	h	h	h	b	h	h	b	h	h	h	h	h	b	b	b	h	h	h	b	h	h	h	h	b	h	h	h	h	h	h	h	h	b	h	h	b	h	h	b	b	b	b	h
ChrA1_105571784_105575420	b	h	b	h	b	h	h	h	h	b	h	h	b	h	h	h	h	h	b	b	b	h	h	h	b	h	h	h	h	b	h	h	h	h	h	h	h	h	b	h	b	b	h	h	b	b	b	b	h
ChrA1_105575420_105593539	b	h	b	h	b	h	h	h	h	b	h	h	b	h	h	h	h	h	b	b	b	h	h	h	b	h	h	h	h	b	h	h	h	h	h	h	h	h	b	h	b	b	h	h	b	b	b	b	h
ChrA1_105593539_105594980	b	h	b	h	b	h	h	h	h	b	h	h	b	h	h	h	h	h	b	b	b	h	h	h	b	a	h	h	h	b	h	h	h	h	h	h	h	h	b	h	b	b	h	h	b	b	b	b	h
ChrA1_105594980_105597264	b	h	b	h	b	h	h	h	h	b	h	h	b	h	h	h	h	h	b	b	b	h	h	h	b	a	h	h	h	b	h	h	h	h	h	h	h	h	b	b	b	b	h	h	b	b	b	b	h
ChrA1_105597264_105598877	b	h	b	h	b	h	h	b	h	b	h	h	b	h	h	h	h	h	b	b	b	h	h	h	b	a	h	h	h	b	h	h	h	h	h	h	h	h	b	b	b	b	h	h	b	b	b	b	h
ChrA1_105598877_105601560	b	h	b	h	b	h	h	b	h	b	h	h	b	h	h	h	h	h	b	b	b	h	h	h	b	a	h	h	h	b	h	h	h	h	h	h	h	h	b	b	b	b	h	h	b	b	b	b	h
ChrA1_105601560_105605067	b	h	b	h	b	h	h	b	h	b	h	h	b	h	h	h	h	h	b	b	b	h	h	h	b	a	h	h	h	b	h	h	h	b	h	h	h	h	b	b	b	b	h	h	b	b	b	b	h
ChrA1_105605067_105624627	b	h	b	h	b	h	h	b	h	b	h	h	b	h	h	h	h	h	b	b	b	h	h	h	b	a	h	h	h	b	h	h	h	b	h	a	h	h	b	b	b	b	h	h	b	b	b	b	h
ChrA1_105624627_105628524	b	h	b	h	a	h	h	b	h	b	h	h	b	h	h	h	h	h	b	b	b	h	h	h	b	a	h	h	h	b	h	h	h	b	h	a	h	h	b	b	b	b	h	h	b	b	b	b	h
ChrA1_105628524_105632449	b	h	b	h	a	h	h	b	h	b	h	h	b	h	h	h	h	h	b	b	b	h	h	h	b	a	h	h	h	b	h	h	h	b	h	a	h	h	b	b	b	b	h	h	b	b	b	b	h
ChrA1_105632474_105636279	b	h	b	h	a	h	h	b	h	b	b	h	b	h	h	h	h	h	b	b	b	h	h	h	b	a	h	h	h	b	h	h	h	b	h	a	h	h	b	b	b	b	h	h	b	b	b	b	h
ChrA1_105636516_105640483	b	h	b	h	b	h	h	b	h	b	b	b	b	h	h	h	h	h	b	b	b	h	h	h	b	a	h	h	h	b	h	h	h	b	h	a	h	h	b	b	b	b	h	h	b	b	b	b	h
ChrA1_105640483_105652622	b	h	b	h	b	h	h	b	h	b	b	b	b	h	h	h	h	h	b	b	b	h	h	h	b	a	h	h	h	b	h	h	h	b	h	a	h	h	b	b	b	b	h	h	b	b	b	b	h
ChrA1_105653254_105664307	b	h	b	h	b	b	h	b	h	b	b	b	b	h	h	h	h	h	b	b	b	h	h	b	b	b	h	h	h	b	b	h	h	b	h	a	h	b	b	b	b	b	h	h	b	b	b	b	h
ChrA1_105843768_105851078	b	h	b	b	b	b	h	b	h	b	b	b	b	b	h	b	b	b	b	b	b	h	h	b	b	b	b	b	h	b	b	h	b	b	b	b	h	b	b	b	b	b	h	h	b	b	b	b	h
ChrA1_105991230_105994934	b	h	h	b	b	b	h	b	h	b	h	b	b	b	b	h	b	b	b	b	b	h	h	b	b	h	b	b	h	b	b	h	b	b	b	h	h	b	b	b	b	h	h	h	b	b	b	b	b
ChrA1_106014212_106018604	b	h	h	b	b	b	h	b	h	h	h	b	b	b	b	h	b	b	b	b	b	b	h	b	b	h	b	h	h	b	b	h	b	b	b	h	h	b	b	a	b	h	h	h	b	b	b	b	b
ChrA1_106018730_106023157	b	h	h	b	b	b	h	b	h	h	h	b	b	b	b	h	b	b	b	h	b	b	h	b	b	h	b	h	h	b	h	h	b	b	b	h	h	b	b	a	h	h	h	h	b	b	b	a	b
ChrA1_106023212_106029683	b	h	h	b	b	b	h	b	h	h	h	b	b	b	b	h	b	b	b	h	b	b	h	b	a	h	b	h	h	b	h	h	b	b	b	h	h	b	b	a	h	h	h	h	b	b	b	a	b
ChrA1_106029700_106035336	b	h	h	b	b	b	h	b	h	h	h	b	b	b	b	h	b	b	b	h	b	b	h	b	a	h	b	h	h	b	h	h	b	b	b	h	h	b	b	b	h	h	h	h	b	b	b	a	b
ChrA1_106035336_106037033	b	h	h	b	b	b	h	b	h	h	h	b	b	b	b	h	b	b	b	h	b	b	h	h	a	h	b	h	h	b	h	h	b	b	b	h	h	b	b	b	h	h	h	h	b	b	b	a	b
ChrA1_106037033_106041824	b	h	h	b	b	b	h	b	h	h	h	b	b	b	b	h	b	b	b	h	b	b	h	h	a	h	b	h	h	b	h	h	b	b	h	h	h	b	b	b	h	h	h	h	b	b	b	a	b
ChrA1_106041824_106044617	b	h	h	b	b	b	h	b	h	h	h	b	b	b	b	h	b	b	b	h	b	b	h	h	a	h	b	h	h	h	h	h	b	b	h	h	h	b	b	b	h	h	h	h	b	b	b	a	b
ChrA1_106044617_106049085	b	h	h	b	b	b	h	b	h	h	h	b	b	b	b	h	b	b	b	h	b	b	h	h	a	h	b	h	h	h	h	h	b	b	h	h	h	b	b	b	h	h	h	b	b	b	b	a	b
ChrA1_106049085_106051950	b	h	h	b	b	b	h	b	h	h	h	h	b	b	b	h	b	b	b	h	b	b	h	h	a	h	b	h	h	h	h	h	b	b	h	h	h	b	b	b	h	h	h	b	b	b	b	a	b
ChrA1_106051950_106054724	b	h	h	b	b	b	h	b	h	h	h	h	b	b	b	h	b	b	b	h	b	b	h	h	a	h	b	h	b	h	h	h	b	b	h	h	h	b	b	b	h	h	h	b	b	b	b	b	b
ChrA1_106054724_106056418	b	h	h	b	b	b	h	b	h	h	h	h	b	b	b	h	b	b	b	h	b	b	h	h	a	h	b	h	b	h	h	h	b	b	h	h	h	b	b	b	h	h	h	b	b	b	b	b	b
ChrA1_106294788_106296317	b	h	h	h	b	h	h	h	h	h	h	h	b	h	b	h	a	h	b	h	b	b	h	h	b	h	h	h	b	h	h	h	h	h	h	h	h	b	b	h	b	h	h	b	b	b	b	b	b
ChrA1_106296317_106298258	b	h	h	h	b	h	h	h	h	h	h	h	b	h	b	h	a	h	b	h	b	b	h	h	b	h	h	h	b	h	h	h	h	h	h	h	h	b	b	h	b	h	h	b	b	b	b	b	b
ChrA1_106299002_106300972	b	h	h	h	h	h	h	h	h	h	h	h	b	h	b	h	a	h	b	h	b	b	h	h	b	h	h	h	b	h	h	h	h	h	h	h	h	b	b	h	b	b	h	b	b	b	b	b	b
ChrA1_106300972_106305752	b	h	h	h	h	h	h	h	h	h	h	h	b	h	b	h	a	h	b	h	b	b	h	h	b	h	h	h	b	h	h	h	h	h	h	h	h	b	b	h	b	b	h	b	b	b	b	b	b
ChrA1_106305752_106307088	b	h	h	h	h	h	h	h	h	h	h	h	b	h	b	h	a	h	b	h	b	b	h	h	b	h	h	h	b	h	h	h	h	h	h	h	h	b	b	h	b	b	h	b	b	b	b	b	b
ChrA1_106307605_106308681	b	h	h	h	h	h	h	h	h	h	h	h	b	h	b	h	a	h	b	b	b	b	h	h	b	h	h	h	b	h	h	h	h	h	h	h	h	b	b	h	b	b	h	b	b	b	b	b	b
ChrA1_106309581_106317470	b	h	h	h	h	h	h	h	h	h	h	h	b	h	b	h	a	h	b	b	b	b	h	h	b	h	h	h	b	h	h	h	h	h	h	h	h	h	b	h	b	b	h	b	b	b	b	b	b
ChrA1_106317473_106320710	b	h	h	h	h	h	h	h	h	h	h	h	b	h	b	h	a	h	b	b	b	b	h	h	b	h	h	h	b	h	h	h	h	h	h	h	h	h	b	h	b	b	h	b	b	b	b	b	h
ChrA1_106555439_106571322	h	h	h	h	h	h	h	h	h	h	h	h	h	h	h	h	b	b	b	b	b	b	h	h	h	h	h	h	h	h	b	h	h	h	h	h	h	h	h	h	h	b	h	h	h	b	b	b	h
ChrA1_106571322_106576172	h	h	h	h	h	h	h	h	h	h	h	h	h	h	h	h	b	b	b	b	a	b	h	h	h	h	h	h	h	h	b	h	h	h	h	h	h	h	h	h	h	b	h	h	h	b	b	b	h
ChrA1_106576706_106581219	h	h	h	h	h	h	h	h	h	h	h	h	h	h	h	h	b	b	b	b	a	b	h	h	h	h	h	h	h	h	b	h	h	h	h	h	h	h	h	h	h	b	h	h	h	b	b	b	h
ChrA1_106581246_106584622	h	h	h	h	h	h	h	h	h	h	h	h	h	h	h	h	b	b	b	b	b	b	h	h	h	h	h	h	h	h	b	h	h	h	h	h	h	h	h	h	h	b	h	h	h	b	b	b	h
ChrA1_106584622_106588784	h	h	h	h	h	h	h	h	h	h	h	h	h	h	h	h	b	b	b	b	b	b	h	h	h	h	h	h	h	h	b	h	h	h	h	h	h	h	h	h	h	b	h	b	h	b	b	b	h
ChrA1_106588784_106596427	h	h	h	h	h	h	h	h	h	h	h	h	h	h	h	h	b	b	b	b	b	b	h	h	h	h	h	h	h	h	b	h	h	h	h	h	h	h	h	h	h	b	h	b	h	b	b	b	h
ChrA1_106596427_106601198	h	h	h	h	h	h	h	h	h	h	h	h	h	h	h	h	b	b	b	b	b	b	h	h	h	h	h	h	h	h	b	h	h	h	h	h	h	h	h	h	h	b	h	b	h	b	b	b	h
ChrA1_106700790_106704887	h	h	h	h	b	h	h	b	h	h	h	b	h	b	h	b	b	b	b	b	h	h	h	b	h	b	h	h	h	h	b	h	b	b	b	b	h	h	h	h	b	h	b	b	h	b	b	b	b
ChrA1_106704887_106707125	h	h	h	h	b	h	h	b	h	h	h	b	h	b	h	b	b	b	b	b	h	h	h	b	h	b	h	h	h	h	b	h	b	b	b	b	h	h	h	h	b	h	b	b	h	b	h	b	b
ChrA1_106707125_106710147	h	h	h	b	b	h	h	b	h	h	h	b	h	b	h	b	b	b	b	b	h	h	h	b	h	b	h	h	h	h	b	h	b	b	b	b	h	h	h	h	b	h	b	b	h	b	h	b	b
ChrA1_106710147_106712449	h	h	h	b	b	h	h	b	h	h	h	b	h	b	h	b	b	b	b	a	h	h	h	b	h	b	h	h	h	h	b	b	b	b	b	b	h	h	h	h	b	h	b	b	h	b	h	b	b
ChrA1_106712534_106713553	h	h	h	b	b	h	h	b	h	h	h	b	h	b	h	b	b	b	b	a	b	h	h	b	h	b	h	h	b	b	b	b	b	b	b	b	h	h	b	h	b	h	b	b	h	b	h	b	b
ChrA1_106824315_106830246	h	h	h	b	h	h	h	h	h	b	h	b	h	b	h	b	b	b	b	b	b	h	h	b	b	b	b	h	b	b	b	b	b	b	b	b	b	h	b	h	b	b	h	b	b	b	b	b	b
ChrA1_106830246_106836048	h	h	h	b	h	h	h	h	h	b	h	b	h	b	h	b	b	b	b	b	b	h	h	b	b	b	b	h	b	b	b	b	b	b	b	b	b	h	b	h	b	b	h	b	b	b	b	b	b
ChrA1_106836048_106846051	h	h	h	b	h	h	h	h	h	b	h	b	h	b	h	b	b	b	h	a	b	h	h	b	h	b	b	h	b	b	b	b	b	b	h	b	b	h	b	h	b	b	h	b	b	b	b	b	b
ChrA1_106846203_106847499	h	h	h	a	h	h	h	h	h	h	h	b	h	h	h	a	b	b	h	b	b	h	h	h	h	b	h	h	b	h	b	h	h	b	h	h	b	h	b	h	h	b	h	b	b	b	h	b	b
ChrA1_106847590_106852485	h	h	h	a	h	h	h	h	h	h	b	b	h	h	h	b	b	b	h	b	b	h	h	h	h	b	h	h	b	h	b	h	h	b	h	h	b	h	b	h	h	b	h	b	b	b	h	b	b
ChrA1_106852485_106861424	h	h	h	b	h	h	h	h	h	h	b	b	h	h	h	b	b	b	h	b	b	h	h	h	h	b	h	h	b	h	b	h	h	b	h	h	b	h	b	h	h	b	h	b	b	b	h	b	b
ChrA1_106861492_106866386	h	h	h	b	h	h	h	h	h	h	b	b	h	h	h	b	b	b	h	b	b	h	h	h	b	b	h	h	b	h	b	h	h	b	h	h	b	h	b	h	h	b	h	b	b	b	h	b	b
ChrA1_106866386_106900599	h	h	h	b	h	h	h	h	h	h	b	b	h	h	h	b	b	b	h	b	b	h	h	h	b	b	h	h	b	h	b	h	h	b	h	h	b	h	b	h	h	b	h	b	b	b	h	b	b
ChrA1_106966698_106974513	h	h	h	b	h	h	h	h	h	h	b	a	h	h	h	b	b	b	h	b	b	h	h	h	b	b	h	h	h	h	b	h	h	b	h	h	h	h	b	h	h	b	h	b	b	b	h	b	b
ChrA1_106974540_106975946	h	h	h	b	h	h	h	h	h	h	b	a	h	h	h	b	b	b	h	b	b	h	h	h	b	b	h	h	h	b	b	h	h	b	h	h	h	h	b	h	h	b	h	b	b	b	h	b	b
ChrA1_106975946_106977805	h	h	h	b	h	h	h	h	h	h	b	a	h	b	h	b	b	b	h	b	b	h	h	h	b	b	h	h	h	b	b	h	h	b	h	h	h	h	b	h	h	b	h	b	b	b	h	b	b
ChrA1_106977805_106980636	h	h	h	b	h	h	h	h	h	h	b	a	h	b	h	b	b	b	h	b	b	h	h	h	b	b	h	h	h	b	b	h	h	b	h	h	h	h	b	h	h	b	h	b	b	b	h	b	b
ChrA1_107002434_107004020	h	h	h	b	h	h	h	b	h	h	b	b	h	b	h	b	h	h	h	b	a	h	h	h	b	h	h	h	h	b	b	b	h	b	h	h	h	h	b	h	h	b	h	h	h	b	h	b	h
ChrA1_107004027_107007112	h	h	h	b	h	h	h	b	h	b	b	b	h	b	h	b	h	h	h	b	a	h	h	h	b	h	h	h	h	b	b	b	h	h	h	h	h	h	h	h	h	b	h	h	h	h	h	h	h
ChrA1_107007112_107010715	h	h	h	b	h	h	h	b	h	b	h	b	h	b	h	b	h	h	h	b	a	h	h	h	b	h	h	h	h	b	b	b	h	h	h	h	h	h	h	h	h	b	h	h	h	h	h	h	h
ChrA1_107011026_107017037	h	h	h	b	h	h	h	b	h	b	h	b	h	b	h	b	h	h	h	b	a	h	h	h	b	h	h	h	h	b	b	b	h	h	b	h	h	h	h	h	h	b	h	h	h	h	h	h	h
ChrA1_107559219_107564876	h	h	h	b	h	h	h	h	h	h	b	h	h	h	h	h	b	b	b	b	b	h	h	h	h	b	h	h	h	h	h	b	b	h	b	b	h	h	h	h	b	h	h	h	h	h	h	h	h
ChrA1_107564876_107592896	h	h	h	b	h	h	h	h	h	h	b	h	h	h	h	h	b	b	b	b	b	h	h	h	h	b	h	h	h	h	h	b	b	h	b	b	h	h	b	h	b	h	h	h	h	h	h	h	h
ChrA1_107593002_107594119	h	h	h	b	h	h	h	h	h	h	b	h	h	h	h	b	b	b	b	b	b	h	h	h	h	b	h	h	h	h	h	b	b	h	b	b	h	h	b	h	b	h	h	h	h	h	h	h	h
ChrA1_107594119_107595519	h	h	h	b	h	h	h	h	h	h	b	h	h	h	h	b	b	b	b	b	b	h	h	h	h	b	h	h	h	h	h	b	b	h	b	b	h	h	b	h	b	h	h	h	h	h	h	h	h
ChrA1_108003854_108019458	h	b	h	b	h	h	h	h	h	h	b	h	h	h	h	b	b	b	b	b	b	h	h	h	h	b	b	b	b	h	h	b	h	b	b	b	b	h	b	h	b	h	h	h	b	b	h	b	b
ChrA1_108019458_108029559	h	b	h	b	h	h	h	h	h	h	b	h	h	h	h	b	b	b	b	b	b	h	b	h	h	b	b	b	b	h	h	b	h	b	b	b	b	h	b	h	b	h	h	h	b	a	h	b	b
ChrA1_108029559_108030633	h	b	h	b	h	h	h	h	h	h	b	h	h	h	h	b	b	b	b	b	b	h	b	h	h	b	b	b	b	h	h	b	h	b	b	b	b	b	b	h	b	h	h	h	b	a	h	b	b
ChrA1_108030633_108032019	h	b	h	b	h	h	h	h	h	h	b	h	h	h	h	b	b	b	b	b	b	h	b	h	h	b	b	b	b	h	h	b	h	b	b	b	b	b	b	h	b	h	h	h	b	a	h	b	b
ChrA1_108062074_108074534	h	b	h	b	h	h	h	h	h	h	b	h	h	h	h	b	b	b	b	b	b	b	b	h	h	b	b	b	b	h	h	b	h	b	b	b	b	b	b	h	b	h	h	b	b	b	b	b	b
ChrA1_108075181_108094021	h	b	h	b	h	h	h	h	h	b	b	h	h	h	h	b	b	b	b	b	b	b	b	h	h	b	b	b	b	h	h	b	h	b	b	b	b	b	b	h	b	h	h	b	b	b	b	h	b
ChrA1_108094021_108111910	h	b	h	b	h	h	h	h	h	b	b	h	h	h	h	b	b	b	b	b	b	b	b	h	h	b	b	b	b	h	h	b	h	b	h	b	b	b	b	h	b	h	h	b	b	b	b	h	b
ChrA1_108334416_108342242	h	h	h	h	h	h	h	h	h	b	h	h	h	h	h	h	h	h	h	h	b	b	h	h	b	h	h	h	h	h	h	h	h	b	h	h	h	b	b	b	h	h	h	b	h	h	b	h	h
ChrA1_108342242_108344395	h	h	h	h	h	h	h	h	h	h	h	h	h	h	h	h	h	h	h	h	b	b	h	h	b	h	h	h	h	h	h	h	h	b	h	h	h	b	b	b	h	h	h	b	h	h	b	h	h
ChrA1_108344890_108350290	h	h	h	h	h	h	h	h	h	h	h	h	h	h	h	h	h	h	h	h	b	b	h	h	h	h	h	h	h	h	h	h	h	b	h	h	h	b	b	b	h	h	h	h	h	h	b	h	h
ChrA1_108350290_108352291	h	h	h	h	h	h	h	h	h	h	h	h	h	h	h	h	h	h	h	h	b	b	h	h	h	h	h	h	h	h	h	h	h	b	h	h	h	b	h	b	h	h	h	h	h	h	b	h	h
ChrA1_108352291_108358370	h	h	h	h	h	h	h	h	b	h	h	h	h	h	b	h	h	h	h	h	b	b	h	h	h	h	h	b	h	h	h	h	h	b	h	h	h	b	h	b	h	h	h	h	h	h	b	h	h
ChrA1_108399378_108401302	h	h	h	h	h	h	h	h	b	h	h	h	h	h	b	h	h	h	b	h	b	b	a	h	h	h	h	b	h	h	h	h	h	b	h	h	h	b	h	b	b	h	b	h	h	h	b	h	h
ChrA1_108401302_108403376	h	h	h	h	h	h	h	h	b	h	h	h	h	h	b	h	h	h	b	h	b	b	a	h	h	h	h	b	h	h	h	h	h	b	h	h	h	b	h	b	b	h	b	h	h	h	b	h	h
ChrA1_108404562_108445828	h	h	h	h	h	h	h	h	b	h	h	h	h	h	b	h	h	h	b	h	b	b	a	h	h	h	h	b	h	h	h	h	h	b	h	h	h	b	h	b	b	h	b	h	h	h	b	h	h
ChrA1_108445828_108454366	h	h	h	h	h	h	h	h	b	h	h	h	h	h	b	h	h	h	b	h	b	b	a	h	h	h	h	b	h	h	h	h	h	b	h	h	h	b	h	b	b	h	b	h	h	h	b	h	h
ChrA1_108454366_108455533	h	h	h	h	b	h	h	h	b	h	h	h	h	h	b	h	h	h	b	h	b	b	a	h	h	h	h	b	h	h	h	h	h	b	h	h	h	b	h	b	b	h	b	h	h	h	b	h	h
ChrA1_108455533_108468139	h	h	h	h	b	h	h	h	b	h	h	h	h	h	b	h	h	h	b	h	b	b	a	h	h	h	h	b	h	h	h	h	b	b	h	h	h	b	h	b	b	h	b	h	h	h	b	h	h
ChrA1_108468139_108485034	h	h	h	h	b	h	h	h	b	h	h	h	h	h	b	h	h	h	b	h	b	b	a	h	h	h	b	b	h	h	h	h	b	b	h	h	h	b	h	b	b	h	b	h	h	h	b	h	h
ChrA1_108485034_108488354	h	h	h	h	b	h	h	h	b	h	h	h	h	h	b	h	h	h	b	h	b	b	a	h	h	h	b	b	h	h	b	h	b	b	h	h	h	b	h	b	b	h	b	h	h	h	b	h	h
ChrA1_108489277_108490322	h	h	h	h	b	h	h	h	h	h	h	h	h	h	b	h	h	h	b	h	b	b	a	h	h	h	b	b	h	h	b	h	b	b	h	h	h	b	h	b	b	h	b	h	h	h	b	h	h
ChrA1_108492695_108496899	b	h	h	h	b	h	h	h	h	h	h	h	b	h	b	h	h	h	b	h	b	b	a	h	h	h	b	h	h	h	b	h	b	b	h	h	h	b	h	b	h	h	h	h	b	h	b	h	h
ChrA1_108496899_108502569	b	h	h	h	b	h	h	h	h	h	h	h	b	h	b	h	h	h	b	h	b	b	a	h	h	h	b	h	h	h	b	h	b	b	h	h	h	b	h	b	h	h	h	h	b	h	b	h	h
ChrA1_108644212_108645312	b	b	b	b	h	h	h	b	h	b	h	b	b	b	b	h	h	h	b	h	b	b	b	h	h	h	b	h	b	b	h	h	h	h	h	h	h	h	h	b	h	b	h	h	b	h	h	h	h
ChrA1_109235085_109270771	h	b	h	a	h	h	h	h	h	h	h	h	h	h	h	a	h	h	h	h	h	h	b	h	h	h	h	h	h	b	h	b	h	h	b	h	h	h	h	h	h	h	h	h	h	h	h	h	b
ChrA1_109270771_109272436	h	b	h	a	h	h	h	h	h	h	h	h	h	h	h	a	h	h	h	h	h	h	b	h	h	h	h	h	h	b	h	b	h	h	b	h	h	h	h	h	h	h	h	h	h	h	h	h	b
ChrA1_109272713_109303793	h	b	h	a	h	h	h	h	h	h	h	h	h	h	h	a	h	h	h	h	h	h	b	h	h	h	h	h	h	b	h	b	h	h	b	h	h	h	b	h	h	h	h	h	b	h	h	h	b
ChrA1_109303793_109305315	h	b	h	a	h	h	h	h	h	h	h	b	h	h	h	a	h	h	h	h	h	h	b	h	h	h	h	h	h	b	h	b	h	h	b	h	h	h	b	h	h	h	h	h	b	h	h	h	b
ChrA1_109920669_109924562	h	h	h	h	h	h	h	h	h	h	h	h	h	h	b	h	h	h	b	b	b	h	h	h	h	h	h	h	h	h	h	h	h	h	h	b	h	b	b	h	h	h	h	b	b	b	b	h	b
ChrA1_109924562_109925793	h	h	h	h	h	h	h	h	h	h	h	h	h	h	b	h	h	h	b	b	b	h	h	h	h	h	h	h	h	h	h	h	h	h	h	b	h	b	b	h	h	h	h	b	b	b	b	h	b
ChrA1_109925793_109927417	h	h	h	h	h	h	h	h	h	h	h	h	h	h	b	h	h	h	b	b	b	h	h	h	h	h	h	h	h	h	h	h	h	h	h	b	h	b	b	h	h	h	h	b	b	b	b	h	b
ChrA1_109927669_109939047	h	h	h	h	h	h	h	h	h	h	h	h	h	h	b	h	h	h	b	b	h	h	h	h	h	h	h	h	h	h	h	h	h	h	h	b	h	b	b	h	h	h	h	b	b	b	b	h	b
ChrA1_110436151_110455076	h	h	h	h	h	h	b	h	b	b	h	b	h	b	b	h	b	b	h	b	b	h	h	h	h	b	b	b	b	h	h	h	b	b	h	b	h	b	h	b	h	h	b	b	b	b	b	h	h
ChrA1_110455091_110465985	h	h	h	h	h	h	b	h	b	b	h	b	h	b	b	h	b	b	h	b	b	b	h	b	h	b	a	b	b	h	h	h	b	b	h	b	h	b	h	b	h	h	b	b	b	b	b	h	h
ChrA1_110466004_110485944	h	h	h	h	h	h	b	h	b	b	h	b	h	b	b	h	b	b	h	b	b	b	h	b	h	b	a	b	b	h	h	h	b	b	h	b	h	b	h	b	h	h	b	b	b	b	b	h	h
ChrA1_110485944_110497517	h	h	h	h	h	h	b	h	b	b	h	b	h	b	b	h	b	b	h	b	b	b	h	b	h	b	b	b	b	h	h	h	b	b	h	b	h	b	h	b	h	h	b	b	b	b	b	h	h
ChrA1_111050624_111055545	h	h	h	h	h	b	h	b	h	h	h	h	h	h	b	b	h	b	b	h	b	h	h	h	h	h	b	b	h	h	h	b	b	h	b	h	h	h	b	b	b	b	h	b	h	h	b	b	b
ChrA1_111055545_111056793	h	h	h	h	h	b	h	b	h	h	h	h	h	h	b	b	b	b	b	h	b	h	h	h	h	h	b	b	h	h	h	b	b	h	b	h	h	h	b	b	b	b	h	b	h	h	b	b	b
ChrA1_111058292_111059352	h	h	b	h	h	b	h	b	h	h	h	b	h	h	b	b	b	b	b	h	b	h	h	h	h	h	b	b	b	h	h	b	b	h	b	h	h	h	b	b	b	h	h	b	h	h	b	b	b
ChrA1_111059401_111061085	h	h	b	h	h	b	b	b	h	b	b	b	h	h	b	b	b	b	b	h	b	h	h	h	h	h	b	b	b	h	h	b	b	b	b	h	h	h	b	b	b	h	h	b	h	h	b	b	b
ChrA1_111061085_111073339	h	h	b	h	h	b	b	b	h	b	b	b	h	h	b	b	b	b	b	h	b	h	h	h	h	h	b	b	b	h	h	b	b	b	b	h	h	h	b	b	b	h	h	b	h	h	b	b	b
ChrA1_111192500_111195550	h	h	h	b	h	b	b	b	h	h	b	h	h	h	h	b	b	h	b	b	b	h	b	b	b	b	b	h	b	h	b	b	b	b	b	h	h	h	b	b	b	b	h	b	h	b	h	b	b
ChrA1_111195572_111198624	h	h	h	b	h	b	b	b	h	h	b	h	h	h	h	b	b	h	b	b	b	h	b	b	b	b	h	h	b	h	b	b	b	b	b	h	h	h	b	b	b	b	h	b	h	b	h	b	b
ChrA1_111198646_111199671	h	h	h	b	h	b	b	h	h	h	b	h	h	h	h	b	b	h	b	b	b	h	b	b	b	b	h	h	b	h	b	b	b	b	b	h	h	h	b	b	b	b	h	b	h	b	h	b	b
ChrA1_111199719_111203025	h	h	h	b	h	b	b	h	h	h	b	h	h	h	h	b	b	h	b	b	b	h	b	b	b	b	h	h	b	h	b	b	b	b	b	h	h	h	b	b	b	b	h	b	h	b	b	b	b
ChrA1_111203025_111209688	h	h	h	b	h	b	b	h	h	h	b	h	h	h	h	b	b	h	b	b	b	h	b	b	b	b	h	h	b	h	b	b	b	h	b	h	h	h	b	b	b	b	h	b	h	b	b	b	b
ChrA1_111242714_111340887	h	h	h	a	h	b	h	h	h	h	h	h	h	h	h	b	b	h	b	b	b	h	b	b	b	b	h	h	h	h	b	h	b	h	h	h	h	h	b	h	b	b	h	b	h	b	b	b	b
ChrA1_111340887_111393874	h	h	h	a	h	b	h	h	h	h	h	h	h	h	h	b	b	h	b	b	b	h	b	b	b	b	h	h	h	h	b	h	b	h	h	h	h	h	b	h	b	b	h	b	h	b	b	b	b
ChrA1_111393874_111421440	h	h	h	a	h	b	h	h	h	h	h	h	h	h	h	b	b	h	b	b	b	h	b	b	b	b	h	h	h	h	b	h	b	h	h	h	h	h	b	h	b	b	h	b	h	b	b	b	b
ChrA1_111421440_111427961	h	h	h	a	h	b	h	h	h	h	h	h	h	h	h	b	b	h	b	b	b	h	b	b	b	b	h	h	h	h	b	h	b	h	h	h	h	h	b	h	b	b	h	b	h	b	b	b	b
ChrA1_111427961_111444190	h	h	h	a	h	b	h	h	h	h	h	b	h	h	h	b	b	h	b	b	b	h	b	b	b	b	h	h	h	h	b	h	b	h	h	h	h	h	b	h	b	b	h	b	b	b	b	b	b
ChrA1_111444190_111451731	h	h	h	a	h	h	h	h	h	h	h	b	h	h	h	b	b	h	b	b	b	h	b	b	b	b	h	h	h	h	b	h	b	h	h	h	h	h	b	h	b	b	h	b	b	b	b	b	b
ChrA1_111799181_111821946	h	h	h	b	b	h	h	b	h	h	h	b	h	h	h	b	b	h	b	b	b	b	h	b	b	b	b	h	h	h	b	h	b	h	h	b	h	b	b	h	b	b	h	b	b	a	b	b	b
ChrA1_111821946_111828844	h	h	h	b	b	h	h	b	h	h	h	b	h	h	h	b	b	h	b	b	b	b	h	b	b	b	b	h	h	h	b	h	b	h	h	b	h	b	b	h	b	b	h	b	b	a	b	b	b
ChrA1_112689883_112699746	h	h	b	a	b	h	h	h	h	h	h	b	h	h	b	b	b	h	b	b	b	b	h	h	b	h	b	h	b	h	h	h	h	h	h	b	b	b	b	h	b	h	h	b	b	h	b	b	b
ChrA1_113326028_113346894	h	h	h	h	b	h	b	b	h	b	b	a	h	h	b	h	b	h	b	b	b	h	h	b	b	b	h	b	h	h	h	b	b	b	h	h	h	b	b	h	b	b	h	b	b	b	b	b	b
ChrA1_113346894_113361531	h	h	h	h	b	h	b	b	h	b	b	a	h	h	b	h	b	h	b	b	b	h	h	h	b	b	h	b	h	h	h	b	b	b	h	h	h	b	b	h	b	b	h	b	b	b	b	b	b
ChrA1_113361531_113429059	h	h	h	h	b	h	b	b	h	b	b	a	h	h	b	h	b	h	b	b	b	h	h	h	b	b	h	b	h	h	h	b	b	b	h	h	h	b	b	h	b	b	h	b	b	b	b	b	b
ChrA1_113429059_113433803	h	h	h	h	b	h	b	b	h	b	b	a	h	h	b	h	b	h	b	b	b	h	h	h	b	h	h	b	h	h	h	b	b	b	h	h	h	b	b	h	b	b	h	b	b	b	b	b	b
ChrA1_113603289_113607226	h	h	h	b	b	h	b	b	h	h	h	b	h	b	h	b	b	h	b	b	b	h	h	h	h	h	h	b	b	b	h	a	h	b	b	h	h	h	b	h	b	b	h	b	b	b	b	h	b
ChrA1_113607226_113615512	h	h	h	b	b	h	b	b	h	h	h	b	h	b	h	b	b	h	b	b	b	h	h	h	h	h	h	b	b	b	h	a	h	b	b	h	h	h	b	h	b	b	h	b	b	b	b	h	b
ChrA1_113668909_113676721	h	h	h	b	h	h	h	b	h	h	h	b	h	b	h	b	b	h	b	h	b	h	h	h	h	h	h	h	h	b	h	b	h	h	b	h	h	h	h	h	b	b	h	b	b	b	b	h	b
ChrA1_113676721_113696381	h	b	h	b	h	h	h	b	h	h	h	b	h	b	h	b	b	h	b	h	b	h	h	h	h	h	h	h	h	b	h	b	h	h	b	h	h	h	h	h	b	b	h	b	b	b	b	h	b
ChrA1_113696381_113707955	h	b	h	b	h	h	h	b	h	h	h	b	h	b	h	b	b	h	b	h	b	h	h	h	h	h	h	h	h	b	h	b	h	h	b	h	h	h	h	h	b	b	h	b	b	b	b	h	b
ChrA1_113707955_113723371	h	b	h	b	h	h	h	b	h	h	h	b	h	b	h	b	b	h	b	h	b	h	h	h	h	h	h	h	h	b	h	b	h	h	b	h	h	h	h	h	h	b	h	b	b	b	b	h	b
ChrA1_114055184_114069053	h	b	h	b	h	h	h	b	h	b	h	b	b	b	h	h	b	h	b	b	b	h	b	b	b	h	h	h	h	b	h	b	h	h	b	h	h	h	b	h	h	b	h	b	b	b	h	h	b
ChrA1_114069053_114073200	h	b	h	b	h	h	h	b	h	b	h	b	b	b	h	h	b	h	b	b	b	h	b	b	b	h	h	h	h	h	h	b	h	h	b	h	h	h	b	h	h	b	h	b	b	b	h	h	b
ChrA1_114073200_114077502	h	b	h	b	h	h	h	b	h	b	h	b	b	b	h	h	b	h	b	b	b	h	b	b	b	h	h	h	h	h	h	b	h	h	b	h	h	h	b	h	h	b	h	b	b	b	h	h	b
ChrA1_114077502_114100281	h	b	h	b	h	h	h	b	h	b	h	b	b	b	h	h	b	h	b	b	b	h	b	b	b	b	h	h	h	h	h	b	h	h	b	h	h	h	b	h	h	b	h	b	b	b	h	h	b
ChrA1_114403071_114407508	h	b	h	b	h	h	h	b	h	h	h	b	h	b	h	b	b	b	b	b	h	h	h	h	b	h	b	h	h	h	h	h	b	h	b	h	h	h	h	h	b	h	h	a	b	b	b	b	b
ChrA1_114407508_114410809	h	b	h	b	h	h	h	b	h	h	h	b	h	b	h	b	b	b	b	b	h	h	h	h	b	h	b	h	h	h	h	h	b	h	b	h	h	h	h	h	b	h	h	a	b	b	b	b	b
ChrA1_114410809_114415241	h	b	h	b	h	h	h	b	h	h	h	b	h	b	h	b	b	b	b	b	h	h	h	h	b	h	b	h	h	h	h	h	b	h	b	h	h	h	h	h	b	h	h	a	b	b	h	b	b
ChrA1_114415241_114438366	h	b	h	b	h	h	h	b	h	h	h	b	h	b	h	b	b	b	b	b	h	h	h	h	b	h	b	h	h	h	h	h	b	h	b	h	h	h	h	h	b	h	h	a	b	b	h	b	b
ChrA1_114438366_114468579	h	b	h	b	h	h	h	b	h	h	h	b	h	b	h	b	b	b	b	b	h	h	h	h	b	h	b	h	h	h	h	h	b	h	b	h	h	h	h	b	b	h	h	b	b	b	h	b	b
ChrA1_114588662_114604894	h	b	h	h	h	h	h	b	h	b	h	h	h	h	h	b	b	h	b	b	b	b	h	h	b	h	b	h	h	h	h	h	b	b	h	h	h	h	h	b	b	b	h	b	b	b	b	a	b
ChrA1_114912504_114916760	h	h	h	h	h	h	h	h	h	b	h	h	h	h	h	h	b	h	b	h	b	b	h	h	h	h	h	h	h	h	h	h	b	a	h	h	h	b	b	b	b	h	h	h	b	h	b	b	h
ChrA1_114916760_114928151	h	h	h	h	h	h	h	h	h	b	h	h	h	h	h	h	b	h	b	h	b	b	h	h	h	h	h	h	h	h	h	h	b	a	h	h	h	b	b	b	b	h	h	h	b	h	b	b	h
ChrA1_114928755_114949538	h	h	h	h	h	h	h	h	h	b	h	h	h	h	h	h	b	h	b	h	b	b	h	h	h	h	h	h	h	h	h	h	b	b	h	h	h	b	a	b	b	h	h	h	b	h	b	b	h
ChrA1_114949538_114951362	h	h	h	h	h	h	h	h	h	b	h	h	h	h	h	h	b	h	b	h	b	b	h	h	h	h	h	b	h	h	h	h	b	b	h	h	h	b	a	b	b	h	h	h	b	h	b	b	h
ChrA1_115611647_115617586	h	h	b	b	h	h	h	h	h	h	b	h	h	h	h	h	b	h	h	h	h	h	h	h	h	h	h	h	h	h	h	b	h	h	b	h	h	h	h	h	b	b	h	b	h	h	h	h	h
ChrA1_115617586_115633115	h	h	b	b	h	h	h	h	h	h	b	h	h	h	h	h	b	h	h	h	h	h	h	h	h	h	h	h	h	h	h	b	h	h	b	h	h	h	h	h	b	b	h	b	h	h	h	h	h
ChrA1_115633733_115641076	h	h	b	b	h	h	h	h	h	h	b	h	h	h	h	h	b	h	h	h	h	h	h	h	h	h	h	h	h	h	b	b	h	h	b	h	h	h	h	h	b	b	h	b	h	h	h	h	h
ChrA1_115641076_115650710	h	h	b	b	h	h	h	h	h	h	b	h	h	h	h	h	b	h	h	h	h	h	h	h	h	h	h	h	h	h	b	b	h	h	b	h	h	h	h	h	b	b	h	b	h	h	h	h	h
ChrA1_115650710_115652251	h	h	b	b	h	h	h	h	h	h	b	h	h	h	h	h	b	h	h	h	h	h	h	h	h	h	h	h	h	h	b	b	h	h	b	b	h	h	h	h	b	b	h	b	h	h	h	h	h
ChrA1_115652251_115654570	h	h	b	b	h	h	h	h	h	h	b	h	h	h	h	h	b	h	h	h	h	h	h	h	h	h	h	h	h	h	b	b	h	h	b	b	h	h	h	h	b	b	h	b	h	h	h	h	h
ChrA1_115654703_115663110	h	h	b	b	h	h	h	h	h	h	b	h	h	h	h	h	b	h	h	h	h	h	h	h	h	h	h	h	h	h	b	b	h	h	b	b	h	h	h	h	b	b	h	b	h	h	h	h	h
ChrA1_115663110_115665186	h	h	b	b	h	h	h	h	h	h	b	h	h	h	h	h	b	h	b	h	h	h	h	h	h	h	h	h	h	h	b	b	h	h	b	b	h	h	h	h	b	b	h	b	h	h	h	h	h
ChrA1_115665186_115668741	h	h	b	b	h	h	h	h	h	h	b	h	h	h	h	h	b	h	b	h	h	h	h	h	h	h	h	h	h	h	b	b	h	h	b	b	h	h	h	b	b	b	h	b	h	b	h	h	h
ChrA1_115668741_115670550	h	h	b	b	h	h	h	h	h	h	b	h	h	h	h	h	b	h	b	h	h	h	h	h	h	h	h	h	h	h	b	b	h	h	b	b	h	h	h	b	b	b	h	b	h	b	h	h	h
ChrA1_115687256_115694601	h	h	b	b	h	h	h	h	h	h	b	h	h	h	h	h	b	h	b	h	h	h	h	h	h	b	h	h	h	h	b	h	h	h	b	b	b	h	h	b	b	b	h	b	h	b	b	b	b
ChrA1_115694601_115703974	h	h	b	h	h	h	h	h	h	h	b	h	h	h	h	h	b	h	b	h	h	h	h	h	h	b	h	h	h	h	b	h	h	h	b	b	b	h	h	b	b	b	h	b	h	b	b	b	b
ChrA1_115703974_115706345	h	h	b	h	b	h	h	h	h	h	b	h	h	h	h	h	b	h	b	h	h	h	h	h	h	b	h	h	h	h	b	h	h	h	b	b	b	h	h	b	b	b	h	b	h	b	b	b	b
ChrA1_115706345_115709042	h	h	b	h	b	b	h	h	h	h	b	h	h	h	h	h	b	h	b	h	h	h	h	h	h	b	h	h	h	h	b	h	h	h	b	b	b	h	h	b	b	b	b	b	h	b	b	b	b
ChrA1_115712498_115714602	h	h	b	h	b	b	b	h	b	h	b	h	h	b	h	h	b	b	b	h	h	b	h	h	h	b	h	h	h	h	b	h	a	h	h	b	b	h	h	h	h	b	b	h	h	h	b	b	b
ChrA1_115714617_115717620	h	h	b	h	b	b	b	h	b	h	b	h	h	b	h	h	b	b	b	h	h	b	h	h	h	b	h	h	h	h	b	h	a	h	h	b	b	h	h	h	h	b	b	h	h	h	b	b	b
ChrA1_115717620_115719727	h	h	b	h	b	b	b	h	b	h	b	h	h	b	h	h	b	b	b	h	h	b	h	h	h	b	h	h	h	h	b	h	a	h	h	b	b	h	h	h	h	b	b	h	h	h	b	b	b
ChrA1_115719727_115722782	h	h	h	h	b	b	b	h	b	h	b	h	h	h	h	h	b	b	b	h	h	b	h	h	h	b	h	h	h	h	b	h	b	h	h	b	b	h	h	h	h	b	b	h	h	h	b	b	b
ChrA1_115722939_115724191	h	h	h	h	b	b	b	h	b	h	b	h	h	h	h	h	b	b	b	h	h	b	h	h	h	b	h	h	h	h	b	h	b	h	h	b	h	h	h	h	h	b	b	h	h	h	b	b	b
ChrA1_115724191_115725785	h	h	h	h	b	b	b	h	b	h	b	h	h	h	h	h	b	b	b	h	h	b	h	h	h	b	h	h	h	h	b	h	b	h	h	b	h	h	h	h	h	b	b	h	h	h	b	b	b
ChrA1_115725785_115727106	h	h	h	h	b	b	b	h	b	h	b	h	h	h	h	h	b	b	b	h	h	b	h	h	h	b	h	h	h	h	b	h	b	h	h	b	h	h	h	h	h	b	b	h	h	h	b	b	b
ChrA1_115727106_115729510	h	h	h	h	b	b	b	h	b	h	b	h	h	h	h	h	b	b	b	h	h	b	h	h	h	b	h	h	h	h	b	h	b	h	h	b	h	h	h	h	h	b	b	h	h	h	b	b	b
ChrA1_115790153_115792427	h	h	h	h	b	b	h	h	b	h	b	h	h	h	h	h	b	b	h	h	h	h	h	h	h	b	b	b	h	h	b	h	b	h	h	b	h	h	h	b	h	h	b	h	h	h	b	b	b
ChrA1_115969705_115985380	h	b	h	h	b	b	h	h	b	b	b	h	h	h	h	b	b	b	h	h	h	h	h	h	b	b	b	b	h	h	b	h	b	h	b	b	h	h	b	b	h	h	b	b	b	h	b	b	h
ChrA1_115985380_115989564	h	b	h	h	b	b	h	h	b	b	b	h	h	h	h	b	b	b	h	h	h	h	h	h	b	b	b	b	h	h	b	h	b	h	b	b	h	h	b	b	h	h	b	b	b	h	b	b	h
ChrA1_116225438_116228616	b	b	h	b	b	b	h	h	b	h	b	h	h	b	h	b	b	b	b	h	h	h	h	h	b	b	h	h	b	h	h	b	b	b	b	h	b	b	h	b	b	b	b	b	b	b	b	b	h
ChrA1_116228743_116235188	b	b	h	b	b	b	h	h	b	h	b	h	h	b	h	b	b	b	b	h	b	h	h	h	b	b	h	h	b	h	h	b	b	b	b	h	b	b	h	b	b	b	b	b	b	b	b	b	h
ChrA1_116235188_116243200	b	b	h	b	b	b	h	h	b	h	b	h	h	b	h	b	b	b	b	h	b	h	h	h	b	b	h	h	b	h	h	b	b	b	b	h	b	b	h	b	b	b	b	b	b	b	b	b	h
ChrA1_116243200_116250498	b	b	h	b	b	b	h	h	b	h	b	h	h	b	h	b	b	b	b	h	b	h	h	h	b	b	h	h	b	h	h	b	b	b	b	h	b	b	h	b	b	b	b	b	b	b	b	b	h
ChrA1_116401395_116405992	b	b	h	b	b	b	h	h	b	b	b	h	h	b	h	b	b	b	b	b	b	h	h	b	b	b	h	b	b	h	h	b	h	h	b	h	b	h	b	b	b	b	b	b	b	b	b	b	b
ChrA1_116405992_116414384	b	b	h	b	b	b	h	h	b	b	b	h	h	b	h	b	b	b	b	b	b	h	h	b	b	b	h	b	b	h	h	b	h	h	b	h	b	h	b	b	b	b	b	b	b	b	b	b	b
ChrA1_116553919_116558416	b	h	b	b	b	b	h	b	b	b	b	h	h	b	b	b	b	b	b	b	b	b	b	b	b	b	b	b	b	b	h	b	h	h	b	h	h	h	b	b	b	b	b	b	b	b	b	b	b
ChrA1_116558416_116559481	b	h	b	b	b	b	h	b	b	b	b	h	h	b	b	b	b	b	b	b	b	b	b	b	b	b	b	b	b	b	h	b	h	h	b	h	h	h	b	b	b	b	b	b	b	b	b	b	b
ChrA1_116559492_116565053	b	h	b	b	b	b	h	b	b	b	b	h	h	b	b	b	b	b	b	b	b	b	b	b	b	b	b	b	b	b	h	b	h	h	b	h	h	h	b	b	b	b	b	b	b	b	b	b	b
ChrA1_116586502_116587800	b	h	b	b	b	b	h	b	b	b	b	h	h	b	b	h	a	b	b	b	b	b	b	b	b	b	b	b	b	b	h	b	h	h	b	h	h	h	b	b	b	b	b	b	b	b	b	b	b
ChrA1_116691211_116695402	h	b	b	b	h	b	h	b	b	h	b	h	h	h	h	b	b	h	b	b	b	b	h	b	b	h	b	h	b	b	b	b	h	b	h	a	h	h	h	h	b	h	b	b	b	h	b	b	h
ChrA1_116763069_116764493	h	h	b	b	h	b	h	b	h	h	b	b	h	h	h	b	b	h	b	h	b	b	h	b	a	h	b	h	b	b	b	b	h	b	h	b	h	h	h	h	b	h	b	b	b	h	b	b	b
ChrA1_116764493_116772662	h	h	b	b	h	b	h	b	h	h	b	b	h	h	h	b	b	h	b	h	b	b	h	b	a	h	h	h	b	b	b	b	h	b	h	b	h	h	h	h	b	h	b	b	b	h	b	b	b
ChrA1_116772662_116787761	h	h	b	b	h	b	h	b	h	h	b	b	h	h	h	b	b	h	b	h	b	b	h	b	a	h	h	h	b	b	b	b	h	b	h	b	h	h	h	h	b	h	b	b	b	h	b	b	b
ChrA1_116787761_116805532	h	h	b	b	h	b	h	b	h	h	b	b	h	h	h	b	b	h	b	h	b	b	h	b	a	h	h	h	b	b	b	b	h	b	h	b	h	h	h	h	b	h	b	b	b	h	b	b	b
ChrA1_116844641_116857657	h	h	b	b	h	b	h	h	h	h	h	b	h	h	h	b	b	h	b	h	b	b	h	b	b	h	h	h	b	a	b	b	h	h	h	h	h	h	h	h	b	h	b	b	b	h	b	b	b
ChrA1_116857657_116869859	h	h	b	b	h	b	h	h	h	h	h	b	h	h	h	b	b	h	b	h	b	b	h	h	b	h	h	h	b	a	b	b	h	h	h	h	h	h	h	h	b	h	b	b	b	h	b	b	b
ChrA1_118955105_118958161	h	h	h	h	h	h	b	h	b	b	h	h	b	h	b	h	b	b	h	b	a	b	h	h	h	b	b	b	h	h	h	h	h	b	h	b	h	h	h	b	h	h	b	h	h	h	h	h	b
ChrA1_118958183_118960660	h	h	h	h	b	h	b	h	b	b	h	h	b	h	b	h	b	b	h	b	a	b	h	h	h	b	b	b	h	h	h	h	h	b	h	b	h	h	h	b	h	h	b	h	h	h	h	h	b
ChrA1_119441178_119478848	b	h	b	h	h	h	h	b	h	h	h	b	h	h	b	h	h	h	b	b	b	b	b	h	b	h	h	h	b	h	h	h	h	h	h	h	h	h	h	h	b	b	h	h	b	b	h	b	h
ChrA1_119478895_119480409	b	h	b	h	h	h	h	b	h	h	h	b	h	h	b	h	h	h	b	b	b	b	b	h	b	h	h	h	b	h	h	h	h	h	h	h	h	h	h	h	b	b	h	h	b	b	h	a	h
ChrA1_119480409_119491427	b	h	b	h	h	h	h	b	h	h	h	b	h	h	b	h	h	h	b	b	b	b	b	h	b	h	h	h	b	h	h	h	h	h	h	h	h	h	h	h	b	b	h	h	b	b	h	a	h
ChrA1_120029932_120040455	b	b	b	b	h	h	h	h	h	h	h	h	b	b	h	b	b	h	b	b	b	b	b	b	b	h	h	h	a	b	b	b	h	h	b	h	b	h	b	h	h	b	h	h	b	b	b	b	b
ChrA1_120040455_120052064	b	b	b	b	h	h	h	h	h	h	h	h	b	b	h	b	b	h	b	b	b	b	b	b	b	h	h	h	a	b	b	h	h	h	b	h	b	h	b	h	h	b	h	h	b	b	b	b	b
ChrA1_120052064_120065455	h	b	b	b	h	h	h	h	h	h	h	h	b	b	h	b	b	h	b	b	b	b	h	b	b	h	h	h	a	b	b	h	h	h	b	h	b	h	b	h	h	b	h	h	b	b	b	b	b
ChrA1_120065480_120077767	h	b	b	b	h	h	h	h	h	h	h	h	b	b	h	b	b	h	b	b	b	b	h	b	b	h	h	h	a	b	b	h	h	h	b	h	b	h	b	h	h	b	h	h	b	b	b	b	b
ChrA1_120077767_120127477	h	b	b	b	h	h	h	h	h	h	b	h	b	b	h	b	b	h	b	b	b	b	h	b	b	h	h	h	a	b	b	h	h	h	b	h	b	h	b	h	h	b	h	h	b	b	b	b	b
ChrA1_120277283_120291449	h	h	b	b	b	h	h	h	h	h	b	b	b	b	h	b	b	h	b	a	h	b	h	b	b	h	h	h	b	b	b	h	h	h	h	h	h	h	b	h	h	b	h	h	b	b	b	b	b
ChrA1_120325864_120326938	h	h	a	b	b	b	h	h	h	h	b	b	b	h	h	b	b	b	b	b	h	b	h	b	b	h	b	h	b	b	b	h	h	h	h	h	h	h	b	h	h	h	h	h	h	b	b	h	b
ChrA1_120326938_120335241	h	h	a	b	b	b	h	h	h	h	b	b	b	h	h	b	b	b	b	b	h	b	h	b	b	h	b	h	b	b	b	h	h	h	h	h	h	h	b	h	h	h	h	h	h	b	b	h	b
ChrA1_120335241_120338238	h	h	a	b	b	b	h	h	h	h	b	b	b	h	h	b	b	b	b	b	h	b	h	b	b	h	b	h	b	b	b	h	h	h	h	h	h	h	b	h	h	h	h	h	h	b	b	h	b
ChrA1_120338238_120339958	h	h	a	b	b	b	h	h	h	h	b	b	b	h	h	b	b	b	b	b	h	b	h	b	b	h	b	h	b	b	b	h	h	b	h	h	h	h	b	h	h	h	h	h	h	b	b	h	b
ChrA1_120340181_120353217	h	h	a	b	b	b	h	h	h	h	b	b	b	h	h	b	b	b	b	b	h	b	h	b	b	h	b	h	b	b	b	h	h	b	h	h	h	h	b	h	h	h	h	h	h	b	b	h	b
ChrA1_120353217_120354375	h	h	a	b	b	b	h	h	h	h	b	b	b	h	h	b	b	b	b	b	h	b	h	b	b	h	b	h	b	b	b	h	h	b	h	h	h	h	b	h	h	h	h	h	h	b	b	h	b
ChrA1_120354375_120355905	h	h	a	b	b	b	h	h	h	h	b	b	b	h	h	b	b	b	b	b	h	b	h	b	b	h	b	h	b	b	b	h	h	b	h	h	h	h	b	h	h	h	h	h	h	b	b	h	b
ChrA1_120356955_120365328	h	b	a	h	h	b	h	h	b	h	h	b	b	h	h	b	b	b	b	b	h	b	h	b	b	h	b	h	b	b	h	h	h	b	h	h	h	h	b	h	h	h	h	h	h	b	h	h	b
ChrA1_120365415_120372008	h	b	b	h	h	b	h	h	b	h	h	b	b	h	h	b	b	b	b	b	h	b	h	b	b	h	b	h	b	b	h	h	h	b	h	h	h	h	b	h	h	h	h	h	h	b	h	h	b
ChrA1_120372964_120381215	h	b	b	h	h	b	h	h	b	h	h	b	b	h	h	b	b	b	b	b	h	b	h	b	b	h	b	h	b	b	h	h	h	b	h	h	h	h	b	h	h	h	h	h	h	b	h	h	b
ChrA1_120381215_120387940	h	b	b	h	h	b	h	h	b	h	h	b	b	h	h	b	b	b	b	b	h	b	h	b	b	h	b	h	b	b	h	h	h	b	h	h	h	h	b	h	h	h	h	h	h	b	h	h	b
ChrA1_120387940_120393009	h	b	b	h	h	b	h	h	b	h	h	b	b	h	h	b	b	h	b	b	h	b	h	b	b	h	b	h	b	b	h	h	h	b	h	h	h	h	b	h	h	h	h	h	h	b	h	h	b
ChrA1_120393009_120396031	h	b	b	h	h	b	h	h	b	h	h	b	b	h	h	b	b	h	b	b	h	b	h	b	b	h	b	h	b	b	h	h	h	b	h	h	h	h	b	h	h	h	h	h	h	b	h	h	b
ChrA1_120396097_120400624	h	b	b	b	h	b	h	b	b	h	b	b	b	b	h	b	b	h	b	b	h	b	h	b	b	h	b	h	b	b	h	h	h	b	h	h	h	h	b	h	h	h	h	h	h	b	h	h	b
ChrA1_120636836_120649710	h	h	h	h	b	h	h	h	h	h	b	b	h	b	h	h	b	h	h	b	h	h	h	h	b	h	b	h	h	b	h	h	h	b	h	b	h	h	h	h	h	b	b	h	b	h	h	b	b
ChrA1_120650022_120653385	h	h	h	h	b	h	h	h	h	h	b	b	h	b	h	h	b	h	h	b	h	h	h	h	b	h	b	h	h	b	h	h	h	b	h	b	h	h	h	h	h	b	b	h	b	h	h	b	b
ChrA1_120653385_120656129	h	h	h	h	b	h	h	h	h	h	b	b	h	b	h	h	b	h	h	b	h	h	h	h	b	h	b	h	h	b	h	h	h	b	h	b	h	h	h	h	h	b	b	h	b	h	h	b	b
ChrA1_120656129_120667147	h	h	h	h	b	h	h	h	h	h	b	b	h	b	h	h	b	h	h	b	h	h	h	h	b	h	b	h	h	b	h	h	h	b	h	b	h	h	h	h	h	b	b	b	b	h	h	b	b
ChrA1_120667147_120672621	h	h	b	h	b	h	h	h	h	h	b	b	h	b	h	h	b	h	h	b	h	h	h	h	b	h	b	h	h	b	h	h	h	b	h	b	h	h	h	h	h	b	b	b	b	h	h	b	b
ChrA1_120672621_120686689	h	h	b	h	b	h	h	h	h	h	b	b	h	b	h	h	b	h	h	b	h	h	h	h	b	h	b	h	h	b	h	h	h	b	h	b	h	h	h	h	h	b	b	b	b	h	h	b	b
ChrA1_121530788_121552303	h	h	h	h	b	b	b	b	b	h	b	h	h	h	h	h	b	h	b	b	b	h	h	h	b	h	b	b	h	h	h	h	b	b	h	b	b	b	b	h	h	b	b	h	b	b	b	h	h
ChrA1_121552303_121571541	h	h	h	h	b	b	b	b	b	h	b	h	h	h	h	h	b	h	b	b	b	h	h	h	b	h	b	b	h	h	h	h	b	b	h	b	b	b	b	h	h	b	b	h	b	b	b	h	h
ChrA1_122216193_122222160	h	h	h	h	h	h	h	b	h	h	h	b	h	h	h	h	b	h	h	h	h	h	h	h	b	h	h	h	b	h	h	h	h	h	h	b	h	h	b	h	h	h	h	h	h	h	b	b	b
ChrA1_122222160_122228222	h	h	h	h	h	h	h	b	h	h	h	b	h	h	h	h	b	h	h	h	h	h	h	h	h	h	h	h	b	h	h	h	h	h	h	b	h	h	b	h	h	h	h	h	h	h	b	b	b
ChrA1_122228222_122236734	h	h	h	h	h	h	h	b	h	h	h	b	h	h	h	h	b	h	h	h	h	h	h	h	h	h	h	h	b	h	h	h	h	h	h	b	h	h	b	h	h	h	h	h	h	h	b	b	b
ChrA1_122997433_122999819	h	h	h	b	b	h	b	b	h	b	b	h	h	b	b	h	b	b	b	b	b	h	h	h	b	b	b	h	h	h	h	h	b	b	b	b	h	h	b	h	b	h	b	b	b	h	b	b	b
ChrA1_122999819_123007606	h	h	h	b	b	h	b	b	h	b	b	h	h	b	b	h	b	b	b	b	b	h	h	h	b	b	b	h	h	h	h	h	b	b	b	b	h	h	b	h	b	h	h	b	b	h	b	b	b
ChrA1_123347348_123348491	h	h	h	h	h	h	h	h	h	b	b	h	h	b	b	b	b	b	b	h	b	h	b	b	h	b	b	h	h	b	h	h	h	h	h	h	h	b	h	h	b	b	h	b	h	h	h	b	b
ChrA1_123348491_123363617	h	h	h	h	h	h	h	h	h	b	b	h	h	b	b	b	b	b	b	h	b	h	b	b	h	b	b	h	h	b	h	h	h	h	h	h	h	b	h	h	b	b	h	b	h	h	h	b	b
ChrA1_123364164_123365217	h	h	h	h	h	h	h	h	h	b	b	h	h	h	b	b	b	b	b	h	b	h	b	b	h	b	b	h	h	b	h	h	h	h	h	h	h	b	h	h	b	b	h	b	h	h	h	b	b
ChrA1_123365257_123380343	h	h	h	h	h	h	h	h	h	b	b	h	h	h	b	b	b	b	b	h	b	h	b	b	h	b	b	h	h	b	b	h	h	h	h	h	h	b	h	h	b	b	h	b	h	h	h	b	b
ChrA1_123380362_123381437	h	h	h	h	h	h	h	h	h	b	b	h	h	h	b	b	b	b	b	h	b	h	b	b	h	b	b	h	h	b	b	h	h	h	h	h	h	b	h	h	b	b	h	b	h	h	h	b	b
ChrA1_123381536_123383692	h	h	h	h	h	h	h	h	h	b	b	h	h	h	b	b	b	a	h	h	b	h	b	b	h	b	b	h	h	b	b	h	h	h	h	h	h	b	b	h	b	b	h	a	h	h	h	b	h
ChrA1_123383705_123387563	h	h	h	h	h	h	h	h	h	b	b	h	h	h	b	h	b	b	h	h	b	h	b	b	h	b	b	h	h	b	b	h	h	h	h	h	h	b	b	h	b	b	h	b	h	h	h	b	h
ChrA1_123387563_123389296	h	h	h	h	h	h	h	h	h	b	b	h	h	h	b	h	b	b	b	h	b	h	b	b	h	b	b	h	h	b	b	h	h	h	h	h	h	b	b	h	b	b	h	b	h	h	h	b	h
ChrA1_123769049_123792408	h	h	h	h	h	h	h	h	h	h	h	h	h	h	h	h	b	h	h	h	h	h	h	h	b	h	h	h	h	h	h	h	b	h	h	h	h	h	h	h	a	h	h	b	h	h	h	h	h
ChrA1_123792408_123809199	h	h	h	h	h	h	h	h	h	h	h	h	h	h	h	h	b	h	h	h	h	h	h	h	b	h	h	h	h	h	h	h	b	h	h	h	h	h	h	h	a	h	h	b	h	h	h	h	h
ChrA1_123809199_123860310	h	h	h	h	h	h	h	h	h	h	h	h	h	h	h	h	b	h	h	h	h	h	h	h	b	h	h	h	h	h	h	h	b	h	h	h	h	h	h	h	a	h	h	b	h	h	h	h	h
ChrA1_123860415_123862553	h	h	h	h	h	h	h	h	h	h	h	h	h	h	h	h	a	h	h	h	h	h	h	h	b	h	h	h	h	h	h	h	b	h	h	h	h	h	h	h	a	h	h	b	h	h	h	h	h
ChrA1_123862553_123919199	h	h	h	h	h	h	h	h	h	h	h	h	h	h	h	h	a	h	h	h	h	h	h	h	b	h	h	h	h	h	h	h	b	h	h	h	h	h	h	h	a	h	h	b	h	h	h	h	h
ChrA1_123919199_123936076	h	h	h	h	h	h	h	h	h	h	h	h	h	h	h	h	a	h	h	h	h	h	h	h	b	h	h	h	h	h	h	h	b	h	h	h	h	h	h	h	a	h	h	b	h	h	h	h	h
ChrA1_123936076_123943619	h	h	h	h	h	h	h	h	h	h	h	h	h	h	h	h	a	h	h	b	h	h	h	h	b	h	h	h	h	h	h	h	b	h	h	h	h	h	h	h	b	h	h	b	h	h	h	h	h
ChrA1_123943619_123969227	h	h	h	h	h	h	h	h	h	h	h	h	h	h	h	h	a	h	b	b	h	h	h	h	b	h	b	h	h	h	h	h	b	h	h	h	h	h	h	h	b	h	h	b	h	b	h	h	h
ChrA1_123969227_123976770	h	h	h	h	b	h	h	h	h	h	h	h	h	h	h	h	a	h	b	b	h	h	h	h	b	h	b	h	h	h	h	h	b	h	h	h	h	h	h	h	b	h	h	b	h	b	h	h	h
ChrA1_124325434_124341670	h	h	h	h	b	h	h	h	h	h	h	h	h	h	h	h	b	h	b	b	h	h	h	h	b	b	b	h	h	h	h	h	b	h	h	h	h	h	h	h	b	h	h	b	h	b	h	h	h
ChrA1_124341670_124342855	h	h	h	h	b	h	b	h	h	h	h	h	h	h	h	h	b	h	b	b	h	h	h	h	b	b	b	h	h	h	h	h	b	h	h	b	h	h	h	h	b	h	h	b	h	b	h	h	h
ChrA1_124343332_124349284	h	h	h	h	b	h	b	h	h	h	h	h	h	h	h	h	b	h	b	b	h	h	h	h	b	b	b	h	h	h	h	h	b	h	h	b	h	h	h	h	b	h	h	b	h	b	h	b	h
ChrA1_124349284_124355021	h	h	h	h	b	h	b	h	h	h	h	h	h	h	h	h	b	h	b	b	h	h	h	h	b	b	b	h	h	h	h	h	b	h	h	b	h	h	h	h	b	h	h	b	h	b	h	b	h
ChrA1_124355021_124356033	h	h	h	h	b	h	b	h	h	h	h	h	h	h	h	h	b	h	b	b	h	h	h	h	b	b	b	h	h	h	h	h	b	h	h	b	h	h	h	h	b	h	h	b	h	b	b	b	h
ChrA1_124360478_124362219	h	h	h	h	b	h	b	h	h	h	h	h	h	h	h	h	a	h	b	b	b	h	h	h	b	b	b	h	h	h	h	h	b	h	h	b	h	h	h	h	b	h	h	b	h	b	b	b	h
ChrA1_124362219_124365197	h	h	h	h	b	h	b	h	h	h	h	h	h	h	h	h	a	h	b	b	b	h	h	h	b	b	b	h	h	h	h	h	b	h	h	b	h	h	h	h	b	h	h	b	h	b	b	b	h
ChrA1_124365650_124366726	h	h	b	h	b	h	b	h	h	h	h	h	h	h	b	h	a	h	b	b	b	h	h	h	b	b	b	h	h	h	h	h	b	h	h	b	h	h	h	h	b	h	h	b	h	b	b	b	h
ChrA1_124366726_124369173	h	h	b	h	b	h	b	h	h	h	h	h	h	h	b	h	a	b	b	b	b	h	h	h	b	b	b	h	h	h	h	h	b	h	h	b	h	h	h	h	b	h	h	b	h	b	b	b	h
ChrA1_124448361_124454189	b	b	b	b	b	h	b	h	h	h	h	b	h	b	b	b	b	b	b	b	b	b	b	a	b	b	b	h	b	b	h	b	b	b	b	b	h	b	b	h	b	h	h	b	b	b	b	b	b
ChrA1_124521657_124522687	b	b	b	b	h	h	b	h	b	h	h	b	h	b	b	b	b	b	b	b	h	b	h	b	b	b	b	h	h	b	h	h	b	b	b	b	h	b	b	b	b	h	h	b	b	b	b	b	b
ChrA1_124823685_124848315	h	h	h	b	h	h	b	h	h	h	h	h	h	h	b	h	h	b	b	h	h	h	h	b	b	b	b	h	h	h	h	h	b	b	b	b	h	h	h	b	b	h	b	b	h	b	b	h	h
ChrA1_124848315_124849448	h	h	h	b	h	h	b	h	h	h	h	h	h	h	b	h	h	b	b	h	h	h	h	b	b	b	b	h	h	h	h	h	b	b	b	b	h	h	h	b	b	h	b	b	h	b	b	h	h
ChrA1_124849448_124853615	h	h	h	b	h	h	b	h	h	h	h	h	h	h	b	h	h	b	b	h	h	h	h	b	b	b	b	h	h	h	h	h	b	b	b	b	h	h	h	b	b	h	b	b	h	b	b	h	h
ChrA1_124853615_124861925	h	h	h	b	h	h	b	h	h	h	h	h	h	h	b	h	h	b	b	h	h	h	h	b	b	b	b	h	h	h	h	h	b	b	b	b	h	h	h	b	b	h	b	b	h	b	b	h	h
ChrA1_125462020_125474757	h	h	h	h	b	h	b	h	h	h	h	h	h	h	b	h	b	h	b	h	b	h	h	h	h	h	b	h	h	h	h	h	b	b	h	h	h	h	b	h	b	h	h	h	h	b	h	b	h
ChrA1_125474757_125476198	h	h	h	h	b	h	b	h	h	h	h	h	h	h	b	h	b	h	b	h	b	h	h	h	h	h	b	h	h	h	h	h	b	b	h	h	h	h	b	h	b	h	h	h	h	b	h	b	h
ChrA1_125476198_125477487	h	h	h	h	b	h	b	h	h	h	h	h	h	h	b	h	b	h	b	h	b	h	h	h	h	h	b	h	h	h	h	h	b	b	h	h	h	h	b	h	b	h	h	h	h	b	h	b	b
ChrA1_125478159_125480280	h	h	h	h	b	h	b	h	h	h	h	h	h	h	b	h	b	h	b	h	b	h	h	h	h	h	b	b	h	h	h	h	b	b	h	h	h	h	b	h	b	h	h	h	h	b	h	b	b
ChrA1_125481741_125486005	h	h	h	h	b	h	b	h	h	h	h	h	h	h	b	h	b	h	b	h	b	h	h	h	h	h	b	b	h	h	h	h	b	b	h	h	h	h	b	h	a	h	h	h	h	b	h	b	b
ChrA1_125486005_125488334	h	h	h	h	b	h	b	h	h	h	h	h	h	h	b	h	b	h	b	h	b	h	h	h	h	h	b	b	h	h	h	h	b	b	h	h	h	b	b	h	a	h	h	h	h	b	h	b	b
ChrA1_126426051_126445137	h	h	h	h	h	h	h	h	h	h	h	b	h	b	h	h	b	h	h	h	b	h	b	h	h	b	b	h	b	h	b	h	h	h	h	h	h	b	h	h	b	h	b	h	b	h	h	h	b
ChrA1_126445137_126454971	h	h	h	h	h	h	h	h	h	h	h	b	h	b	h	h	b	h	h	h	b	h	b	h	h	b	b	h	b	h	b	h	h	h	h	h	h	b	h	h	b	h	b	h	b	h	h	h	b
ChrA1_126454971_126460105	h	h	h	h	h	h	h	h	h	h	h	b	h	b	h	h	b	h	h	h	b	h	b	h	h	b	b	h	b	h	b	h	h	h	h	h	h	b	h	h	b	h	b	h	b	h	h	h	b
ChrA1_126861886_126900817	h	h	h	h	h	h	h	h	h	h	h	h	h	b	h	b	b	h	b	h	a	h	h	h	h	h	h	h	h	h	h	b	h	h	h	h	b	b	b	h	h	h	h	h	b	b	h	h	b
ChrA1_126900817_126916214	h	h	h	h	h	h	h	h	h	h	h	h	h	b	h	b	b	h	b	h	a	h	h	h	h	h	h	h	h	h	h	b	h	h	h	h	b	b	b	h	h	h	h	h	a	b	h	h	b
ChrA1_126916214_126940213	h	h	h	h	h	h	h	h	h	h	h	h	h	b	h	b	b	h	b	h	a	h	h	h	h	h	h	h	h	h	h	b	h	h	h	h	b	b	b	h	h	h	h	h	a	b	h	h	b
ChrA1_126940213_126941834	h	h	h	h	h	h	h	h	h	h	h	h	h	b	h	b	b	h	h	h	a	h	h	h	h	h	h	h	h	h	h	b	h	h	h	h	b	b	h	h	h	h	h	h	a	b	h	h	b
ChrA1_126942043_126955729	h	h	h	h	h	h	h	h	h	h	h	h	h	b	h	b	b	h	h	b	a	h	h	h	h	h	h	h	h	h	h	b	h	h	h	h	b	b	h	h	h	h	h	h	a	b	b	h	b
ChrA1_126980243_126983284	h	h	b	h	h	h	h	h	h	h	h	h	h	b	h	b	b	h	h	b	b	b	h	h	h	h	h	h	b	h	h	b	h	h	h	h	b	b	h	h	h	h	h	b	b	b	b	h	b
ChrA1_126983651_126991361	h	h	b	h	h	h	h	h	h	h	h	h	b	b	h	b	b	h	h	b	b	b	h	b	h	h	h	h	b	h	h	b	h	h	h	h	b	b	h	h	h	h	h	b	b	b	b	h	b
ChrA1_126991361_127001228	h	h	b	h	h	h	h	h	h	h	h	h	b	b	h	b	b	h	h	b	b	b	h	b	h	h	h	h	b	h	h	b	h	h	h	h	b	b	h	h	h	h	h	b	b	b	b	h	b
ChrA1_127001228_127004986	h	h	b	h	h	h	h	h	h	h	h	h	b	b	h	b	b	h	h	b	b	b	h	b	h	h	h	h	b	h	h	b	h	h	h	h	b	b	h	h	h	h	h	b	b	b	b	h	b
ChrA1_127004986_127018705	h	h	b	h	h	h	h	h	h	h	h	h	b	b	h	b	b	h	h	b	b	b	h	b	h	h	h	h	b	h	h	b	h	h	h	h	b	b	h	h	h	h	h	b	b	b	b	h	b
ChrA1_127018705_127019926	h	h	b	h	h	h	h	h	h	h	h	h	b	b	h	b	b	h	h	b	b	b	h	b	h	h	h	h	b	h	h	b	h	h	h	h	b	b	h	h	h	h	h	b	b	b	b	h	b
ChrA1_127019926_127022629	h	h	b	h	h	h	h	h	h	h	h	h	b	b	h	b	b	h	h	b	b	b	h	b	h	h	h	h	b	h	h	b	h	h	b	h	b	b	h	h	h	h	h	b	b	b	b	h	b
ChrA1_127022893_127025375	h	h	b	h	h	h	h	h	h	h	h	h	b	b	h	b	b	h	h	b	b	b	h	b	h	h	h	h	b	h	h	b	h	h	b	h	b	b	h	h	h	h	h	b	b	b	b	h	b
ChrA1_127157189_127160068	h	h	h	h	h	h	h	h	h	h	b	h	b	b	h	b	b	h	h	b	b	h	h	b	b	b	b	h	b	b	h	h	b	h	b	b	h	h	h	h	h	b	h	h	b	b	b	b	h
ChrA1_127160068_127164712	h	h	h	h	h	h	h	h	h	h	b	h	b	b	h	b	b	h	h	b	b	h	h	h	b	b	b	h	b	b	h	h	b	h	b	b	h	h	h	h	h	b	h	h	b	b	b	b	h
ChrA1_127164712_127184721	h	h	h	h	h	h	h	h	h	h	b	h	b	h	h	b	b	h	h	b	b	h	h	h	b	b	b	b	b	b	h	h	b	h	h	b	h	h	h	h	h	b	h	h	b	b	b	b	h
ChrA1_127184721_127201510	h	h	h	h	h	h	h	h	h	h	b	h	b	h	h	b	b	h	h	b	b	h	h	h	b	b	b	b	b	b	h	h	b	h	h	b	h	h	h	h	h	b	h	h	b	b	b	b	h
ChrA1_127538100_127539833	b	h	h	h	h	h	h	h	h	h	h	h	h	h	h	h	h	h	h	b	h	h	h	h	h	b	h	h	b	h	h	h	h	b	h	b	h	h	h	h	h	h	h	h	h	h	h	h	h
ChrA1_127539833_127545344	b	h	h	h	h	h	h	h	h	h	h	h	h	h	h	h	h	h	h	b	h	h	h	h	h	h	h	h	b	h	h	h	h	b	h	b	h	h	h	h	h	h	h	h	h	h	h	h	h
ChrA1_127545359_127547809	b	h	h	h	h	h	h	h	h	h	h	h	h	h	h	h	h	h	h	b	h	h	h	h	h	h	h	h	b	h	h	h	h	b	h	b	h	h	h	h	h	h	h	h	h	h	h	h	h
ChrA1_127548958_127555916	b	h	h	h	h	h	h	h	h	h	h	h	h	h	h	h	h	h	h	b	h	b	h	h	h	h	h	h	b	h	h	h	h	b	h	h	h	h	h	h	h	h	h	h	h	h	h	h	h
ChrA1_127555916_127559630	b	h	h	h	h	h	h	b	h	h	h	h	h	h	h	h	h	h	h	b	h	b	h	h	h	h	h	h	b	h	h	h	h	b	h	h	h	h	h	h	h	h	h	h	h	h	h	h	h
ChrA1_127559692_127563886	b	h	h	h	h	h	h	b	h	h	h	h	h	h	h	h	h	h	h	b	h	b	h	h	h	h	h	h	b	h	h	h	h	b	h	h	h	h	h	h	h	h	h	h	h	h	h	h	h
ChrA1_128326558_128332549	h	b	h	b	b	b	h	b	h	h	h	b	h	b	h	h	b	b	b	b	h	h	h	b	b	b	h	h	b	h	b	b	h	b	b	b	h	h	b	h	h	b	h	b	b	b	b	h	h
ChrA1_128332549_128346627	h	b	h	b	b	h	h	b	h	h	h	b	h	b	h	h	b	b	b	b	h	h	h	b	b	b	h	h	b	h	b	b	h	b	b	b	h	h	b	h	h	b	h	b	b	b	b	h	h
ChrA1_128346627_128357615	h	b	h	b	b	h	h	b	h	h	h	b	h	b	h	h	b	b	b	b	h	h	h	b	b	b	h	h	b	h	b	b	h	b	b	b	h	h	b	h	h	b	h	b	h	b	b	h	h
ChrA1_128357615_128365899	h	b	h	b	b	h	h	b	h	h	h	b	h	b	h	h	b	b	b	b	h	h	h	b	b	b	h	h	b	h	b	b	h	b	b	b	h	h	b	h	h	b	h	b	h	b	b	h	h
ChrA1_128365899_128366905	h	b	h	b	b	h	h	b	h	h	h	b	h	b	h	h	b	b	b	b	h	h	h	b	b	b	h	h	b	h	b	b	h	b	b	b	h	h	b	h	h	b	h	h	h	b	b	h	h
ChrA1_128366905_128368278	h	b	h	b	b	h	h	b	h	h	h	b	h	b	h	h	b	b	b	b	h	h	h	b	b	b	h	h	b	h	b	b	h	b	b	b	h	h	b	h	h	b	h	h	h	b	b	h	h
ChrA1_128369077_128371906	h	b	h	b	b	h	h	b	h	h	h	b	h	b	h	h	b	b	b	b	h	h	h	b	b	b	h	h	b	h	b	b	h	b	b	b	h	h	b	h	h	b	h	h	h	b	b	h	h
ChrA1_128371906_128376562	h	b	h	b	b	h	h	b	h	h	h	b	h	b	h	h	b	b	b	b	h	h	h	b	b	b	h	h	b	h	b	b	h	b	b	b	h	h	b	h	h	b	h	h	h	b	b	h	h
ChrA1_128379381_128383221	h	b	h	b	b	h	h	b	h	h	h	b	h	b	h	b	b	b	b	b	h	b	h	b	b	b	h	h	b	h	b	b	h	b	b	b	h	h	b	h	h	b	h	h	h	b	h	h	h
ChrA1_130041546_130043632	h	b	b	b	b	h	h	h	h	h	b	b	h	h	b	b	h	b	h	b	h	h	h	h	h	b	b	h	h	b	b	b	b	b	h	b	h	a	b	h	h	h	h	b	b	b	b	h	b
ChrA1_130044161_130047582	h	h	b	b	b	h	h	h	h	h	b	h	h	h	b	b	h	b	h	b	h	h	h	h	h	b	b	h	h	b	b	h	b	b	h	b	h	a	b	h	h	h	h	b	b	b	b	h	b
ChrA1_130047582_130054337	h	h	b	b	b	h	h	h	h	h	b	h	h	h	b	h	h	b	h	b	h	h	h	h	h	b	b	h	h	b	b	h	b	b	h	b	h	a	b	h	h	h	h	b	b	b	b	h	b
ChrA1_130054337_130055520	h	h	b	b	b	h	h	h	h	h	b	h	h	h	b	h	h	b	h	b	h	h	h	h	h	b	b	h	h	b	b	h	b	b	h	b	h	a	b	h	h	h	h	b	b	b	b	h	b
ChrA1_130055520_130071627	h	h	b	b	b	h	h	h	h	h	b	h	h	h	b	h	h	b	h	b	h	h	h	h	h	b	b	h	h	b	b	h	b	b	h	b	h	a	b	h	h	h	h	b	b	b	b	h	b
ChrA1_130183725_130195190	b	h	b	b	h	h	h	h	h	h	b	h	h	h	b	h	h	b	h	b	h	h	h	h	h	b	b	h	b	b	b	h	b	h	h	b	h	h	b	h	h	h	h	b	b	b	a	h	b
ChrA1_130195190_130208867	b	h	b	b	h	h	h	h	h	h	b	h	h	h	b	h	h	b	b	b	h	h	h	h	h	b	b	h	b	b	b	h	b	h	h	b	h	h	b	h	h	h	h	b	b	b	a	h	b
ChrA1_130210048_130216916	b	b	b	b	h	h	h	h	h	h	b	h	h	h	b	h	h	b	b	b	h	h	h	h	h	b	b	h	b	b	b	h	b	h	h	b	h	h	b	h	h	h	h	b	b	b	b	h	b
ChrA1_130391160_130397546	h	b	h	h	h	h	h	h	h	h	b	h	h	h	h	h	h	h	b	h	h	h	h	h	h	b	h	h	h	h	h	h	h	h	h	b	h	h	b	h	h	h	h	h	b	h	b	h	b
ChrA1_130397546_130451107	h	b	h	h	h	h	h	h	h	h	b	h	h	h	h	h	h	h	b	h	h	h	h	h	h	b	h	h	h	h	h	h	h	h	h	b	h	h	b	h	h	h	h	h	h	h	b	h	b
ChrA1_130451107_130454409	h	b	h	h	h	h	h	h	h	h	b	h	h	h	h	h	h	h	b	h	h	h	h	h	h	b	h	h	h	h	h	h	h	h	h	b	h	h	b	h	h	h	h	h	h	h	b	h	b
ChrA1_130454409_130460897	h	b	h	h	h	h	h	h	h	h	b	h	h	h	h	h	h	h	b	h	h	h	h	h	h	b	h	h	h	h	h	h	h	h	h	b	h	h	b	h	h	h	h	h	h	h	b	h	b
ChrA1_130460897_130478664	h	b	h	h	h	h	h	h	h	h	b	h	h	h	h	h	h	h	b	h	h	h	h	h	h	b	h	h	h	h	h	h	h	h	h	b	h	h	b	h	h	h	h	h	h	h	b	h	b
ChrA1_130917693_130926945	h	h	h	h	h	h	h	h	h	h	b	h	h	h	h	b	b	h	h	h	h	h	h	h	h	b	h	h	h	h	h	h	h	h	b	h	h	h	b	h	b	h	h	h	h	h	b	b	b
ChrA1_131135574_131137201	h	h	h	h	h	h	h	h	h	h	b	h	h	h	h	h	b	h	h	b	a	h	h	h	h	h	h	h	h	h	h	h	h	h	h	h	h	h	b	h	h	b	h	b	h	b	h	b	b
ChrA1_131148011_131149622	h	h	h	h	h	h	h	h	h	h	b	h	h	h	h	h	b	h	h	b	b	h	h	h	h	h	h	h	h	h	h	h	h	h	h	h	h	h	b	h	h	b	h	b	h	b	h	b	b
ChrA1_131149622_131167390	h	h	h	h	h	h	h	h	h	h	b	h	h	h	h	h	b	h	h	b	b	h	h	h	h	h	h	h	h	h	h	h	h	h	h	h	h	h	b	h	h	b	h	b	h	b	h	h	b
ChrA1_131167390_131172972	h	h	h	h	h	h	h	h	h	h	b	h	h	h	h	h	b	h	h	b	b	h	h	h	h	h	h	h	h	h	h	h	h	h	h	h	h	h	b	h	h	b	h	b	h	b	h	h	b
ChrA1_131172972_131174836	h	h	h	h	h	h	h	h	h	h	b	h	h	h	h	h	b	h	h	b	b	h	h	h	h	h	h	h	h	h	h	h	h	h	h	h	h	h	b	h	h	b	h	b	h	b	h	h	b
ChrA1_131490740_131497369	h	h	h	h	h	h	h	h	h	h	h	h	h	h	a	h	h	h	h	b	h	h	h	h	h	b	b	h	h	h	h	h	h	h	h	h	h	h	b	h	h	h	h	h	h	h	b	h	b
ChrA1_131497369_131517455	h	h	h	h	h	h	h	h	h	h	h	h	h	h	a	h	h	h	h	b	h	h	h	h	h	b	b	h	h	h	h	h	h	h	h	h	h	h	b	h	h	h	h	h	h	h	b	h	b
ChrA1_131517455_131529205	h	h	h	h	h	h	h	h	h	h	h	h	h	h	a	h	h	h	h	b	h	h	h	h	h	b	b	h	h	h	h	h	h	h	h	h	h	h	b	h	h	h	h	b	h	h	b	h	b
ChrA1_131669395_131683639	h	h	h	h	h	h	h	h	h	h	h	h	h	h	b	h	h	h	b	b	b	h	h	h	h	b	b	h	h	h	h	h	h	h	h	h	h	h	h	h	h	h	h	b	h	h	h	b	b
ChrA1_131683648_131685824	h	h	h	h	h	h	h	h	h	h	h	h	h	h	b	b	h	h	b	b	b	h	h	h	h	b	b	h	h	h	h	h	h	h	h	h	h	h	h	h	h	h	h	b	h	h	h	b	b
ChrA1_131686115_131688295	h	h	h	h	h	h	h	h	h	h	h	h	h	h	b	b	h	h	b	b	b	h	h	h	h	b	b	h	h	h	h	h	h	h	h	h	h	h	h	h	h	h	h	h	h	h	h	b	b
ChrA1_131688295_131697978	h	h	h	h	h	h	h	h	h	h	h	h	h	h	b	b	b	h	b	b	b	h	h	h	h	b	b	h	h	h	h	h	h	h	h	h	h	h	h	h	h	h	h	h	h	h	h	b	b
ChrA1_131697978_131706340	h	h	h	h	h	h	h	h	h	h	h	h	h	h	b	b	b	h	b	b	b	h	h	h	h	b	b	h	h	h	h	h	h	h	h	h	h	h	h	h	h	h	h	h	h	h	h	b	b
ChrA1_131706340_131710375	h	h	h	h	h	h	h	h	h	h	h	h	h	h	h	b	b	h	b	b	b	h	h	h	h	b	b	h	h	h	h	h	h	h	h	h	h	h	h	h	h	h	h	h	h	h	h	b	b
ChrA1_131902542_131905046	h	b	h	b	h	h	h	h	h	h	h	b	h	h	h	b	b	b	b	b	b	h	h	h	h	b	b	b	h	h	b	b	h	h	b	b	h	h	h	h	h	h	h	h	h	b	h	b	b
ChrA1_131905544_131907501	h	b	h	b	h	h	h	b	h	h	h	b	h	h	h	b	b	b	b	b	b	h	h	h	h	b	b	b	h	h	b	b	h	h	b	b	h	h	h	h	b	h	h	b	h	b	h	b	b
ChrA1_132909014_132916635	h	h	h	h	h	h	h	h	h	h	h	h	b	h	h	h	b	b	b	h	b	h	h	h	h	h	h	h	h	h	h	h	h	h	b	b	h	h	h	h	h	h	h	b	b	b	h	h	h
ChrA1_132916635_132924397	h	h	h	h	h	h	h	h	h	h	h	h	b	h	h	h	b	b	b	h	b	h	h	h	h	h	h	h	h	h	h	h	h	h	b	b	h	h	h	h	h	b	h	b	b	b	h	h	h
ChrA1_132924405_132927769	h	h	h	h	h	h	h	h	h	h	h	h	b	h	h	h	b	b	b	h	b	h	h	h	h	h	h	h	h	h	h	h	h	b	b	b	h	h	h	h	h	b	h	b	b	b	h	h	h
ChrA1_132927769_132942124	h	h	h	h	h	h	h	h	h	h	h	h	b	h	h	h	b	b	b	h	b	h	h	h	h	h	h	h	h	h	h	h	h	b	b	b	h	h	h	h	h	b	h	b	b	b	h	h	h
ChrA1_132942124_132964324	h	h	h	h	h	h	h	h	h	h	h	h	b	h	h	h	b	b	b	h	b	h	h	h	h	h	h	h	h	h	h	h	h	b	b	b	h	h	h	h	h	b	h	b	b	b	h	h	h
ChrA1_132964324_132976425	h	h	h	h	h	h	h	h	h	h	h	h	b	h	h	h	b	b	b	h	b	h	h	h	h	h	h	h	h	h	h	h	h	b	b	b	h	h	h	h	h	b	h	b	b	b	h	h	h
ChrA1_133124626_133127434	h	h	h	h	h	h	h	h	h	h	h	h	b	h	h	h	b	b	b	h	b	h	h	h	b	h	h	h	h	h	h	h	b	b	b	b	h	h	h	h	b	b	h	b	b	b	h	h	b
ChrA1_133127443_133151247	h	h	h	h	h	h	h	h	h	h	h	h	b	h	h	h	b	b	b	h	b	h	h	h	b	h	h	h	h	h	h	h	b	b	b	b	h	h	h	h	b	b	h	b	b	b	h	h	b
ChrA1_133151247_133153848	h	h	h	h	h	h	h	h	h	h	h	h	b	h	h	h	b	b	b	h	b	h	h	h	b	h	h	h	h	h	h	h	b	b	b	b	h	h	h	h	b	b	h	b	b	b	h	h	b
ChrA1_133188832_133190089	h	h	h	h	h	h	h	h	h	h	h	h	b	h	h	h	b	b	b	h	b	h	h	h	b	h	h	h	h	h	h	h	b	b	h	b	h	h	h	h	b	b	h	h	b	b	h	h	b
ChrA1_133190089_133191213	h	h	h	h	h	h	h	h	h	h	h	h	h	h	h	h	b	b	b	h	b	h	h	h	b	h	h	h	h	h	h	h	b	b	h	b	h	h	h	h	b	b	h	h	b	b	h	h	b
ChrA1_133191453_133193233	h	h	h	h	h	h	h	h	h	h	h	h	h	h	h	h	b	b	b	h	b	h	h	h	b	h	h	h	h	h	h	h	b	b	h	b	h	h	h	h	b	b	h	h	b	b	h	h	b
ChrA1_133193233_133194916	h	h	h	h	h	h	h	h	h	h	h	h	h	h	h	h	b	b	b	h	b	h	h	h	b	h	h	h	h	h	h	h	b	h	h	b	h	h	h	h	b	b	h	h	b	b	h	h	b
ChrA1_133507854_133512090	h	h	h	h	b	h	h	h	h	h	h	b	h	h	b	h	b	h	b	h	h	h	h	h	b	h	h	h	b	h	h	h	h	h	h	a	h	h	b	h	b	b	h	h	b	b	h	h	b
ChrA1_133512537_133516374	h	h	h	h	b	h	h	h	h	h	h	b	h	h	b	h	b	h	h	h	h	h	h	h	b	h	h	h	b	h	h	h	h	h	h	a	h	h	h	h	b	b	h	h	b	b	h	h	b
ChrA1_133517916_133521174	h	h	h	h	b	h	h	h	h	h	b	b	h	h	b	h	b	h	h	h	h	h	h	h	b	h	h	h	b	h	h	h	h	h	h	a	h	h	h	h	b	h	h	h	b	b	h	h	b
ChrA1_133521174_133522846	h	h	h	h	b	h	h	h	h	h	b	b	h	h	b	h	b	h	h	h	h	h	h	h	b	h	h	h	b	h	h	h	h	h	h	a	h	h	h	h	b	h	h	h	b	b	h	h	b
ChrA1_133522846_133524652	h	h	h	h	b	h	h	h	h	h	b	b	h	h	b	h	h	h	h	h	h	h	h	h	b	h	h	h	b	h	h	h	h	h	h	a	h	h	h	h	b	h	h	h	b	b	h	h	b
ChrA1_133524652_133526197	h	h	h	h	b	h	h	h	h	h	b	b	h	h	b	h	h	h	h	h	h	h	h	h	b	h	h	h	b	h	h	h	h	h	h	a	h	h	h	h	b	h	h	h	b	b	h	h	b
ChrA1_133526197_133530729	h	h	h	h	b	h	h	h	h	h	b	b	h	h	b	h	h	h	h	h	h	h	h	h	b	h	h	h	b	h	h	h	h	h	h	a	h	h	h	h	b	h	h	h	b	b	h	h	b
ChrA1_133530970_133536141	h	h	h	h	b	h	h	h	h	h	b	b	h	h	b	h	h	h	h	h	h	h	h	h	b	h	h	h	b	h	h	h	h	h	h	b	h	h	h	h	b	h	h	h	b	b	h	h	a
ChrA1_133536141_133544745	h	h	h	h	b	h	h	h	h	h	b	b	h	h	b	h	h	h	h	b	h	h	h	h	b	h	h	h	b	h	h	h	h	h	h	b	h	h	h	h	b	h	h	h	b	b	h	h	a
ChrA1_133635957_133651986	h	h	h	h	b	h	b	b	h	h	b	b	h	h	h	h	b	h	b	b	h	h	h	h	b	h	h	h	b	h	b	h	h	h	h	b	h	h	h	h	b	h	h	h	b	b	h	b	b
ChrA1_134968682_134970001	h	h	h	h	h	h	h	b	h	h	h	b	h	b	h	b	h	h	b	h	h	h	b	b	b	h	b	h	h	h	b	b	h	h	b	h	h	h	h	h	h	h	h	h	h	h	h	h	h
ChrA1_134970001_134974226	h	h	h	h	h	h	h	b	h	h	h	b	h	b	h	b	h	h	h	h	h	h	h	b	b	h	b	h	h	h	b	b	h	h	b	h	h	h	h	h	h	h	h	h	h	h	h	h	h
ChrA1_134974226_134976084	h	h	h	h	h	h	h	b	h	h	h	b	h	b	h	b	h	h	h	h	h	h	h	b	b	h	b	h	h	h	b	b	h	h	b	h	h	h	h	h	h	h	h	h	h	h	h	h	h
ChrA1_134976084_134978292	h	h	h	h	h	h	h	b	h	h	h	b	h	b	h	b	h	h	h	h	h	h	h	b	b	h	b	h	h	h	b	h	h	h	b	h	h	h	h	h	h	h	h	h	h	h	h	h	h
ChrA1_134978292_134981564	h	h	h	h	h	h	h	h	h	h	h	b	h	b	h	b	h	h	h	h	h	h	h	b	b	h	b	h	h	h	b	h	h	h	b	h	h	h	h	h	h	h	h	h	h	h	h	h	h
ChrA1_134981564_134983866	h	h	h	h	h	h	h	h	h	h	h	b	h	b	h	b	h	h	h	h	h	h	h	b	b	h	b	h	h	h	b	h	h	h	b	h	h	h	h	h	h	h	h	h	h	h	h	h	h
ChrA1_134984876_134993829	h	b	h	h	h	h	h	h	h	h	h	b	h	b	h	b	h	h	b	h	h	h	h	b	b	h	b	h	h	b	b	h	b	h	b	h	h	h	h	h	h	h	h	h	b	h	b	h	h
ChrA1_135835370_135838785	h	h	h	h	b	h	h	h	h	h	h	h	h	h	h	b	h	h	h	b	b	h	b	b	h	h	b	h	b	h	b	b	h	h	h	h	h	h	h	h	b	h	h	h	b	b	h	h	b
ChrA1_135839102_135842778	h	h	h	h	b	h	h	h	h	h	h	h	h	h	h	b	h	h	h	b	b	h	b	b	h	h	a	h	b	h	b	b	h	h	h	h	h	h	h	h	h	h	h	h	b	b	h	h	b
ChrA1_135842778_135844375	h	h	h	h	b	h	h	h	h	h	h	h	h	h	h	b	h	h	h	b	b	h	b	b	h	h	a	h	b	h	b	b	h	h	h	h	h	h	h	h	h	h	h	h	b	b	h	h	b
ChrA1_135844375_135846743	h	h	h	h	b	h	h	h	h	h	h	h	h	h	h	b	h	h	h	b	b	h	b	b	h	h	a	h	b	h	b	b	h	h	h	h	h	h	h	h	h	h	h	h	b	b	h	h	b
ChrA1_135846743_135849677	h	h	h	h	b	h	h	h	h	h	h	h	h	h	h	b	h	h	h	b	b	h	b	b	h	h	a	h	b	h	b	h	h	h	h	h	h	h	h	h	h	h	h	h	b	b	h	h	b
ChrA1_135849677_135856823	h	h	h	h	b	h	h	h	h	h	h	h	h	h	h	b	h	h	h	b	b	h	b	h	h	h	a	h	b	h	b	h	h	h	h	h	h	h	h	h	h	h	h	h	b	b	h	h	b
ChrA1_135856823_135858474	h	h	h	h	h	h	h	h	h	h	h	h	h	h	h	b	h	h	h	b	b	h	b	h	h	h	a	h	b	h	b	h	h	h	h	h	h	h	h	h	h	h	h	h	b	b	h	h	b
ChrA1_135858525_135865143	h	h	h	b	h	h	h	h	h	h	h	h	h	h	h	b	h	h	h	b	b	h	b	h	h	h	a	h	b	h	b	h	h	h	h	h	h	h	h	h	h	h	h	h	b	b	h	h	b
ChrA1_135865143_135867352	h	h	h	b	h	h	h	h	h	h	h	h	h	h	h	b	h	h	h	b	b	h	b	h	h	h	a	h	b	h	b	h	h	h	h	h	h	h	h	h	h	h	h	h	b	b	h	h	b
ChrA1_135867352_135869169	h	h	h	b	h	h	h	h	h	h	h	h	h	h	h	b	h	h	h	b	b	h	b	h	h	h	a	h	b	h	b	h	h	h	h	b	h	h	h	h	h	h	h	h	b	b	h	h	b
ChrA1_135869169_135873970	h	h	h	b	h	h	h	h	h	h	h	h	h	h	h	b	h	h	b	b	b	h	b	h	h	h	a	h	b	h	b	h	h	h	h	b	h	h	h	h	h	h	h	h	b	b	h	h	b
ChrA1_135874021_135875787	h	h	h	b	h	h	h	h	h	h	h	h	h	h	h	b	h	h	b	b	b	h	b	h	h	h	a	h	b	h	b	h	h	h	h	b	h	h	h	h	h	h	h	b	b	b	b	h	b
ChrA1_135875838_135884665	h	h	h	b	h	h	h	h	h	h	b	h	h	h	h	b	h	h	b	b	b	h	b	h	h	h	a	h	b	b	b	h	h	h	h	b	h	h	h	h	h	h	h	b	b	b	b	h	b
ChrA1_136029319_136037080	h	h	h	h	h	h	h	h	h	h	h	h	h	h	h	h	h	h	b	b	h	h	h	h	b	h	h	h	h	b	h	h	b	h	h	b	h	h	h	h	h	h	b	b	b	b	b	h	b
ChrA1_136037505_136047236	h	h	h	h	h	h	b	h	h	h	h	h	h	h	h	h	h	h	b	b	h	h	h	h	h	h	h	h	h	h	h	h	b	h	h	b	h	h	h	h	h	h	h	b	b	b	b	h	b
ChrA1_136048476_136052327	h	h	h	h	h	h	b	h	h	h	h	h	h	h	h	h	h	h	b	h	h	h	h	h	h	h	h	h	h	h	h	h	b	h	h	b	h	h	h	h	h	h	h	b	h	b	b	h	b
ChrA1_136052327_136055925	h	h	h	h	h	h	b	h	h	h	h	h	h	h	h	h	h	h	b	h	h	h	h	h	h	h	h	h	h	h	h	h	b	h	h	b	h	h	b	h	h	h	h	b	h	b	b	h	b
ChrA1_137338803_137340079	b	h	h	h	h	h	h	h	b	h	b	h	b	h	b	h	b	h	b	b	b	b	h	h	b	b	h	h	b	h	h	b	h	b	h	h	b	h	h	h	h	b	h	b	b	b	h	a	b
ChrA1_138826639_138833081	b	b	h	b	h	b	h	b	b	h	b	b	h	b	h	b	b	b	b	b	b	b	h	b	h	b	b	b	h	b	b	b	b	b	b	b	b	h	b	h	b	b	h	b	b	b	b	b	b
ChrA1_139064263_139068567	b	b	h	b	h	h	h	b	b	h	b	b	h	b	h	b	b	b	b	b	b	b	h	h	h	b	b	b	h	b	b	h	b	b	b	b	b	h	b	h	h	h	h	b	h	b	h	b	b
ChrA1_139068567_139081477	b	b	h	b	h	h	h	b	b	h	b	b	h	b	h	b	b	b	b	b	b	b	h	h	h	h	b	b	h	b	b	h	b	b	b	b	b	h	b	h	h	h	h	b	h	b	h	h	b
ChrA1_139081477_139110160	h	b	h	b	h	h	h	b	b	h	b	b	h	b	h	b	b	b	b	b	b	b	h	h	h	h	b	b	h	b	b	h	b	b	b	b	b	h	b	h	h	h	h	b	h	b	h	h	b
ChrA1_140153422_140184451	b	h	h	h	h	h	h	h	h	h	h	h	h	h	h	h	h	h	h	h	h	h	h	h	h	h	h	h	h	h	h	h	h	b	h	h	h	h	h	h	h	h	h	h	h	h	h	b	h
ChrA1_140184451_140190064	b	h	h	h	h	h	h	h	h	h	h	h	h	h	h	h	h	h	h	h	h	h	h	h	h	h	h	h	h	h	h	h	h	b	h	h	h	h	h	h	h	h	h	h	h	h	h	b	h
ChrA1_140190064_140200452	b	h	h	h	h	h	h	h	h	h	h	h	h	h	h	h	h	b	h	h	h	h	h	h	h	h	h	h	h	h	h	h	h	b	h	h	h	h	h	h	h	h	h	h	h	h	h	b	h
ChrA1_140200452_140236423	b	h	h	h	h	h	h	h	h	h	h	h	h	h	h	h	b	b	h	h	h	h	h	h	h	h	h	h	h	h	h	h	h	b	h	h	h	h	h	h	h	h	h	h	h	h	h	b	h
ChrA1_140763601_140773411	h	b	b	h	h	h	h	h	h	b	b	h	b	h	h	h	b	b	b	b	b	h	b	b	b	h	h	h	b	h	h	h	h	h	h	h	b	h	b	h	b	b	h	h	h	b	b	b	b
ChrA1_140773411_140778473	h	b	b	h	h	h	h	h	h	b	b	h	b	h	h	h	b	b	b	b	b	h	b	b	b	h	h	h	b	h	h	h	h	h	h	h	b	h	b	h	b	b	h	h	h	b	b	b	b
ChrA1_140778473_140797223	h	b	b	h	h	h	h	h	h	b	b	h	b	h	b	h	b	b	b	b	b	h	b	b	b	h	h	h	b	h	h	h	h	h	h	h	b	h	b	h	b	b	h	h	h	b	b	b	b
ChrA1_140797223_140798302	h	b	b	h	h	h	h	h	h	b	b	h	b	h	b	h	b	b	b	b	b	h	b	b	b	h	h	h	b	h	h	h	h	h	h	h	b	h	b	h	b	b	h	h	h	b	b	b	b
ChrA1_140798351_140817018	h	b	b	h	h	h	h	h	h	b	b	h	b	h	b	h	b	b	b	b	b	h	b	b	a	h	h	h	b	h	h	h	h	h	h	h	b	h	b	h	b	b	h	h	h	b	b	b	b
ChrA1_141127717_141133512	h	h	h	h	h	h	h	h	h	h	h	h	h	h	b	h	b	h	b	h	b	h	h	h	b	h	h	h	a	h	h	h	h	b	h	h	h	h	h	h	h	h	h	h	h	b	h	b	b
ChrA1_141133987_141140416	h	h	h	h	h	h	h	h	h	h	h	h	h	h	b	h	b	h	h	h	b	h	h	h	b	h	h	h	a	h	h	h	h	b	h	h	h	h	h	h	h	h	h	h	h	b	h	b	b
ChrA1_141977797_141979346	h	h	h	h	h	h	h	h	h	h	b	h	h	h	h	h	b	h	b	h	b	h	h	b	b	h	h	b	h	h	h	h	h	b	h	h	b	h	h	h	b	h	h	b	h	h	h	h	h
ChrA1_141980616_141981782	h	h	h	h	h	h	h	h	h	h	b	h	h	h	h	h	b	h	b	h	b	h	h	b	b	h	h	b	h	h	h	h	h	h	h	h	b	h	h	h	b	h	h	b	b	h	b	h	h
ChrA1_141981782_141983301	h	h	h	h	h	h	h	h	h	h	b	h	h	h	h	h	b	h	b	h	b	h	b	b	b	h	h	b	h	h	h	h	h	h	h	h	b	h	h	h	b	h	h	b	b	h	b	h	h
ChrA1_142272752_142288840	h	h	h	h	h	h	h	h	h	a	b	h	h	h	h	h	h	h	b	h	b	h	b	h	b	h	h	h	h	h	h	h	h	h	h	b	h	h	h	h	b	h	h	b	b	h	b	b	b
ChrA1_142288840_142292156	h	h	h	h	h	h	h	h	h	a	b	h	h	h	h	h	h	h	b	h	b	h	b	h	b	h	h	h	h	h	h	h	h	h	h	b	h	h	h	h	b	h	h	b	b	h	b	b	b
ChrA1_142616358_142623953	h	h	h	h	h	h	h	h	h	h	b	h	h	h	h	h	h	h	h	h	b	h	h	h	h	h	h	h	h	h	h	h	h	h	h	h	h	h	h	h	h	h	h	h	h	h	h	h	b
ChrA1_142623953_142632947	h	h	h	h	h	h	h	h	h	h	h	h	h	h	h	h	h	h	h	h	b	h	h	h	h	h	h	h	h	h	h	h	h	h	h	h	h	h	h	h	h	h	h	h	h	h	h	h	b
ChrA1_142632947_142645899	h	h	h	h	h	h	h	h	h	h	h	h	h	h	h	h	h	h	h	h	b	h	h	h	h	h	h	h	h	h	h	h	h	h	h	h	h	h	h	h	h	h	h	h	h	h	h	h	b
ChrA1_142645899_142648551	h	h	h	h	h	h	h	h	h	h	h	h	h	h	h	h	h	h	h	h	b	h	h	h	h	h	h	h	h	h	h	h	h	h	h	h	h	h	h	h	h	h	h	h	h	h	h	h	b
ChrA1_142649440_142656543	h	h	h	h	h	h	h	h	h	h	h	h	h	h	h	b	h	h	h	h	b	h	h	h	h	h	h	h	h	h	h	h	h	h	h	h	h	h	h	h	h	h	h	h	h	h	h	h	b
ChrA1_142656543_142663140	h	h	h	h	h	h	h	h	h	h	h	h	h	h	h	b	h	h	h	h	b	h	h	h	h	h	h	h	h	h	h	h	h	h	h	h	h	h	h	h	h	h	h	h	h	h	h	h	b
ChrA1_142663140_142666098	h	h	h	h	h	h	h	h	h	h	h	h	h	h	h	b	h	h	h	h	b	h	h	h	h	h	h	h	h	h	h	h	h	h	h	h	h	h	h	h	h	h	h	h	h	h	h	h	b
ChrA1_142666098_142675656	h	h	h	h	h	h	h	h	h	h	h	h	h	h	h	b	h	h	h	h	b	h	h	h	h	h	h	h	h	h	h	h	h	h	h	h	h	h	h	h	h	h	h	h	h	h	h	h	b
ChrA1_142675656_142711470	h	h	h	h	h	h	h	h	h	h	h	h	h	h	h	b	h	h	h	h	b	h	h	h	h	h	h	h	h	h	h	h	h	h	h	h	h	h	b	h	h	h	h	h	b	h	h	h	b
ChrA1_143297343_143322567	h	h	h	h	h	h	b	h	h	h	h	h	h	h	b	h	b	h	h	h	h	b	h	h	h	h	h	h	h	h	b	h	h	h	h	h	h	h	b	h	a	h	h	h	b	b	b	h	b
ChrA1_143323557_143335401	h	h	h	h	h	h	b	h	h	h	h	h	h	b	b	b	b	h	h	h	h	b	h	h	h	h	h	h	h	h	b	h	h	h	h	h	h	h	b	h	a	h	h	b	b	b	b	b	b
ChrA1_143335401_143362129	h	h	h	h	h	h	b	h	h	h	h	h	h	b	b	b	b	b	h	h	h	b	h	h	h	h	h	h	h	h	b	h	h	h	h	h	h	h	b	h	a	h	h	b	b	b	b	b	b
ChrA1_143362142_143367222	h	b	h	h	b	h	b	h	h	h	h	h	h	b	b	b	b	b	h	h	h	b	h	h	h	b	h	h	h	h	b	h	h	h	h	h	h	h	b	b	a	h	b	b	b	b	b	b	b
ChrA1_143411739_143412822	h	a	b	b	b	h	b	h	b	b	b	b	b	b	b	b	b	b	h	b	h	b	h	b	b	b	b	h	h	h	b	h	b	b	b	b	h	b	b	h	b	b	b	b	b	b	b	b	b
ChrA1_143433452_143439095	h	b	b	b	b	h	b	b	h	h	b	b	b	b	b	b	b	b	h	b	h	b	h	b	b	b	b	h	h	h	b	h	b	h	b	h	h	b	b	h	b	b	b	h	b	b	b	b	b
ChrA1_143439336_143444988	h	b	b	b	b	h	b	b	h	h	b	b	b	b	b	b	b	b	h	h	h	b	h	b	b	b	h	h	h	h	b	h	h	h	b	h	h	b	b	h	b	b	b	h	b	b	b	b	b
ChrA1_143445006_143453104	h	b	b	b	b	h	b	b	h	h	b	b	b	b	b	b	b	b	b	h	h	b	h	b	b	b	h	h	h	h	b	h	h	h	b	h	h	b	b	h	b	b	b	h	b	b	b	b	b
ChrA1_143453110_143454453	h	b	b	b	b	h	b	b	h	h	b	b	b	b	b	b	b	b	b	h	h	b	h	b	b	b	h	h	h	h	b	h	h	h	b	h	h	b	b	h	b	b	b	h	b	b	b	b	b
ChrA1_143454984_143462096	h	b	h	b	b	h	b	b	h	h	b	b	b	b	b	b	b	b	b	h	h	b	h	b	b	b	h	h	h	h	b	h	h	h	b	h	h	b	b	h	b	b	b	h	b	b	b	b	b
ChrA1_143462414_143464257	h	b	h	b	h	h	b	b	h	h	b	b	b	b	b	b	b	b	b	h	h	h	h	b	b	b	h	h	h	h	b	h	h	h	b	h	h	b	b	h	b	b	b	h	b	b	b	b	b
ChrA1_143464257_143465372	h	b	h	b	h	h	b	b	h	h	b	b	b	b	h	b	b	b	b	h	h	h	h	b	b	b	h	h	h	h	b	h	h	h	b	h	h	b	b	h	b	b	b	h	b	b	b	b	b
ChrA1_145426498_145428192	h	h	h	b	h	h	h	h	h	h	h	h	h	h	h	b	h	h	b	h	h	b	h	h	h	h	h	h	b	h	h	h	h	b	h	b	h	h	h	h	h	h	h	a	h	h	b	b	h
ChrA1_145429085_145430637	h	h	h	b	h	h	h	h	h	h	h	h	h	h	h	b	h	h	b	h	h	b	h	h	h	h	h	h	b	h	h	h	h	b	h	b	h	h	h	h	h	h	h	a	h	h	b	b	h
ChrA1_145540959_145550767	h	h	h	h	h	h	h	h	h	h	h	h	h	h	h	h	h	h	h	h	h	h	h	h	h	h	h	h	h	h	h	h	h	h	h	h	h	h	h	h	h	h	h	b	h	h	h	a	h
ChrA1_145550767_145562914	h	h	h	h	h	h	h	h	h	h	h	h	h	h	h	h	h	h	h	h	h	h	h	h	h	h	h	h	h	h	h	h	h	h	h	h	h	h	h	h	h	h	h	b	h	h	h	a	h
ChrA1_145562914_145570870	h	h	h	h	h	h	h	h	h	h	h	h	h	h	h	h	h	h	h	h	h	h	h	h	h	h	h	h	h	h	h	h	h	h	h	h	h	h	h	h	h	h	h	b	h	h	h	a	h
ChrA1_145570870_145574356	h	h	h	h	h	h	h	h	h	h	h	h	h	h	h	h	h	h	h	h	h	h	h	h	h	h	h	h	h	h	h	h	h	h	h	h	h	h	h	h	h	h	h	b	h	h	h	a	h
ChrA1_145574356_145579405	h	h	h	h	h	h	h	h	h	h	h	h	h	h	h	h	h	h	h	h	h	h	h	h	h	h	h	h	h	h	h	h	h	h	h	h	h	h	h	h	h	h	h	b	h	h	h	a	h
ChrA1_145579405_145581275	h	h	h	h	h	h	h	h	h	h	h	h	h	h	h	h	h	h	h	h	h	h	h	h	h	h	h	h	h	h	h	h	h	h	h	h	h	h	h	h	h	h	h	b	h	h	h	a	h
ChrA1_145581275_145583757	h	h	h	h	h	h	h	h	h	h	h	h	h	h	h	h	h	h	h	h	h	h	h	h	h	h	h	h	h	h	h	h	h	h	h	h	h	h	h	h	h	h	h	b	h	h	h	a	h
ChrA1_145584112_145588124	h	h	h	h	h	h	h	h	h	h	h	h	h	h	h	h	h	h	h	h	h	h	h	h	h	h	h	h	h	h	h	h	h	h	h	h	h	h	h	h	h	h	h	b	h	h	h	a	h
ChrA1_145588868_145597273	h	h	h	h	h	h	h	h	h	h	h	h	h	h	h	h	h	h	h	h	h	h	h	h	h	h	h	h	h	h	h	h	h	h	h	h	h	h	h	h	h	h	h	b	h	h	h	h	h
ChrA1_145597273_145599106	h	h	h	h	h	h	h	h	h	h	h	h	h	h	h	h	h	h	h	h	h	h	h	h	h	h	h	h	h	h	h	h	h	h	h	h	h	h	h	h	h	h	h	b	h	h	h	h	h
ChrA1_145599106_145645271	h	h	h	h	h	h	h	h	h	h	h	h	h	h	h	h	h	h	h	h	h	h	h	h	h	h	h	h	h	h	h	h	h	h	h	h	h	h	h	h	h	h	h	b	h	h	h	h	h
ChrA1_145645271_145646832	h	h	h	h	h	h	h	h	h	h	h	h	h	h	h	h	h	h	h	h	h	h	h	h	h	h	h	h	h	h	h	h	h	h	h	h	h	h	h	h	h	h	h	b	h	h	h	h	h
ChrA1_145646832_145653067	h	h	h	h	h	h	h	h	h	h	h	h	h	h	h	h	h	h	h	h	h	h	h	h	h	h	h	h	h	h	h	h	h	h	h	h	h	h	h	h	h	b	h	b	h	h	h	h	h
ChrA1_145703654_145704674	b	h	h	b	h	b	h	h	h	h	h	h	h	h	h	h	h	h	h	h	h	h	h	h	b	h	h	h	h	h	b	b	h	h	h	h	h	h	h	h	h	b	h	h	h	h	h	h	h
ChrA1_145704674_145711592	b	h	h	b	h	b	h	h	h	h	h	h	h	h	h	h	h	h	h	h	h	h	h	h	b	h	h	h	h	h	b	b	h	h	h	h	h	h	h	h	h	b	h	h	h	h	h	h	h
ChrA1_145854895_145855912	b	b	b	b	b	b	h	h	h	h	h	h	h	h	h	h	h	b	b	h	h	h	h	h	b	b	b	h	h	h	a	b	h	h	h	b	h	h	b	b	h	b	h	h	b	b	h	h	b
ChrA1_145856051_145857140	b	b	b	b	b	b	h	h	h	h	h	b	h	h	h	h	h	b	b	h	h	h	h	h	b	b	b	h	h	h	a	b	h	h	h	b	h	h	b	b	h	b	h	h	b	b	h	h	b
ChrA1_145858182_145860280	b	b	b	b	b	b	h	h	h	h	h	b	h	h	h	h	h	b	b	h	h	h	h	h	b	b	b	h	h	h	a	b	h	h	h	b	h	h	b	b	h	b	h	b	b	b	h	h	b
ChrA1_145870900_145877084	b	b	b	h	b	b	h	h	h	h	h	b	h	h	h	h	h	b	b	h	h	h	h	h	b	b	b	h	h	h	b	b	h	h	h	b	h	h	h	b	h	b	h	b	b	b	h	h	h
ChrA1_145877788_145878851	b	b	b	h	b	b	h	h	h	h	h	b	h	h	h	h	h	b	b	h	h	h	h	h	b	b	b	h	h	h	b	b	h	h	h	b	h	h	h	b	h	b	h	b	b	b	h	h	h
ChrA1_145880359_145889118	b	h	b	h	b	h	h	h	h	h	h	b	h	h	h	h	h	b	b	h	h	h	h	h	h	b	b	h	h	h	b	b	h	h	h	b	h	h	h	h	h	h	h	b	b	h	h	h	h
ChrA1_146193643_146205857	h	h	h	h	h	h	h	h	h	h	h	b	h	h	h	b	b	h	h	h	b	h	h	h	h	h	h	h	h	h	b	h	b	h	b	h	h	h	b	h	h	h	h	b	b	h	h	h	b
ChrA1_146205857_146208330	h	h	h	h	h	h	h	h	h	h	h	b	h	h	h	b	b	h	h	h	b	h	h	h	h	h	h	h	h	h	h	h	b	h	b	h	h	h	b	h	h	h	h	b	b	h	h	h	b
ChrA1_146208330_146210941	h	h	h	h	h	h	h	h	h	h	h	b	h	h	h	b	b	h	h	h	b	h	h	h	h	h	h	h	h	h	h	h	b	h	b	h	h	h	b	h	h	h	h	b	b	h	h	h	b
ChrA1_146212143_146216833	h	h	h	h	h	h	h	h	h	h	h	b	h	h	h	h	b	h	h	b	b	h	h	h	h	h	h	h	h	h	h	h	h	h	h	h	h	h	b	h	h	h	h	a	b	h	h	h	b
ChrA1_146216833_146218789	h	h	h	h	h	h	h	h	h	h	h	b	h	h	h	h	b	h	h	b	b	h	h	h	h	h	h	h	h	h	h	h	h	h	h	h	h	h	b	h	h	h	h	b	b	h	h	h	b
ChrA1_146218789_146234115	h	h	h	h	h	h	h	h	h	h	h	b	h	h	h	h	h	h	h	b	b	h	h	h	h	h	h	h	h	h	h	h	h	h	h	h	h	h	b	h	h	h	h	b	b	h	h	h	b
ChrA1_146234115_146237724	h	h	h	h	h	h	h	h	h	h	h	b	h	h	h	h	h	h	h	b	b	h	h	h	h	h	h	h	h	h	h	h	h	h	h	h	h	h	b	h	h	h	h	b	b	h	h	h	b
ChrA1_146237724_146243517	h	h	h	h	h	h	h	h	h	h	h	b	h	h	h	h	h	h	h	b	b	h	h	h	h	h	h	b	h	h	h	h	h	h	h	h	h	h	b	h	h	h	h	b	b	h	h	h	b
ChrA1_146243517_146249451	h	h	h	h	h	h	h	h	h	h	h	h	h	h	h	h	h	h	h	b	b	h	h	h	h	h	h	b	h	h	h	h	h	h	h	h	h	h	b	h	h	h	h	b	b	h	h	h	b
[truncated: 10,683 more rows]
[truncated: 78 more columns]

## Sheet: Table S4
Table S4 Summary of genes in the region between qHRC-C6-1 and qHRC-C6-2
#ID	GO_annotation	KEGG_annotation	KEGG_pathway_annotation	NR_annotation	GO_second_level_annotation
TkA06G091380	Molecular Function: RNA-directed DNA polymerase activity (GO:0003964);;	K13447|3.3e-31|han:110870266|K13447 respiratory burst oxidase [EC:1.6.3.- 1.11.1.-] | (RefSeq) respiratory burst oxidase homolog protein D-like	MAPK signaling pathway - plant (ko04016);; Plant-pathogen interaction (ko04626)	uncharacterized protein LOC111909573 [Lactuca sativa]	biological process: metabolic process (GO:0008152);; biological process: cellular process (GO:0009987);; molecular function: catalytic activity (GO:0003824)
TkA06G091470	--	--	--	--	--
TkA06G091780	--	--	--	unnamed protein product [Lactuca saligna]	--
TkA06G091870	--	--	--	--	--
TkA06G091980	--	--	--	--	--
TkA06G091990	Biological Process: tRNA processing (GO:0008033);;	K10760|2.8e-138|lsv:111904582|K10760 adenylate dimethylallyltransferase (cytokinin synthase) [EC:2.5.1.27 2.5.1.112] | (RefSeq) adenylate isopentenyltransferase-like	Zeatin biosynthesis (ko00908)	adenylate isopentenyltransferase-like [Lactuca sativa]	biological process: metabolic process (GO:0008152);; biological process: cellular process (GO:0009987)
TkA06G092060	Molecular Function: nucleic acid binding (GO:0003676);; Molecular Function: RNA binding (GO:0003723);;	K12891|9.0e-14|ccaj:109787959|K12891 splicing factor, arginine/serine-rich 2 | (RefSeq) serine/arginine-rich splicing factor 2-like	Spliceosome (ko03040)	polyadenylate-binding protein 1-like [Lactuca sativa]	molecular function: binding (GO:0005488)
TkA06G092080	Biological Process: multicellular organism development (GO:0007275);;	--	--	zinc finger protein JAGGED-like isoform X2 [Lactuca sativa]	biological process: multicellular organismal process (GO:0032501);; biological process: developmental process (GO:0032502);; biological process: single-organism process (GO:0044699)
TkA06G092110	Molecular Function: structural constituent of ribosome (GO:0003735);; Biological Process: translation (GO:0006412);; Cellular Component: large ribosomal subunit (GO:0015934);;	K02876|2.4e-129|ccav:112527529|K02876 large subunit ribosomal protein L15 | (RefSeq) 50S ribosomal protein L15, chloroplastic	Ribosome (ko03010)	50S ribosomal protein L15, chloroplastic [Cynara cardunculus var. scolymus]	molecular function: structural molecule activity (GO:0005198);; biological process: metabolic process (GO:0008152);; biological process: cellular process (GO:0009987);; cellular component: cell (GO:0005623);; cellular component: macromolecular complex (GO:0032991);; cellular component: organelle (GO:0043226);; cellular component: organelle part (GO:0044422);; cellular component: cell part (GO:004…
TkA06G092230	--	--	--	--	--
TkA06G092240	--	--	--	unnamed protein product [Lactuca saligna]	--
TkA06G092390	--	--	--	unnamed protein product [Lactuca saligna]	--
TkA06G092520	Cellular Component: integral component of membrane (GO:0016021);;	--	--	uncharacterized protein LOC111904543 [Lactuca sativa]	cellular component: membrane (GO:0016020);; cellular component: membrane part (GO:0044425)
TkA06G092570	Cellular Component: integral component of membrane (GO:0016021);; Molecular Function: protein dimerization activity (GO:0046983);;	--	--	uncharacterized protein LOC111878805 [Lactuca sativa]	cellular component: membrane (GO:0016020);; cellular component: membrane part (GO:0044425);; molecular function: binding (GO:0005488)
TkA06G092640	--	--	--	uncharacterized protein At2g29880-like [Lactuca sativa]	--
TkA06G092660	Cellular Component: nucleus (GO:0005634);; Molecular Function: zinc ion binding (GO:0008270);;	K12135|4.2e-06|thj:104802991|K12135 zinc finger protein CONSTANS | (RefSeq) zinc finger protein CONSTANS-LIKE 2-like	Circadian rhythm - plant (ko04712)	unnamed protein product [Lactuca saligna]	cellular component: cell (GO:0005623);; cellular component: organelle (GO:0043226);; cellular component: cell part (GO:0044464);; molecular function: binding (GO:0005488)
TkA06G092710	Cellular Component: integral component of membrane (GO:0016021);;	--	--	unnamed protein product [Lactuca saligna]	cellular component: membrane (GO:0016020);; cellular component: membrane part (GO:0044425)
TkA06G092760	Molecular Function: nucleic acid binding (GO:0003676);; Biological Process: DNA integration (GO:0015074);;	K21844|2.4e-22|aof:109823350|K21844 protein FAM126 | (RefSeq) uncharacterized protein LOC109823350	--	uncharacterized protein LOC111877900, partial [Lactuca sativa]	molecular function: binding (GO:0005488);; biological process: metabolic process (GO:0008152);; biological process: cellular process (GO:0009987)
TkA06G092870	Molecular Function: RNA-directed DNA polymerase activity (GO:0003964);;	K16578|3.9e-29|nau:109222079|K16578 CLIP-associating protein 1/2 | (RefSeq) CLIP-associated protein-like	--	uncharacterized protein LOC112506317 [Cynara cardunculus var. scolymus]	biological process: metabolic process (GO:0008152);; biological process: cellular process (GO:0009987);; molecular function: catalytic activity (GO:0003824)
TkA06G092940	--	--	--	--	--
TkA06G092950	--	K03257|2.1e-18|nta:107761684|K03257 translation initiation factor 4A | (RefSeq) eukaryotic initiation factor 4A-9-like	RNA transport (ko03013)	protein FLX-like 3 [Lactuca sativa]	--
TkA06G092960	Biological Process: fatty acid biosynthetic process (GO:0006633);; Cellular Component: integral component of membrane (GO:0016021);; Molecular Function: transferase activity, transferring acyl groups other than amino-acyl groups (GO:0016747);;	K15397|1.8e-161|lsv:111904584|K15397 3-ketoacyl-CoA synthase [EC:2.3.1.199] | (RefSeq) 3-ketoacyl-CoA synthase 6-like	Fatty acid elongation (ko00062);; Plant-pathogen interaction (ko04626)	unnamed protein product [Lactuca saligna]	biological process: metabolic process (GO:0008152);; biological process: cellular process (GO:0009987);; biological process: single-organism process (GO:0044699);; cellular component: membrane (GO:0016020);; cellular component: membrane part (GO:0044425);; molecular function: catalytic activity (GO:0003824)
TkA06G092990	--	--	--	hypothetical protein F3Y22_tig00110015pilonHSYRG00202 [Hibiscus syriacus]	--
TkA06G093010	Molecular Function: DNA binding (GO:0003677);; Molecular Function: protein dimerization activity (GO:0046983);;	K02995|5.5e-42|adu:107464504|K02995 small subunit ribosomal protein S8e | (RefSeq) 40S ribosomal protein S8	Ribosome (ko03010)	uncharacterized protein LOC111904613 [Lactuca sativa]	molecular function: binding (GO:0005488)
TkA06G093020	Molecular Function: DNA binding (GO:0003677);; Molecular Function: transcription factor activity, sequence-specific DNA binding (GO:0003700);; Cellular Component: nucleus (GO:0005634);;	K13434|5.7e-19|cpep:111796090|K13434 pathogenesis-related genes transcriptional activator PTI6 | (RefSeq) pathogenesis-related genes transcriptional activator PTI6-like	Plant-pathogen interaction (ko04626)	uncharacterized protein LOC111904548 [Lactuca sativa]	molecular function: binding (GO:0005488);; biological process: biological regulation (GO:0065007);; molecular function: nucleic acid binding transcription factor activity (GO:0001071);; cellular component: cell (GO:0005623);; cellular component: organelle (GO:0043226);; cellular component: cell part (GO:0044464)
TkA06G093150	Molecular Function: DNA binding (GO:0003677);; Molecular Function: transcription factor activity, sequence-specific DNA binding (GO:0003700);; Cellular Component: nucleus (GO:0005634);;	K13434|4.7e-19|pxb:103926812|K13434 pathogenesis-related genes transcriptional activator PTI6 | (RefSeq) pathogenesis-related genes transcriptional activator PTI6-like	Plant-pathogen interaction (ko04626)	ethylene-responsive transcription factor ERF118-like [Lactuca sativa]	molecular function: binding (GO:0005488);; biological process: biological regulation (GO:0065007);; molecular function: nucleic acid binding transcription factor activity (GO:0001071);; cellular component: cell (GO:0005623);; cellular component: organelle (GO:0043226);; cellular component: cell part (GO:0044464)
TkA06G093440	--	--	--	--	--
TkA06G093580	--	--	--	unnamed protein product [Lactuca saligna]	--
TkA06G093970	Biological Process: regulation of transcription, DNA-templated (GO:0006355);; Molecular Function: protein dimerization activity (GO:0046983);;	K18663|1.3e-07|ccav:112514290|K18663 activating signal cointegrator complex subunit 3 [EC:3.6.4.12] | (RefSeq) DExH-box ATP-dependent RNA helicase DExH14 isoform X1	--	unnamed protein product [Lactuca saligna]	biological process: biological regulation (GO:0065007);; molecular function: binding (GO:0005488)
TkA06G094110	Molecular Function: damaged DNA binding (GO:0003684);; Cellular Component: nucleoplasm (GO:0005654);; Cellular Component: cytosol (GO:0005829);; Biological Process: nucleotide-excision repair (GO:0006289);; Molecular Function: polyubiquitin modification-dependent protein binding (GO:0031593);; Cellular Component: host cell nucleus (GO:0042025);; Molecular Function: ubiquitin binding (GO:0043130);…	K10839|2.7e-31|lsv:111904551|K10839 UV excision repair protein RAD23 | (RefSeq) ubiquitin receptor RAD23d-like	Nucleotide excision repair (ko03420);; Protein processing in endoplasmic reticulum (ko04141)	unnamed protein product [Lactuca saligna]	molecular function: binding (GO:0005488);; cellular component: cell (GO:0005623);; cellular component: organelle (GO:0043226);; cellular component: organelle part (GO:0044422);; cellular component: cell part (GO:0044464);; biological process: metabolic process (GO:0008152);; biological process: cellular process (GO:0009987);; biological process: response to stimulus (GO:0050896);; cellular compon…
TkA06G094120	Cellular Component: cytoplasm (GO:0005737);; Molecular Function: intermembrane lipid transfer activity (GO:0120013);;	--	--	unnamed protein product [Lactuca saligna]	cellular component: cell (GO:0005623);; cellular component: cell part (GO:0044464);; biological process: single-organism process (GO:0044699);; biological process: localization (GO:0051179);; molecular function: transporter activity (GO:0005215)
TkA06G094130	--	--	--	uncharacterized protein LOC111904554 [Lactuca sativa]	--
TkA06G094140	--	--	--	--	--
TkA06G094150	Cellular Component: integral component of membrane (GO:0016021);;	--	--	unnamed protein product [Lactuca saligna]	cellular component: membrane (GO:0016020);; cellular component: membrane part (GO:0044425)
TkA06G094270	Cellular Component: protein phosphatase type 2A complex (GO:0000159);; Biological Process: response to acid chemical (GO:0001101);; Molecular Function: protein binding (GO:0005515);; Cellular Component: cellular_component (GO:0005575);; Cellular Component: cell wall (GO:0005618);; Cellular Component: intracellular (GO:0005622);; Cellular Component: cell (GO:0005623);; Cellular Component: nucleus …	K03456|6.2e-106|lsv:111904556|K03456 serine/threonine-protein phosphatase 2A regulatory subunit A | (RefSeq) serine/threonine-protein phosphatase 2A 65 kDa regulatory subunit A beta isoform-like	mRNA surveillance pathway (ko03015)	serine/threonine-protein phosphatase 2A 65 kDa regulatory subunit A beta isoform-like [Lactuca sativa]	cellular component: cell (GO:0005623);; cellular component: macromolecular complex (GO:0032991);; cellular component: cell part (GO:0044464);; biological process: response to stimulus (GO:0050896);; molecular function: binding (GO:0005488);; cellular component: organelle (GO:0043226);; cellular component: membrane (GO:0016020);; biological process: localization (GO:0051179);; biological process: …
TkA06G094310	--	--	--	unnamed protein product [Lactuca saligna]	--
TkA06G094320	Molecular Function: transcription factor activity, sequence-specific DNA binding (GO:0003700);; Biological Process: transcription, DNA-templated (GO:0006351);; Molecular Function: sequence-specific DNA binding (GO:0043565);;	K14431|1.1e-225|lsv:111904559|K14431 transcription factor TGA | (RefSeq) transcription factor TGA2.3-like	Plant hormone signal transduction (ko04075)	transcription factor TGA2.3-like [Lactuca sativa]	biological process: biological regulation (GO:0065007);; molecular function: nucleic acid binding transcription factor activity (GO:0001071);; biological process: metabolic process (GO:0008152);; biological process: cellular process (GO:0009987);; molecular function: binding (GO:0005488)
TkA06G094330	Cellular Component: integral component of membrane (GO:0016021);;	--	--	CTL-like protein DDB_G0274487 [Lactuca sativa]	cellular component: membrane (GO:0016020);; cellular component: membrane part (GO:0044425)
TkA06G094440	Molecular Function: transferase activity, transferring glycosyl groups (GO:0016757);;	K20893|5.9e-114|han:110913473|K20893 probable galacturonosyltransferase-like 1 [EC:2.4.1.-] | (RefSeq) probable galacturonosyltransferase-like 1	--	Glycosyl transferase, family 8 [Cynara cardunculus var. scolymus]	molecular function: catalytic activity (GO:0003824)
TkA06G094470	Molecular Function: DNA binding (GO:0003677);; Cellular Component: nucleus (GO:0005634);; Biological Process: regulation of transcription, DNA-templated (GO:0006355);;	--	--	SUPPRESSOR OF GAMMA RESPONSE 1 [Lactuca sativa]	molecular function: binding (GO:0005488);; cellular component: cell (GO:0005623);; cellular component: organelle (GO:0043226);; cellular component: cell part (GO:0044464);; biological process: biological regulation (GO:0065007)
TkA06G094520	Molecular Function: protein dimerization activity (GO:0046983);;	K22484|1.5e-41|pvu:PHAVU_001G121200g|K22484 transcriptional regulator CBF1 | (RefSeq) hypothetical protein	--	unnamed protein product [Lactuca saligna]	molecular function: binding (GO:0005488)
TkA06G094600	Cellular Component: chromatin (GO:0000785);; Cellular Component: nucleus (GO:0005634);; Biological Process: regulation of transcription, DNA-templated (GO:0006355);; Molecular Function: histone methyltransferase activity (H3-K36 specific) (GO:0046975);;	--	--	unnamed protein product [Lactuca saligna]	cellular component: cell (GO:0005623);; cellular component: organelle (GO:0043226);; cellular component: organelle part (GO:0044422);; cellular component: cell part (GO:0044464);; biological process: biological regulation (GO:0065007);; biological process: metabolic process (GO:0008152);; biological process: cellular process (GO:0009987);; biological process: cellular component organization or bi…
TkA06G094760	--	K13115|1.2e-86|lsv:111904567|K13115 coiled-coil domain-containing protein 130 | (RefSeq) coiled-coil domain-containing protein 130	--	coiled-coil domain-containing protein 130 [Lactuca sativa]	--
TkA06G094810	Cellular Component: cellular_component (GO:0005575);; Cellular Component: intracellular (GO:0005622);; Cellular Component: cell (GO:0005623);; Cellular Component: cytoplasm (GO:0005737);; Cellular Component: chloroplast (GO:0009507);; Cellular Component: plastid stroma (GO:0009532);; Cellular Component: plastid (GO:0009536);; Cellular Component: chloroplast stroma (GO:0009570);; Cellular Componen…	--	--	hypothetical protein LSAT_3X58300 [Lactuca sativa]	cellular component: cell (GO:0005623);; cellular component: cell part (GO:0044464);; cellular component: organelle (GO:0043226);; cellular component: organelle part (GO:0044422)
[truncated: 78 more rows]

## Sheet: Table S5 
Table S5 Summary of KEGG enrichment of genes in the region between qHRC-C6-1 and qHRC-C6-2
#KEGG_n	35	KEGG_N	13655
#Pathway	ko_ID	Unigene	gene	Unigene_all	gene_all
[truncated: 29 more rows]

## Sheet: Table S6
Table S6 The genetic effects of QTLs on NR content in the F1 population
Note: + represents the genotype of parent X51;- represents the genotype of parent 166
[truncated: 13 more rows]

## Sheet: Table S7
Table S7 Genotypes of six major QTLs in F1 population
[truncated: 131 more rows]
